# Supplementary material for: Functionalized cationic [4]helicenes with unique tuning of absorption, fluorescence and chiroptical properties up to the far-red range
Source: Chem Sci. 2016 Apr 8;7(7):4685–93. doi: 10.1039/c6sc00614k (PMC5772034; doi:10.1039/c6sc00614k)
Supplement: SC-007-C6SC00614K-s002 [file SC-007-C6SC00614K-s002.cif]

# Electronic Supplementary Material (ESI) for Chemical Science.
# This journal is © The Royal Society of Chemistry 2016

####################################################################### 
# 
# This file contains crystal structure data downloaded from the 
# Cambridge Structural Database (CSD) hosted by the Cambridge 
# Crystallographic Data Centre (CCDC).
# 
# Full information about CCDC data access policies and citation 
# guidelines are available at http://www.ccdc.cam.ac.uk/access/V1 
# 
# Audit and citation data items may have been added by the CCDC. 
# Please retain this information to preserve the provenance of 
# this file and to allow appropriate attribution of the data. 
# 
#######################################################################

data_ih212c
_database_code_depnum_ccdc_archive 'CCDC 1443632'
_audit_update_record             
;
2015-12-21 deposited with the CCDC.
2016-04-08 downloaded from the CCDC.
;
_audit_creation_date             2015-10-02
_audit_creation_method           
;
Olex2 1.2-beta
(compiled 2015.09.30 svn.r3233 for OlexSys, GUI svn.r5103)
;
_chemical_name_common            ?
_chemical_name_systematic        ?
_chemical_formula_moiety         'B F4, C27 H30 N3 O2'
_chemical_formula_sum            'C27 H30 B F4 N3 O2'
_chemical_formula_weight         515.35
_chemical_melting_point          ?
_chemical_oxdiff_formula         'C27 H30 B1 F4 N3 O2'
_chemical_oxdiff_usercomment     'C20 '
loop_
_atom_type_symbol
_atom_type_description
_atom_type_scat_dispersion_real
_atom_type_scat_dispersion_imag
_atom_type_scat_source
C C 0.0181 0.0091 'International Tables Vol C Tables 4.2.6.8 and 6.1.1.4'
H H 0.0000 0.0000 'International Tables Vol C Tables 4.2.6.8 and 6.1.1.4'
B B 0.0090 0.0039 'International Tables Vol C Tables 4.2.6.8 and 6.1.1.4'
F F 0.0727 0.0534 'International Tables Vol C Tables 4.2.6.8 and 6.1.1.4'
N N 0.0311 0.0180 'International Tables Vol C Tables 4.2.6.8 and 6.1.1.4'
O O 0.0492 0.0322 'International Tables Vol C Tables 4.2.6.8 and 6.1.1.4'

_shelx_space_group_comment       
;
The symmetry employed for this shelxl refinement is uniquely defined
by the following loop, which should always be used as a source of
symmetry information in preference to the above space-group names.
They are only intended as comments.
;
_space_group_crystal_system      triclinic
_space_group_IT_number           2
_space_group_name_H-M_alt        'P -1'
_space_group_name_Hall           '-P 1'
loop_
_space_group_symop_operation_xyz
'x, y, z'
'-x, -y, -z'

_cell_length_a                   7.8922(4)
_cell_length_b                   12.0779(7)
_cell_length_c                   13.8862(7)
_cell_angle_alpha                67.020(5)
_cell_angle_beta                 84.303(4)
_cell_angle_gamma                85.759(4)
_cell_volume                     1211.69(12)
_cell_formula_units_Z            2
_cell_measurement_reflns_used    7631
_cell_measurement_temperature    180.00(14)
_cell_measurement_theta_max      73.4370
_cell_measurement_theta_min      4.1070
_shelx_estimated_absorpt_T_max   ?
_shelx_estimated_absorpt_T_min   ?
_exptl_absorpt_coefficient_mu    0.926
_exptl_absorpt_correction_T_max  0.988
_exptl_absorpt_correction_T_min  0.908
_exptl_absorpt_correction_type   gaussian
_exptl_absorpt_process_details   
;
CrysAlisPro, Agilent Technologies,
Version 1.171.37.35 (release 13-08-2014 CrysAlis171 .NET)
(compiled Aug 13 2014,18:06:01)
Numerical absorption correction based on gaussian integration over
			a multifaceted crystal model
Empirical absorption correction using spherical harmonics,
 implemented in SCALE3 ABSPACK scaling algorithm.
;
_exptl_absorpt_special_details   ?
_exptl_crystal_colour            green
_exptl_crystal_colour_primary    green
_exptl_crystal_density_diffrn    1.412
_exptl_crystal_density_meas      ?
_exptl_crystal_density_method    ?
_exptl_crystal_description       plate
_exptl_crystal_F_000             540
_exptl_crystal_size_max          0.1245
_exptl_crystal_size_mid          0.1109
_exptl_crystal_size_min          0.0131
_exptl_transmission_factor_max   ?
_exptl_transmission_factor_min   ?
_diffrn_reflns_av_R_equivalents  0.0305
_diffrn_reflns_av_unetI/netI     0.0298
_diffrn_reflns_Laue_measured_fraction_full 0.998
_diffrn_reflns_Laue_measured_fraction_max 0.977
_diffrn_reflns_limit_h_max       9
_diffrn_reflns_limit_h_min       -9
_diffrn_reflns_limit_k_max       13
_diffrn_reflns_limit_k_min       -15
_diffrn_reflns_limit_l_max       17
_diffrn_reflns_limit_l_min       -17
_diffrn_reflns_number            15168
_diffrn_reflns_point_group_measured_fraction_full 0.998
_diffrn_reflns_point_group_measured_fraction_max 0.977
_diffrn_reflns_theta_full        67.684
_diffrn_reflns_theta_max         73.395
_diffrn_reflns_theta_min         3.467
_diffrn_ambient_environment      N~2~
_diffrn_ambient_temperature      180.00(14)
_diffrn_detector                 'CCD plate'
_diffrn_detector_area_resol_mean 10.4679
_diffrn_detector_type            Atlas
_diffrn_measured_fraction_theta_full 0.998
_diffrn_measured_fraction_theta_max 0.977
_diffrn_measurement_details      
;
#__ type_ start__ end____ width___ exp.time_
  1 omega  -69.00    6.00   1.0000    4.5000
omega____ theta____ kappa____ phi______ frames
    -      -38.9365   57.0000    0.0000 75

#__ type_ start__ end____ width___ exp.time_
  2 omega   61.00  131.00   1.0000    4.5000
omega____ theta____ kappa____ phi______ frames
    -       38.9365  178.0000 -180.0000 70

#__ type_ start__ end____ width___ exp.time_
  3 omega   84.00  138.00   1.0000   20.0000
omega____ theta____ kappa____ phi______ frames
    -      109.7499   61.0000  -60.0000 54

#__ type_ start__ end____ width___ exp.time_
  4 omega  101.00  177.00   1.0000   20.0000
omega____ theta____ kappa____ phi______ frames
    -      109.7499   30.0000  -90.0000 76

#__ type_ start__ end____ width___ exp.time_
  5 omega  134.00  171.00   1.0000   20.0000
omega____ theta____ kappa____ phi______ frames
    -      109.7499   45.0000 -180.0000 37

#__ type_ start__ end____ width___ exp.time_
  6 omega   80.00  106.00   1.0000   20.0000
omega____ theta____ kappa____ phi______ frames
    -      109.7499   45.0000 -180.0000 26

#__ type_ start__ end____ width___ exp.time_
  7 omega   46.00   72.00   1.0000   20.0000
omega____ theta____ kappa____ phi______ frames
    -      109.7499  -30.0000  -60.0000 26

#__ type_ start__ end____ width___ exp.time_
  8 omega   35.00  136.00   1.0000   20.0000
omega____ theta____ kappa____ phi______ frames
    -      109.7499  -77.0000  -90.0000 101

#__ type_ start__ end____ width___ exp.time_
  9 omega   84.00  116.00   1.0000   20.0000
omega____ theta____ kappa____ phi______ frames
    -      109.7499 -111.0000  -60.0000 32

#__ type_ start__ end____ width___ exp.time_
 10 omega   61.00   93.00   1.0000   20.0000
omega____ theta____ kappa____ phi______ frames
    -      109.7499  -45.0000   30.0000 32

#__ type_ start__ end____ width___ exp.time_
 11 omega   47.00  103.00   1.0000   20.0000
omega____ theta____ kappa____ phi______ frames
    -      109.7499 -111.0000   90.0000 56

#__ type_ start__ end____ width___ exp.time_
 12 omega   44.00   88.00   1.0000   20.0000
omega____ theta____ kappa____ phi______ frames
    -      109.7499  -30.0000  150.0000 44

#__ type_ start__ end____ width___ exp.time_
 13 omega   27.00   98.00   1.0000   20.0000
omega____ theta____ kappa____ phi______ frames
    -      109.7499  -94.0000  150.0000 71

#__ type_ start__ end____ width___ exp.time_
 14 omega   33.00   80.00   1.0000   20.0000
omega____ theta____ kappa____ phi______ frames
    -      109.7499  -30.0000    0.0000 47

#__ type_ start__ end____ width___ exp.time_
 15 omega   31.00   70.00   1.0000   20.0000
omega____ theta____ kappa____ phi______ frames
    -      109.7499 -111.0000  -60.0000 39

#__ type_ start__ end____ width___ exp.time_
 16 omega   24.00   99.00   1.0000   20.0000
omega____ theta____ kappa____ phi______ frames
    -      109.7499  -94.0000 -150.0000 75

#__ type_ start__ end____ width___ exp.time_
 17 omega    8.00   83.00   1.0000    4.5000
omega____ theta____ kappa____ phi______ frames
    -       38.9365  -99.0000 -180.0000 75

#__ type_ start__ end____ width___ exp.time_
 18 omega   80.00  159.00   1.0000   20.0000
omega____ theta____ kappa____ phi______ frames
    -      109.7499   61.0000  -30.0000 79

#__ type_ start__ end____ width___ exp.time_
 19 omega -116.00  -23.00   1.0000    4.5000
omega____ theta____ kappa____ phi______ frames
    -      -38.9365  -38.0000 -150.0000 93

#__ type_ start__ end____ width___ exp.time_
 20 omega -113.00  -88.00   1.0000    4.5000
omega____ theta____ kappa____ phi______ frames
    -      -38.9365  -99.0000  -60.0000 25

#__ type_ start__ end____ width___ exp.time_
 21 omega -123.00  -83.00   1.0000    4.5000
omega____ theta____ kappa____ phi______ frames
    -      -38.9365  -99.0000 -120.0000 40

#__ type_ start__ end____ width___ exp.time_
 22 omega -120.00  -85.00   1.0000    4.5000
omega____ theta____ kappa____ phi______ frames
    -      -38.9365  -99.0000    0.0000 35

#__ type_ start__ end____ width___ exp.time_
 23 omega  -33.00   -6.00   1.0000    4.5000
omega____ theta____ kappa____ phi______ frames
    -      -38.9365  -57.0000  -30.0000 27

#__ type_ start__ end____ width___ exp.time_
 24 omega -101.00  -37.00   1.0000    4.5000
omega____ theta____ kappa____ phi______ frames
    -      -38.9365  -57.0000  -30.0000 64

#__ type_ start__ end____ width___ exp.time_
 25 omega -117.00  -73.00   1.0000    4.5000
omega____ theta____ kappa____ phi______ frames
    -      -38.9365  -38.0000  120.0000 44

#__ type_ start__ end____ width___ exp.time_
 26 omega  -67.00  -21.00   1.0000    4.5000
omega____ theta____ kappa____ phi______ frames
    -      -38.9365  -38.0000  120.0000 46

#__ type_ start__ end____ width___ exp.time_
 27 omega   -3.00   22.00   1.0000    4.5000
omega____ theta____ kappa____ phi______ frames
    -       40.0000   95.0000 -126.7582 25

#__ type_ start__ end____ width___ exp.time_
 28 omega    4.00   29.00   1.0000    4.5000
omega____ theta____ kappa____ phi______ frames
    -       44.0000   89.0000   74.3767 25

#__ type_ start__ end____ width___ exp.time_
 29 omega    9.00   34.00   1.0000    4.5000
omega____ theta____ kappa____ phi______ frames
    -       48.0000   86.0000  -29.1239 25

#__ type_ start__ end____ width___ exp.time_
 30 omega   19.00   44.00   1.0000    4.5000
omega____ theta____ kappa____ phi______ frames
    -       56.0000   82.0000  126.9793 25

#__ type_ start__ end____ width___ exp.time_
 31 omega   19.00   44.00   1.0000    4.5000
omega____ theta____ kappa____ phi______ frames
    -       56.0000   80.0000 -156.1566 25

#__ type_ start__ end____ width___ exp.time_
 32 omega   19.00   44.00   1.0000    4.5000
omega____ theta____ kappa____ phi______ frames
    -       56.0000   82.0000   15.0239 25

#__ type_ start__ end____ width___ exp.time_
 33 omega   19.00   44.00   1.0000    4.5000
omega____ theta____ kappa____ phi______ frames
    -       56.0000   81.0000  104.7121 25

#__ type_ start__ end____ width___ exp.time_
 34 omega   19.00   46.00   1.0000    4.5000
omega____ theta____ kappa____ phi______ frames
    -       56.0000   80.0000  -21.2220 27

#__ type_ start__ end____ width___ exp.time_
 35 omega   26.00   51.00   1.0000    4.5000
omega____ theta____ kappa____ phi______ frames
    -       60.0000   75.0000   13.6535 25

#__ type_ start__ end____ width___ exp.time_
 36 omega   30.00   83.00   1.0000    4.5000
omega____ theta____ kappa____ phi______ frames
    -       60.0000   75.0000  -79.2673 53

#__ type_ start__ end____ width___ exp.time_
 37 omega   78.00  137.00   1.0000    4.5000
omega____ theta____ kappa____ phi______ frames
    -       60.0000   75.0000   13.6535 59

#__ type_ start__ end____ width___ exp.time_
 38 omega   92.00  144.00   1.0000    4.5000
omega____ theta____ kappa____ phi______ frames
    -       64.0000   76.0000   41.8394 52

#__ type_ start__ end____ width___ exp.time_
 39 omega   31.00   59.00   1.0000    4.5000
omega____ theta____ kappa____ phi______ frames
    -       64.0000   76.0000  168.8353 28

#__ type_ start__ end____ width___ exp.time_
 40 omega   31.00   68.00   1.0000    4.5000
omega____ theta____ kappa____ phi______ frames
    -       64.0000   76.0000   41.8394 37

#__ type_ start__ end____ width___ exp.time_
 41 omega   28.00   70.00   1.0000    4.5000
omega____ theta____ kappa____ phi______ frames
    -       64.0000   75.0000 -101.0912 42

#__ type_ start__ end____ width___ exp.time_
 42 omega   32.00   58.00   1.0000    4.5000
omega____ theta____ kappa____ phi______ frames
    -       68.0000   77.0000  108.5172 26

#__ type_ start__ end____ width___ exp.time_
 43 omega   32.00   58.00   1.0000    4.5000
omega____ theta____ kappa____ phi______ frames
    -       68.0000   76.0000 -140.1656 26

#__ type_ start__ end____ width___ exp.time_
 44 omega   36.00   90.00   1.0000    4.5000
omega____ theta____ kappa____ phi______ frames
    -       72.0000   76.0000  138.2342 54

#__ type_ start__ end____ width___ exp.time_
 45 omega   78.00  131.00   1.0000   20.0000
omega____ theta____ kappa____ phi______ frames
    -      109.7499   61.0000   30.0000 53

#__ type_ start__ end____ width___ exp.time_
 46 omega   74.00  100.00   1.0000   20.0000
omega____ theta____ kappa____ phi______ frames
    -      109.7499   77.0000 -180.0000 26

#__ type_ start__ end____ width___ exp.time_
 47 omega   79.00  106.00   1.0000   20.0000
omega____ theta____ kappa____ phi______ frames
    -      109.7499   61.0000   60.0000 27

#__ type_ start__ end____ width___ exp.time_
 48 omega  112.00  164.00   1.0000   20.0000
omega____ theta____ kappa____ phi______ frames
    -      109.7499   77.0000  120.0000 52

#__ type_ start__ end____ width___ exp.time_
 49 omega   75.00  106.00   1.0000   20.0000
omega____ theta____ kappa____ phi______ frames
    -      109.7499   77.0000  120.0000 31

#__ type_ start__ end____ width___ exp.time_
 50 omega  128.00  172.00   1.0000   20.0000
omega____ theta____ kappa____ phi______ frames
    -      109.7499   77.0000  -60.0000 44

#__ type_ start__ end____ width___ exp.time_
 51 omega   74.00  100.00   1.0000   20.0000
omega____ theta____ kappa____ phi______ frames
    -      109.7499   77.0000  -60.0000 26

#__ type_ start__ end____ width___ exp.time_
 52 omega   77.00  103.00   1.0000   20.0000
omega____ theta____ kappa____ phi______ frames
    -      109.7499   61.0000    0.0000 26

#__ type_ start__ end____ width___ exp.time_
 53 omega   77.00  103.00   1.0000   20.0000
omega____ theta____ kappa____ phi______ frames
    -      109.7499   61.0000  -90.0000 26

#__ type_ start__ end____ width___ exp.time_
 54 omega  106.00  137.00   1.0000   20.0000
omega____ theta____ kappa____ phi______ frames
    -      109.7499   77.0000  150.0000 31

#__ type_ start__ end____ width___ exp.time_
 55 omega   78.00  105.00   1.0000   20.0000
omega____ theta____ kappa____ phi______ frames
    -      109.7499   77.0000  150.0000 27
;
_diffrn_measurement_device       'four-circle diffractometer'
_diffrn_measurement_device_type  'SuperNova, Dual, Cu at zero, Atlas'
_diffrn_measurement_method       '\w scans'
_diffrn_orient_matrix_UB_11      -0.0152973000
_diffrn_orient_matrix_UB_12      -0.0681516000
_diffrn_orient_matrix_UB_13      0.1200226000
_diffrn_orient_matrix_UB_21      -0.1808636000
_diffrn_orient_matrix_UB_22      -0.0360882000
_diffrn_orient_matrix_UB_23      -0.0055447000
_diffrn_orient_matrix_UB_31      0.0747608000
_diffrn_orient_matrix_UB_32      -0.1151886000
_diffrn_orient_matrix_UB_33      -0.0131948000
_diffrn_radiation_monochromator  mirror
_diffrn_radiation_probe          x-ray
_diffrn_radiation_type           CuK\a
_diffrn_radiation_wavelength     1.54184
_diffrn_source                   'sealed X-ray tube'
_diffrn_source_type              'SuperNova (Cu) X-ray Source'
_reflns_Friedel_coverage         0.000
_reflns_Friedel_fraction_full    .
_reflns_Friedel_fraction_max     .
_reflns_number_gt                3681
_reflns_number_total             4747
_reflns_odcompleteness_completeness 99.95
_reflns_odcompleteness_iscentric 1
_reflns_odcompleteness_theta     66.97
_reflns_special_details          
;
 Reflections were merged by SHELXL according to the crystal
 class for the calculation of statistics and refinement.
 
 _reflns_Friedel_fraction is defined as the number of unique
 Friedel pairs measured divided by the number that would be
 possible theoretically, ignoring centric projections and
 systematic absences.
;
_reflns_threshold_expression     'I > 2\s(I)'
_computing_cell_refinement       
;
CrysAlisPro, Agilent Technologies,
Version 1.171.37.35 (release 13-08-2014 CrysAlis171 .NET)
(compiled Aug 13 2014,18:06:01)
;
_computing_data_collection       
;
CrysAlisPro, Agilent Technologies,
Version 1.171.37.35 (release 13-08-2014 CrysAlis171 .NET)
(compiled Aug 13 2014,18:06:01)
;
_computing_data_reduction        
;
CrysAlisPro, Agilent Technologies,
Version 1.171.37.35 (release 13-08-2014 CrysAlis171 .NET)
(compiled Aug 13 2014,18:06:01)
;
_computing_molecular_graphics    'Olex2 (Dolomanov et al., 2009)'
_computing_publication_material  'Olex2 (Dolomanov et al., 2009)'
_computing_structure_refinement  'ShelXL (Sheldrick, 2015)'
_computing_structure_solution    'olex2.solve (Bourhis et al., 2015)'
_refine_diff_density_max         0.226
_refine_diff_density_min         -0.258
_refine_diff_density_rms         0.045
_refine_ls_extinction_coef       .
_refine_ls_extinction_method     none
_refine_ls_goodness_of_fit_ref   0.960
_refine_ls_hydrogen_treatment    mixed
_refine_ls_matrix_type           full
_refine_ls_number_parameters     346
_refine_ls_number_reflns         4747
_refine_ls_number_restraints     0
_refine_ls_R_factor_all          0.0566
_refine_ls_R_factor_gt           0.0403
_refine_ls_restrained_S_all      0.960
_refine_ls_shift/su_max          0.000
_refine_ls_shift/su_mean         0.000
_refine_ls_structure_factor_coef Fsqd
_refine_ls_weighting_details     
'w=1/[\s^2^(Fo^2^)+(0.0410P)^2^+0.6270P] where P=(Fo^2^+2Fc^2^)/3'
_refine_ls_weighting_scheme      calc
_refine_ls_wR_factor_gt          0.0904
_refine_ls_wR_factor_ref         0.0977
_refine_special_details          ?
_olex2_refinement_description    
;
1. Fixed Uiso
 At 1.2 times of:
  All C(H) groups, All C(H,H) groups
 At 1.5 times of:
  All C(H,H,H) groups
2.a Secondary CH2 refined with riding coordinates:
 C10(H10A,H10B), C25(H25A,H25B), C11(H11A,H11B), C24(H24A,H24B)
2.b Aromatic/amide H refined with riding coordinates:
 C4(H4), C6(H6), C29(H29), C16(H16), C28(H28), C30(H30), C17(H17), C5(H5)
2.c Idealised Me refined as rotating group:
 C33(H33A,H33B,H33C), C1(H1A,H1B,H1C), C26(H26A,H26B,H26C), C12(H12A,H12B,H12C)
;
_atom_sites_solution_hydrogens   mixed
_atom_sites_solution_primary     ?
_atom_sites_solution_secondary   ?
loop_
_atom_site_label
_atom_site_type_symbol
_atom_site_fract_x
_atom_site_fract_y
_atom_site_fract_z
_atom_site_U_iso_or_equiv
_atom_site_adp_type
_atom_site_occupancy
_atom_site_site_symmetry_order
_atom_site_calc_flag
_atom_site_refinement_flags_posn
_atom_site_refinement_flags_adp
_atom_site_refinement_flags_occupancy
_atom_site_disorder_assembly
_atom_site_disorder_group
F3 F 0.15467(15) 0.58135(11) 0.34406(10) 0.0469(3) Uani 1 1 d . . . . .
F2 F 0.43966(15) 0.54750(10) 0.33628(9) 0.0483(3) Uani 1 1 d . . . . .
F4 F 0.29441(18) 0.58223(12) 0.19421(9) 0.0527(3) Uani 1 1 d . . . . .
F1 F 0.32695(17) 0.73409(10) 0.24747(9) 0.0487(3) Uani 1 1 d . . . . .
B1 B 0.3049(3) 0.61210(18) 0.27956(15) 0.0290(4) Uani 1 1 d . . . . .
O32 O 0.02367(15) 0.72103(10) 0.78715(9) 0.0278(3) Uani 1 1 d . . . . .
O2 O 0.37057(16) 0.69747(10) 0.80035(9) 0.0300(3) Uani 1 1 d . . . . .
N23 N 0.27974(16) 0.94479(12) 0.44812(10) 0.0209(3) Uani 1 1 d . . . . .
N9 N 0.22692(17) 1.10924(12) 0.71760(10) 0.0231(3) Uani 1 1 d . . . . .
N15 N 0.3327(2) 1.34191(14) 0.55683(13) 0.0338(4) Uani 1 1 d . . . . .
H15A H 0.388(3) 1.332(2) 0.612(2) 0.052(7) Uiso 1 1 d . . . . .
H15B H 0.372(3) 1.405(2) 0.501(2) 0.056(7) Uiso 1 1 d . . . . .
C4 C 0.3153(2) 0.76368(17) 0.94413(13) 0.0329(4) Uani 1 1 d . . . . .
H4 H 0.3473 0.6875 0.9950 0.040 Uiso 1 1 calc R . . . .
C33 C -0.0840(3) 0.62694(18) 0.85295(15) 0.0409(5) Uani 1 1 d . . . . .
H33A H -0.1787 0.6227 0.8141 0.061 Uiso 1 1 calc GR . . . .
H33B H -0.1290 0.6432 0.9147 0.061 Uiso 1 1 calc GR . . . .
H33C H -0.0183 0.5502 0.8754 0.061 Uiso 1 1 calc GR . . . .
C14 C 0.3137(2) 1.24076(14) 0.53493(13) 0.0241(3) Uani 1 1 d . . . . .
C10 C 0.1356(2) 1.20430(16) 0.74852(14) 0.0299(4) Uani 1 1 d . . . . .
H10A H 0.0361 1.1683 0.7973 0.036 Uiso 1 1 calc R . . . .
H10B H 0.0914 1.2677 0.6850 0.036 Uiso 1 1 calc R . . . .
C21 C 0.17865(19) 0.82260(14) 0.62568(12) 0.0205(3) Uani 1 1 d . . . . .
C3 C 0.3151(2) 0.78113(15) 0.84020(12) 0.0258(3) Uani 1 1 d . . . . .
C7 C 0.2418(2) 0.99432(15) 0.79352(12) 0.0244(3) Uani 1 1 d . . . . .
C6 C 0.2334(2) 0.97406(17) 0.90114(13) 0.0329(4) Uani 1 1 d . . . . .
H6 H 0.2044 1.0386 0.9234 0.039 Uiso 1 1 calc R . . . .
C29 C 0.1103(2) 0.64252(15) 0.55707(13) 0.0303(4) Uani 1 1 d . . . . .
H29 H 0.0955 0.5783 0.5358 0.036 Uiso 1 1 calc R . . . .
C31 C 0.0863(2) 0.71866(14) 0.69285(12) 0.0233(3) Uani 1 1 d . . . . .
C18 C 0.28330(19) 1.04402(14) 0.47388(12) 0.0210(3) Uani 1 1 d . . . . .
C25 C 0.1908(2) 1.00367(15) 0.26660(12) 0.0267(4) Uani 1 1 d . . . . .
H25A H 0.1068 0.9402 0.2852 0.032 Uiso 1 1 calc R . . . .
H25B H 0.1319 1.0746 0.2757 0.032 Uiso 1 1 calc R . . . .
C11 C 0.2405(3) 1.26410(19) 0.80067(16) 0.0408(5) Uani 1 1 d . . . . .
H11A H 0.3358 1.2086 0.8338 0.049 Uiso 1 1 calc R . . . .
H11B H 0.2897 1.3379 0.7466 0.049 Uiso 1 1 calc R . . . .
C20 C 0.23166(19) 0.91205(14) 0.65852(11) 0.0199(3) Uani 1 1 d . . . . .
C19 C 0.25766(18) 1.02859(14) 0.58167(11) 0.0201(3) Uani 1 1 d . . . . .
C13 C 0.26632(19) 1.12876(14) 0.61160(12) 0.0214(3) Uani 1 1 d . . . . .
C16 C 0.3389(2) 1.25074(15) 0.43070(13) 0.0280(4) Uani 1 1 d . . . . .
H16 H 0.3692 1.3266 0.3784 0.034 Uiso 1 1 calc R . . . .
C27 C 0.21412(19) 0.83820(14) 0.51865(12) 0.0211(3) Uani 1 1 d . . . . .
C28 C 0.1842(2) 0.74487(15) 0.48638(13) 0.0267(4) Uani 1 1 d . . . . .
H28 H 0.2149 0.7528 0.4162 0.032 Uiso 1 1 calc R . . . .
C1 C 0.4044(3) 0.57775(17) 0.87188(15) 0.0434(5) Uani 1 1 d . . . . .
H1A H 0.4305 0.5254 0.8330 0.065 Uiso 1 1 calc GR . . . .
H1B H 0.3040 0.5491 0.9209 0.065 Uiso 1 1 calc GR . . . .
H1C H 0.5018 0.5763 0.9110 0.065 Uiso 1 1 calc GR . . . .
C30 C 0.0558(2) 0.62985(15) 0.66006(13) 0.0282(4) Uani 1 1 d . . . . .
H30 H -0.0016 0.5602 0.7064 0.034 Uiso 1 1 calc R . . . .
C26 C 0.2588(3) 1.03811(19) 0.15298(14) 0.0418(5) Uani 1 1 d . . . . .
H26A H 0.1633 1.0604 0.1081 0.063 Uiso 1 1 calc GR . . . .
H26B H 0.3241 0.9696 0.1450 0.063 Uiso 1 1 calc GR . . . .
H26C H 0.3328 1.1066 0.1324 0.063 Uiso 1 1 calc GR . . . .
C12 C 0.1320(3) 1.29636(19) 0.88300(16) 0.0444(5) Uani 1 1 d . . . . .
H12A H 0.0354 1.3491 0.8508 0.067 Uiso 1 1 calc GR . . . .
H12B H 0.2008 1.3381 0.9124 0.067 Uiso 1 1 calc GR . . . .
H12C H 0.0895 1.2228 0.9391 0.067 Uiso 1 1 calc GR . . . .
C8 C 0.26275(19) 0.89420(14) 0.76421(11) 0.0222(3) Uani 1 1 d . . . . .
C24 C 0.3346(2) 0.95799(15) 0.33962(11) 0.0223(3) Uani 1 1 d . . . . .
H24A H 0.3792 0.8791 0.3399 0.027 Uiso 1 1 calc R . . . .
H24B H 0.4286 1.0148 0.3124 0.027 Uiso 1 1 calc R . . . .
C17 C 0.3225(2) 1.15795(14) 0.39930(12) 0.0255(3) Uani 1 1 d . . . . .
H17 H 0.3377 1.1711 0.3270 0.031 Uiso 1 1 calc R . . . .
C5 C 0.2675(3) 0.86075(18) 0.97325(13) 0.0370(4) Uani 1 1 d . . . . .
H5 H 0.2583 0.8477 1.0456 0.044 Uiso 1 1 calc R . . . .

loop_
_atom_site_aniso_label
_atom_site_aniso_U_11
_atom_site_aniso_U_22
_atom_site_aniso_U_33
_atom_site_aniso_U_23
_atom_site_aniso_U_13
_atom_site_aniso_U_12
F3 0.0452(7) 0.0469(7) 0.0524(7) -0.0244(6) 0.0100(5) -0.0135(5)
F2 0.0450(7) 0.0408(7) 0.0506(7) -0.0043(5) -0.0169(5) -0.0069(5)
F4 0.0718(9) 0.0587(8) 0.0382(6) -0.0303(6) -0.0080(6) 0.0039(6)
F1 0.0664(8) 0.0253(6) 0.0499(7) -0.0117(5) 0.0090(6) -0.0078(5)
B1 0.0370(11) 0.0260(10) 0.0259(9) -0.0118(8) -0.0029(8) -0.0018(8)
O32 0.0364(6) 0.0237(6) 0.0238(6) -0.0101(5) 0.0063(5) -0.0101(5)
O2 0.0395(7) 0.0232(6) 0.0229(6) -0.0044(5) -0.0050(5) 0.0041(5)
N23 0.0252(7) 0.0217(7) 0.0172(6) -0.0086(5) -0.0021(5) -0.0019(5)
N9 0.0272(7) 0.0222(7) 0.0236(6) -0.0130(5) -0.0008(5) -0.0030(5)
N15 0.0508(10) 0.0225(8) 0.0290(8) -0.0091(6) -0.0033(7) -0.0109(7)
C4 0.0410(10) 0.0331(10) 0.0203(8) -0.0042(7) -0.0052(7) -0.0055(8)
C33 0.0538(12) 0.0339(10) 0.0333(10) -0.0123(8) 0.0155(9) -0.0201(9)
C14 0.0269(8) 0.0197(8) 0.0266(8) -0.0089(6) -0.0056(6) -0.0010(6)
C10 0.0300(9) 0.0289(9) 0.0364(9) -0.0201(8) 0.0055(7) -0.0043(7)
C21 0.0228(7) 0.0189(8) 0.0204(7) -0.0079(6) -0.0033(6) -0.0002(6)
C3 0.0281(8) 0.0279(9) 0.0207(7) -0.0079(7) -0.0025(6) -0.0043(7)
C7 0.0234(8) 0.0294(9) 0.0232(8) -0.0124(7) -0.0013(6) -0.0052(6)
C6 0.0420(10) 0.0374(10) 0.0246(8) -0.0175(7) -0.0007(7) -0.0054(8)
C29 0.0405(10) 0.0237(9) 0.0315(9) -0.0151(7) -0.0030(7) -0.0045(7)
C31 0.0257(8) 0.0218(8) 0.0217(7) -0.0074(6) -0.0022(6) -0.0012(6)
C18 0.0216(7) 0.0212(8) 0.0210(7) -0.0084(6) -0.0040(6) -0.0009(6)
C25 0.0285(8) 0.0281(9) 0.0246(8) -0.0099(7) -0.0080(6) -0.0021(7)
C11 0.0489(11) 0.0440(12) 0.0421(10) -0.0307(9) 0.0117(9) -0.0203(9)
C20 0.0186(7) 0.0213(8) 0.0196(7) -0.0080(6) -0.0012(6) 0.0002(6)
C19 0.0180(7) 0.0225(8) 0.0202(7) -0.0080(6) -0.0032(6) -0.0016(6)
C13 0.0202(7) 0.0238(8) 0.0222(7) -0.0101(6) -0.0038(6) -0.0020(6)
C16 0.0336(9) 0.0230(8) 0.0237(8) -0.0038(6) -0.0038(7) -0.0051(7)
C27 0.0221(7) 0.0193(8) 0.0219(7) -0.0078(6) -0.0038(6) 0.0010(6)
C28 0.0334(9) 0.0268(9) 0.0234(8) -0.0132(7) -0.0024(7) -0.0028(7)
C1 0.0521(12) 0.0278(10) 0.0358(10) 0.0013(8) -0.0023(9) 0.0091(9)
C30 0.0345(9) 0.0210(8) 0.0282(8) -0.0079(7) -0.0014(7) -0.0068(7)
C26 0.0551(12) 0.0472(12) 0.0223(8) -0.0105(8) -0.0104(8) -0.0037(9)
C12 0.0659(14) 0.0391(11) 0.0352(10) -0.0228(9) 0.0000(9) -0.0022(10)
C8 0.0227(7) 0.0248(8) 0.0190(7) -0.0077(6) -0.0015(6) -0.0047(6)
C24 0.0239(8) 0.0264(8) 0.0178(7) -0.0098(6) -0.0012(6) -0.0017(6)
C17 0.0314(9) 0.0247(9) 0.0193(7) -0.0067(6) -0.0029(6) -0.0039(7)
C5 0.0468(11) 0.0458(12) 0.0197(8) -0.0129(8) -0.0019(7) -0.0094(9)

_geom_special_details            
;
 All esds (except the esd in the dihedral angle between two l.s. planes)
 are estimated using the full covariance matrix.  The cell esds are taken
 into account individually in the estimation of esds in distances, angles
 and torsion angles; correlations between esds in cell parameters are only
 used when they are defined by crystal symmetry.  An approximate (isotropic)
 treatment of cell esds is used for estimating esds involving l.s. planes.
;
loop_
_geom_bond_atom_site_label_1
_geom_bond_atom_site_label_2
_geom_bond_distance
_geom_bond_site_symmetry_2
_geom_bond_publ_flag
F3 B1 1.393(2) . ?
F2 B1 1.387(2) . ?
F4 B1 1.378(2) . ?
F1 B1 1.382(2) . ?
O32 C33 1.423(2) . ?
O32 C31 1.3632(19) . ?
O2 C3 1.357(2) . ?
O2 C1 1.422(2) . ?
N23 C18 1.381(2) . ?
N23 C27 1.3778(19) . ?
N23 C24 1.4752(19) . ?
N9 C10 1.491(2) . ?
N9 C7 1.382(2) . ?
N9 C13 1.403(2) . ?
N15 H15A 0.89(3) . ?
N15 H15B 0.90(3) . ?
N15 C14 1.391(2) . ?
C4 H4 0.9500 . ?
C4 C3 1.375(2) . ?
C4 C5 1.398(3) . ?
C33 H33A 0.9800 . ?
C33 H33B 0.9800 . ?
C33 H33C 0.9800 . ?
C14 C13 1.405(2) . ?
C14 C16 1.400(2) . ?
C10 H10A 0.9900 . ?
C10 H10B 0.9900 . ?
C10 C11 1.532(2) . ?
C21 C31 1.437(2) . ?
C21 C20 1.428(2) . ?
C21 C27 1.425(2) . ?
C3 C8 1.424(2) . ?
C7 C6 1.412(2) . ?
C7 C8 1.413(2) . ?
C6 H6 0.9500 . ?
C6 C5 1.370(3) . ?
C29 H29 0.9500 . ?
C29 C28 1.370(2) . ?
C29 C30 1.404(2) . ?
C31 C30 1.363(2) . ?
C18 C19 1.430(2) . ?
C18 C17 1.396(2) . ?
C25 H25A 0.9900 . ?
C25 H25B 0.9900 . ?
C25 C26 1.517(2) . ?
C25 C24 1.523(2) . ?
C11 H11A 0.9900 . ?
C11 H11B 0.9900 . ?
C11 C12 1.516(3) . ?
C20 C19 1.410(2) . ?
C20 C8 1.441(2) . ?
C19 C13 1.432(2) . ?
C16 H16 0.9500 . ?
C16 C17 1.370(2) . ?
C27 C28 1.408(2) . ?
C28 H28 0.9500 . ?
C1 H1A 0.9800 . ?
C1 H1B 0.9800 . ?
C1 H1C 0.9800 . ?
C30 H30 0.9500 . ?
C26 H26A 0.9800 . ?
C26 H26B 0.9800 . ?
C26 H26C 0.9800 . ?
C12 H12A 0.9800 . ?
C12 H12B 0.9800 . ?
C12 H12C 0.9800 . ?
C24 H24A 0.9900 . ?
C24 H24B 0.9900 . ?
C17 H17 0.9500 . ?
C5 H5 0.9500 . ?

loop_
_geom_angle_atom_site_label_1
_geom_angle_atom_site_label_2
_geom_angle_atom_site_label_3
_geom_angle
_geom_angle_site_symmetry_1
_geom_angle_site_symmetry_3
_geom_angle_publ_flag
F2 B1 F3 108.46(15) . . ?
F4 B1 F3 108.78(16) . . ?
F4 B1 F2 109.72(16) . . ?
F4 B1 F1 110.51(15) . . ?
F1 B1 F3 109.39(16) . . ?
F1 B1 F2 109.95(16) . . ?
C31 O32 C33 117.55(13) . . ?
C3 O2 C1 118.15(14) . . ?
C18 N23 C24 118.39(12) . . ?
C27 N23 C18 121.46(13) . . ?
C27 N23 C24 119.95(13) . . ?
C7 N9 C10 118.15(13) . . ?
C7 N9 C13 119.77(13) . . ?
C13 N9 C10 120.87(14) . . ?
H15A N15 H15B 110(2) . . ?
C14 N15 H15A 117.8(15) . . ?
C14 N15 H15B 113.3(16) . . ?
C3 C4 H4 120.8 . . ?
C3 C4 C5 118.43(16) . . ?
C5 C4 H4 120.8 . . ?
O32 C33 H33A 109.5 . . ?
O32 C33 H33B 109.5 . . ?
O32 C33 H33C 109.5 . . ?
H33A C33 H33B 109.5 . . ?
H33A C33 H33C 109.5 . . ?
H33B C33 H33C 109.5 . . ?
N15 C14 C13 123.63(15) . . ?
N15 C14 C16 118.72(15) . . ?
C16 C14 C13 117.64(15) . . ?
N9 C10 H10A 108.3 . . ?
N9 C10 H10B 108.3 . . ?
N9 C10 C11 116.07(15) . . ?
H10A C10 H10B 107.4 . . ?
C11 C10 H10A 108.3 . . ?
C11 C10 H10B 108.3 . . ?
C20 C21 C31 124.35(14) . . ?
C27 C21 C31 117.10(14) . . ?
C27 C21 C20 118.52(14) . . ?
O2 C3 C4 124.36(16) . . ?
O2 C3 C8 114.58(14) . . ?
C4 C3 C8 120.99(16) . . ?
N9 C7 C6 121.24(15) . . ?
N9 C7 C8 120.01(14) . . ?
C6 C7 C8 118.74(15) . . ?
C7 C6 H6 120.2 . . ?
C5 C6 C7 119.56(17) . . ?
C5 C6 H6 120.2 . . ?
C28 C29 H29 119.1 . . ?
C28 C29 C30 121.90(16) . . ?
C30 C29 H29 119.1 . . ?
O32 C31 C21 114.69(14) . . ?
C30 C31 O32 123.74(14) . . ?
C30 C31 C21 121.43(15) . . ?
N23 C18 C19 119.08(13) . . ?
N23 C18 C17 122.41(14) . . ?
C17 C18 C19 118.37(14) . . ?
H25A C25 H25B 108.0 . . ?
C26 C25 H25A 109.4 . . ?
C26 C25 H25B 109.4 . . ?
C26 C25 C24 110.96(15) . . ?
C24 C25 H25A 109.4 . . ?
C24 C25 H25B 109.4 . . ?
C10 C11 H11A 109.4 . . ?
C10 C11 H11B 109.4 . . ?
H11A C11 H11B 108.0 . . ?
C12 C11 C10 111.27(16) . . ?
C12 C11 H11A 109.4 . . ?
C12 C11 H11B 109.4 . . ?
C21 C20 C8 125.82(14) . . ?
C19 C20 C21 118.00(13) . . ?
C19 C20 C8 116.18(14) . . ?
C18 C19 C13 120.59(14) . . ?
C20 C19 C18 118.86(14) . . ?
C20 C19 C13 120.48(14) . . ?
N9 C13 C14 123.12(14) . . ?
N9 C13 C19 117.58(13) . . ?
C14 C13 C19 119.30(14) . . ?
C14 C16 H16 117.9 . . ?
C17 C16 C14 124.11(15) . . ?
C17 C16 H16 117.9 . . ?
N23 C27 C21 119.09(14) . . ?
N23 C27 C28 120.85(14) . . ?
C28 C27 C21 120.05(14) . . ?
C29 C28 C27 119.46(15) . . ?
C29 C28 H28 120.3 . . ?
C27 C28 H28 120.3 . . ?
O2 C1 H1A 109.5 . . ?
O2 C1 H1B 109.5 . . ?
O2 C1 H1C 109.5 . . ?
H1A C1 H1B 109.5 . . ?
H1A C1 H1C 109.5 . . ?
H1B C1 H1C 109.5 . . ?
C29 C30 H30 120.4 . . ?
C31 C30 C29 119.21(15) . . ?
C31 C30 H30 120.4 . . ?
C25 C26 H26A 109.5 . . ?
C25 C26 H26B 109.5 . . ?
C25 C26 H26C 109.5 . . ?
H26A C26 H26B 109.5 . . ?
H26A C26 H26C 109.5 . . ?
H26B C26 H26C 109.5 . . ?
C11 C12 H12A 109.5 . . ?
C11 C12 H12B 109.5 . . ?
C11 C12 H12C 109.5 . . ?
H12A C12 H12B 109.5 . . ?
H12A C12 H12C 109.5 . . ?
H12B C12 H12C 109.5 . . ?
C3 C8 C20 123.34(15) . . ?
C7 C8 C3 118.37(14) . . ?
C7 C8 C20 118.28(14) . . ?
N23 C24 C25 112.69(13) . . ?
N23 C24 H24A 109.1 . . ?
N23 C24 H24B 109.1 . . ?
C25 C24 H24A 109.1 . . ?
C25 C24 H24B 109.1 . . ?
H24A C24 H24B 107.8 . . ?
C18 C17 H17 120.1 . . ?
C16 C17 C18 119.80(15) . . ?
C16 C17 H17 120.1 . . ?
C4 C5 H5 118.8 . . ?
C6 C5 C4 122.32(16) . . ?
C6 C5 H5 118.8 . . ?

loop_
_geom_torsion_atom_site_label_1
_geom_torsion_atom_site_label_2
_geom_torsion_atom_site_label_3
_geom_torsion_atom_site_label_4
_geom_torsion
_geom_torsion_site_symmetry_1
_geom_torsion_site_symmetry_2
_geom_torsion_site_symmetry_3
_geom_torsion_site_symmetry_4
_geom_torsion_publ_flag
O32 C31 C30 C29 173.00(16) . . . . ?
O2 C3 C8 C7 -165.28(14) . . . . ?
O2 C3 C8 C20 14.1(2) . . . . ?
N23 C18 C19 C20 0.8(2) . . . . ?
N23 C18 C19 C13 177.84(14) . . . . ?
N23 C18 C17 C16 -174.23(15) . . . . ?
N23 C27 C28 C29 -176.49(15) . . . . ?
N9 C10 C11 C12 -145.64(17) . . . . ?
N9 C7 C6 C5 -172.76(16) . . . . ?
N9 C7 C8 C3 166.26(14) . . . . ?
N9 C7 C8 C20 -13.1(2) . . . . ?
N15 C14 C13 N9 2.6(3) . . . . ?
N15 C14 C13 C19 -177.19(15) . . . . ?
N15 C14 C16 C17 -179.46(17) . . . . ?
C4 C3 C8 C7 11.8(2) . . . . ?
C4 C3 C8 C20 -168.89(16) . . . . ?
C33 O32 C31 C21 173.64(15) . . . . ?
C33 O32 C31 C30 -2.1(2) . . . . ?
C14 C16 C17 C18 -2.0(3) . . . . ?
C10 N9 C7 C6 -24.0(2) . . . . ?
C10 N9 C7 C8 154.82(15) . . . . ?
C10 N9 C13 C14 36.2(2) . . . . ?
C10 N9 C13 C19 -143.99(14) . . . . ?
C21 C31 C30 C29 -2.5(3) . . . . ?
C21 C20 C19 C18 -19.5(2) . . . . ?
C21 C20 C19 C13 163.45(14) . . . . ?
C21 C20 C8 C3 27.7(2) . . . . ?
C21 C20 C8 C7 -152.98(15) . . . . ?
C21 C27 C28 C29 4.3(2) . . . . ?
C3 C4 C5 C6 -5.1(3) . . . . ?
C7 N9 C10 C11 82.52(19) . . . . ?
C7 N9 C13 C14 -156.61(15) . . . . ?
C7 N9 C13 C19 23.2(2) . . . . ?
C7 C6 C5 C4 1.8(3) . . . . ?
C6 C7 C8 C3 -14.9(2) . . . . ?
C6 C7 C8 C20 165.76(15) . . . . ?
C31 C21 C20 C19 -155.01(15) . . . . ?
C31 C21 C20 C8 25.4(2) . . . . ?
C31 C21 C27 N23 170.55(14) . . . . ?
C31 C21 C27 C28 -10.3(2) . . . . ?
C18 N23 C27 C21 -11.8(2) . . . . ?
C18 N23 C27 C28 169.01(15) . . . . ?
C18 N23 C24 C25 -86.22(17) . . . . ?
C18 C19 C13 N9 175.17(14) . . . . ?
C18 C19 C13 C14 -5.0(2) . . . . ?
C20 C21 C31 O32 11.5(2) . . . . ?
C20 C21 C31 C30 -172.63(15) . . . . ?
C20 C21 C27 N23 -7.5(2) . . . . ?
C20 C21 C27 C28 171.68(14) . . . . ?
C20 C19 C13 N9 -7.8(2) . . . . ?
C20 C19 C13 C14 171.97(14) . . . . ?
C19 C18 C17 C16 1.4(2) . . . . ?
C19 C20 C8 C3 -151.90(15) . . . . ?
C19 C20 C8 C7 27.5(2) . . . . ?
C13 N9 C10 C11 -110.09(18) . . . . ?
C13 N9 C7 C6 168.42(15) . . . . ?
C13 N9 C7 C8 -12.7(2) . . . . ?
C13 C14 C16 C17 -0.9(3) . . . . ?
C16 C14 C13 N9 -175.84(15) . . . . ?
C16 C14 C13 C19 4.4(2) . . . . ?
C27 N23 C18 C19 15.3(2) . . . . ?
C27 N23 C18 C17 -169.16(15) . . . . ?
C27 N23 C24 C25 88.71(17) . . . . ?
C27 C21 C31 O32 -166.43(14) . . . . ?
C27 C21 C31 C30 9.4(2) . . . . ?
C27 C21 C20 C19 22.9(2) . . . . ?
C27 C21 C20 C8 -156.64(15) . . . . ?
C28 C29 C30 C31 -4.0(3) . . . . ?
C1 O2 C3 C4 11.1(3) . . . . ?
C1 O2 C3 C8 -172.03(15) . . . . ?
C30 C29 C28 C27 3.0(3) . . . . ?
C26 C25 C24 N23 169.40(14) . . . . ?
C8 C7 C6 C5 8.4(3) . . . . ?
C8 C20 C19 C18 160.08(14) . . . . ?
C8 C20 C19 C13 -17.0(2) . . . . ?
C24 N23 C18 C19 -169.87(13) . . . . ?
C24 N23 C18 C17 5.7(2) . . . . ?
C24 N23 C27 C21 173.43(13) . . . . ?
C24 N23 C27 C28 -5.8(2) . . . . ?
C17 C18 C19 C20 -174.94(14) . . . . ?
C17 C18 C19 C13 2.1(2) . . . . ?
C5 C4 C3 O2 174.92(16) . . . . ?
C5 C4 C3 C8 -1.8(3) . . . . ?

_shelx_SHELXL_version_number     2014/7
loop_
_exptl_crystal_face_index_h
_exptl_crystal_face_index_k
_exptl_crystal_face_index_l
_exptl_crystal_face_perp_dist
_exptl_oxdiff_crystal_face_indexfrac_h
_exptl_oxdiff_crystal_face_indexfrac_k
_exptl_oxdiff_crystal_face_indexfrac_l
_exptl_oxdiff_crystal_face_x
_exptl_oxdiff_crystal_face_y
_exptl_oxdiff_crystal_face_z
0 0 1 0.0066 -0.0009 0.0054 1.0020 0.1199 -0.0056 -0.0139
0 0 -1 0.0066 0.0009 -0.0054 -1.0020 -0.1199 0.0056 0.0139
0 -2 -1 0.0576 0.0016 -1.9915 -0.9844 0.0176 0.0770 0.2425
0 2 1 0.0576 -0.0016 1.9915 0.9844 -0.0176 -0.0770 -0.2425
1 0 0 0.0555 0.9970 0.0010 0.0066 -0.0145 -0.1804 0.0743
-1 0 0 0.0555 -0.9970 -0.0010 -0.0066 0.0145 0.1804 -0.0743

_olex2_submission_special_instructions 'No special instructions were received'
####################################################################### 
# 
# This file contains crystal structure data downloaded from the 
# Cambridge Structural Database (CSD) hosted by the Cambridge 
# Crystallographic Data Centre (CCDC).
# 
# Full information about CCDC data access policies and citation 
# guidelines are available at http://www.ccdc.cam.ac.uk/access/V1 
# 
# Audit and citation data items may have been added by the CCDC. 
# Please retain this information to preserve the provenance of 
# this file and to allow appropriate attribution of the data. 
# 
#######################################################################

data_ih346
_database_code_depnum_ccdc_archive 'CCDC 1443633'
_audit_update_record             
;
2015-12-21 deposited with the CCDC.
2016-04-08 downloaded from the CCDC.
;
_audit_creation_date             2015-06-05
_audit_creation_method           
;
Olex2 1.2
(compiled 2015.01.26 svn.r3150 for OlexSys, GUI svn.r4998)
;
_chemical_name_common            ?
_chemical_name_systematic        ?
_chemical_formula_moiety         'C28 H29 N2 O3, B F4'
_chemical_formula_sum            'C28 H29 B F4 N2 O3'
_chemical_formula_weight         528.34
_chemical_absolute_configuration .
_chemical_melting_point          ?
_chemical_oxdiff_formula         'C28 H29 N2 O3'
loop_
_atom_type_symbol
_atom_type_description
_atom_type_scat_dispersion_real
_atom_type_scat_dispersion_imag
_atom_type_scat_source
C C 0.0181 0.0091 'International Tables Vol C Tables 4.2.6.8 and 6.1.1.4'
H H 0.0000 0.0000 'International Tables Vol C Tables 4.2.6.8 and 6.1.1.4'
B B 0.0090 0.0039 'International Tables Vol C Tables 4.2.6.8 and 6.1.1.4'
F F 0.0727 0.0534 'International Tables Vol C Tables 4.2.6.8 and 6.1.1.4'
N N 0.0311 0.0180 'International Tables Vol C Tables 4.2.6.8 and 6.1.1.4'
O O 0.0492 0.0322 'International Tables Vol C Tables 4.2.6.8 and 6.1.1.4'

_shelx_space_group_comment       
;
The symmetry employed for this shelxl refinement is uniquely defined
by the following loop, which should always be used as a source of
symmetry information in preference to the above space-group names.
They are only intended as comments.
;
_space_group_crystal_system      orthorhombic
_space_group_IT_number           33
_space_group_name_H-M_alt        'P n 21 a'
_space_group_name_Hall           'P -2ac -2n'
loop_
_space_group_symop_operation_xyz
'x, y, z'
'-x, y+1/2, -z'
'-x+1/2, y+1/2, z+1/2'
'x+1/2, y, -z+1/2'

_cell_length_a                   22.69881(19)
_cell_length_b                   21.08434(17)
_cell_length_c                   10.59460(9)
_cell_angle_alpha                90
_cell_angle_beta                 90
_cell_angle_gamma                90
_cell_volume                     5070.46(7)
_cell_formula_units_Z            8
_cell_measurement_reflns_used    20139
_cell_measurement_temperature    180.00(14)
_cell_measurement_theta_max      73.3440
_cell_measurement_theta_min      3.8690
_shelx_estimated_absorpt_T_max   ?
_shelx_estimated_absorpt_T_min   ?
_exptl_absorpt_coefficient_mu    0.919
_exptl_absorpt_correction_T_max  0.962
_exptl_absorpt_correction_T_min  0.806
_exptl_absorpt_correction_type   gaussian
_exptl_absorpt_process_details   
;
CrysAlisPro, Agilent Technologies,
Version 1.171.37.35 (release 13-08-2014 CrysAlis171 .NET)
(compiled Aug 13 2014,18:06:01)
Numerical absorption correction based on gaussian integration over
			a multifaceted crystal model
Empirical absorption correction using spherical harmonics,
 implemented in SCALE3 ABSPACK scaling algorithm.
;
_exptl_absorpt_special_details   ?
_exptl_crystal_colour            'dark red'
_exptl_crystal_density_diffrn    1.384
_exptl_crystal_density_meas      ?
_exptl_crystal_density_method    ?
_exptl_crystal_description       plate
_exptl_crystal_F_000             2208
_exptl_crystal_size_max          0.4285
_exptl_crystal_size_mid          0.1339
_exptl_crystal_size_min          0.0652
_exptl_transmission_factor_max   ?
_exptl_transmission_factor_min   ?
_diffrn_reflns_av_R_equivalents  0.0313
_diffrn_reflns_av_unetI/netI     0.0234
_diffrn_reflns_Laue_measured_fraction_full 1.000
_diffrn_reflns_Laue_measured_fraction_max 0.994
_diffrn_reflns_limit_h_max       28
_diffrn_reflns_limit_h_min       -27
_diffrn_reflns_limit_k_max       26
_diffrn_reflns_limit_k_min       -26
_diffrn_reflns_limit_l_max       13
_diffrn_reflns_limit_l_min       -12
_diffrn_reflns_number            38343
_diffrn_reflns_point_group_measured_fraction_full 1.000
_diffrn_reflns_point_group_measured_fraction_max 0.994
_diffrn_reflns_theta_full        67.680
_diffrn_reflns_theta_max         73.413
_diffrn_reflns_theta_min         3.895
_diffrn_ambient_environment      N~2~
_diffrn_ambient_temperature      180.00(14)
_diffrn_detector                 'CCD plate'
_diffrn_detector_area_resol_mean 10.4679
_diffrn_detector_type            Atlas
_diffrn_measured_fraction_theta_full 1.000
_diffrn_measured_fraction_theta_max 0.994
_diffrn_measurement_details      
;
#__ type_ start__ end____ width___ exp.time_
  1 omega  -60.00    5.00   1.0000    3.4950
omega____ theta____ kappa____ phi______ frames
    -      -38.9365   77.0000   30.0000 65

#__ type_ start__ end____ width___ exp.time_
  2 omega   21.00   71.00   1.0000    3.4950
omega____ theta____ kappa____ phi______ frames
    -       38.9365   77.0000   90.0000 50

#__ type_ start__ end____ width___ exp.time_
  3 omega   85.00  177.00   1.0000   20.0000
omega____ theta____ kappa____ phi______ frames
    -      109.7499   77.0000    0.0000 92

#__ type_ start__ end____ width___ exp.time_
  4 omega  118.00  156.00   1.0000   20.0000
omega____ theta____ kappa____ phi______ frames
    -      109.7499   77.0000   90.0000 38

#__ type_ start__ end____ width___ exp.time_
  5 omega  129.00  169.00   1.0000   20.0000
omega____ theta____ kappa____ phi______ frames
    -      109.7499   77.0000  120.0000 40

#__ type_ start__ end____ width___ exp.time_
  6 omega   79.00  166.00   1.0000   20.0000
omega____ theta____ kappa____ phi______ frames
    -      109.7499   77.0000  -60.0000 87

#__ type_ start__ end____ width___ exp.time_
  7 omega  107.00  160.00   1.0000   20.0000
omega____ theta____ kappa____ phi______ frames
    -      109.7499   77.0000 -120.0000 53

#__ type_ start__ end____ width___ exp.time_
  8 omega   75.00  166.00   1.0000   20.0000
omega____ theta____ kappa____ phi______ frames
    -      109.7499   77.0000  -90.0000 91

#__ type_ start__ end____ width___ exp.time_
  9 omega   74.00  106.00   1.0000   20.0000
omega____ theta____ kappa____ phi______ frames
    -      109.7499   77.0000  120.0000 32

#__ type_ start__ end____ width___ exp.time_
 10 omega  -65.00   45.00   1.0000    3.4950
omega____ theta____ kappa____ phi______ frames
    -      -38.9365   77.0000 -150.0000 110

#__ type_ start__ end____ width___ exp.time_
 11 omega -117.00  -87.00   1.0000    3.4950
omega____ theta____ kappa____ phi______ frames
    -      -38.9365  -99.0000   30.0000 30

#__ type_ start__ end____ width___ exp.time_
 12 omega -120.00  -94.00   1.0000    3.4950
omega____ theta____ kappa____ phi______ frames
    -      -38.9365  -99.0000  120.0000 26

#__ type_ start__ end____ width___ exp.time_
 13 omega -121.00  -84.00   1.0000    3.4950
omega____ theta____ kappa____ phi______ frames
    -      -38.9365  -99.0000 -120.0000 37

#__ type_ start__ end____ width___ exp.time_
 14 omega  -96.00   -8.00   1.0000    3.4950
omega____ theta____ kappa____ phi______ frames
    -      -38.9365  -38.0000   60.0000 88

#__ type_ start__ end____ width___ exp.time_
 15 omega -124.00  -80.00   1.0000    3.4950
omega____ theta____ kappa____ phi______ frames
    -      -38.9365  -99.0000 -180.0000 44

#__ type_ start__ end____ width___ exp.time_
 16 omega   99.00  132.00   1.0000    3.4950
omega____ theta____ kappa____ phi______ frames
    -       38.9365  178.0000 -150.0000 33

#__ type_ start__ end____ width___ exp.time_
 17 omega   56.00  125.00   1.0000    3.4950
omega____ theta____ kappa____ phi______ frames
    -       38.9365 -178.0000   30.0000 69

#__ type_ start__ end____ width___ exp.time_
 18 omega   77.00  138.00   1.0000   20.0000
omega____ theta____ kappa____ phi______ frames
    -      109.7499  -77.0000 -120.0000 61

#__ type_ start__ end____ width___ exp.time_
 19 omega   46.00   72.00   1.0000   20.0000
omega____ theta____ kappa____ phi______ frames
    -      109.7499  -77.0000 -120.0000 26

#__ type_ start__ end____ width___ exp.time_
 20 omega   28.00   73.00   1.0000   20.0000
omega____ theta____ kappa____ phi______ frames
    -      109.7499  -94.0000 -150.0000 45

#__ type_ start__ end____ width___ exp.time_
 21 omega   38.00   72.00   1.0000   20.0000
omega____ theta____ kappa____ phi______ frames
    -      109.7499  -30.0000 -180.0000 34

#__ type_ start__ end____ width___ exp.time_
 22 omega  109.00  136.00   1.0000   20.0000
omega____ theta____ kappa____ phi______ frames
    -      109.7499   45.0000 -180.0000 27

#__ type_ start__ end____ width___ exp.time_
 23 omega   67.00  102.00   1.0000   20.0000
omega____ theta____ kappa____ phi______ frames
    -      109.7499  -94.0000 -180.0000 35

#__ type_ start__ end____ width___ exp.time_
 24 omega   46.00   72.00   1.0000   20.0000
omega____ theta____ kappa____ phi______ frames
    -      109.7499 -111.0000  -30.0000 26

#__ type_ start__ end____ width___ exp.time_
 25 omega   89.00  116.00   1.0000   20.0000
omega____ theta____ kappa____ phi______ frames
    -      109.7499 -111.0000  -30.0000 27

#__ type_ start__ end____ width___ exp.time_
 26 omega   39.00  113.00   1.0000   20.0000
omega____ theta____ kappa____ phi______ frames
    -      109.7499 -111.0000  120.0000 74

#__ type_ start__ end____ width___ exp.time_
 27 omega   84.00  109.00   1.0000   20.0000
omega____ theta____ kappa____ phi______ frames
    -      109.7499  -94.0000 -150.0000 25

#__ type_ start__ end____ width___ exp.time_
 28 omega   52.00   87.00   1.0000   20.0000
omega____ theta____ kappa____ phi______ frames
    -      109.7499  -30.0000  -30.0000 35

#__ type_ start__ end____ width___ exp.time_
 29 omega   58.00  144.00   1.0000   20.0000
omega____ theta____ kappa____ phi______ frames
    -      109.7499  178.0000  150.0000 86

#__ type_ start__ end____ width___ exp.time_
 30 omega  147.00  174.00   1.0000   20.0000
omega____ theta____ kappa____ phi______ frames
    -      109.7499  111.0000  -90.0000 27
;
_diffrn_measurement_device       'four-circle diffractometer'
_diffrn_measurement_device_type  'SuperNova, Dual, Cu at zero, Atlas'
_diffrn_measurement_method       '\w scans'
_diffrn_orient_matrix_UB_11      0.0290317000
_diffrn_orient_matrix_UB_12      -0.0228415000
_diffrn_orient_matrix_UB_13      -0.1233042000
_diffrn_orient_matrix_UB_21      -0.0396400000
_diffrn_orient_matrix_UB_22      -0.0593068000
_diffrn_orient_matrix_UB_23      0.0006223000
_diffrn_orient_matrix_UB_31      -0.0468212000
_diffrn_orient_matrix_UB_32      0.0360656000
_diffrn_orient_matrix_UB_33      -0.0770407000
_diffrn_radiation_monochromator  mirror
_diffrn_radiation_probe          x-ray
_diffrn_radiation_type           CuK\a
_diffrn_radiation_wavelength     1.5418
_diffrn_source                   'sealed X-ray tube'
_diffrn_source_type              'SuperNova (Cu) X-ray Source'
_reflns_Friedel_coverage         0.945
_reflns_Friedel_fraction_full    1.000
_reflns_Friedel_fraction_max     0.994
_reflns_number_gt                8670
_reflns_number_total             9318
_reflns_odcompleteness_completeness 99.94
_reflns_odcompleteness_iscentric 1
_reflns_odcompleteness_theta     66.97
_reflns_special_details          
;
 

 Reflections were merged by SHELXL according to the crystal
 class for the calculation of statistics and refinement.
 
 _reflns_Friedel_fraction is defined as the number of unique
 Friedel pairs measured divided by the number that would be
 possible theoretically, ignoring centric projections and
 systematic absences.
;
_reflns_threshold_expression     'I > 2\s(I)'
_computing_cell_refinement       
;
CrysAlisPro, Agilent Technologies,
Version 1.171.37.35 (release 13-08-2014 CrysAlis171 .NET)
(compiled Aug 13 2014,18:06:01)
;
_computing_data_collection       
;
CrysAlisPro, Agilent Technologies,
Version 1.171.37.35 (release 13-08-2014 CrysAlis171 .NET)
(compiled Aug 13 2014,18:06:01)
;
_computing_data_reduction        
;
CrysAlisPro, Agilent Technologies,
Version 1.171.37.35 (release 13-08-2014 CrysAlis171 .NET)
(compiled Aug 13 2014,18:06:01)
;
_computing_molecular_graphics    'Olex2 (Dolomanov et al., 2009)'
_computing_publication_material  'Olex2 (Dolomanov et al., 2009)'
_computing_structure_refinement  'ShelXL (Sheldrick, 2008)'
_computing_structure_solution    'olex2.solve (Bourhis et al., 2015)'
_refine_diff_density_max         0.686
_refine_diff_density_min         -0.403
_refine_diff_density_rms         0.048
_refine_ls_abs_structure_details 
;

The space-.group is non centrosymmetric but contains symmetry element of the second kind.

 Refined as an inversion twin.
;
_refine_ls_abs_structure_Flack   0.5(2)
_refine_ls_extinction_coef       .
_refine_ls_extinction_method     none
_refine_ls_goodness_of_fit_ref   1.033
_refine_ls_hydrogen_treatment    constr
_refine_ls_matrix_type           full
_refine_ls_number_parameters     713
_refine_ls_number_reflns         9318
_refine_ls_number_restraints     84
_refine_ls_R_factor_all          0.0546
_refine_ls_R_factor_gt           0.0510
_refine_ls_restrained_S_all      1.164
_refine_ls_shift/su_max          0.000
_refine_ls_shift/su_mean         0.000
_refine_ls_structure_factor_coef Fsqd
_refine_ls_weighting_details     
'w=1/[\s^2^(Fo^2^)+(0.1043P)^2^+1.0712P] where P=(Fo^2^+2Fc^2^)/3'
_refine_ls_weighting_scheme      calc
_refine_ls_wR_factor_gt          0.1480
_refine_ls_wR_factor_ref         0.1533
_refine_special_details          
;


One BF4- anion is disordered and was refined using two components 
with restraints on 1-2 and 1-3 distances :
SADI F10B B6 F10 B6 F9B B6 F9 B6
SADI 0.04 F10B F7 F10B F8 F10B F9B F9B F7 F9B F8
SADI 0.04 F10 F7 F10 F8 F10 F9B F9 F7 F9 F8
Restraints were also applied on anisotropic displacement parameters.
RIGU F7 F10B F9B B6 F8
RIGU F9 F10 B6 F7 F8

;
_olex2_refinement_description    
;
1. Twinned data refinement
 Scales: 0.5(2) 0.5(2)
2. Fixed Uiso
 At 1.2 times of:
  All C(H) groups, All C(H,H) groups
 At 1.5 times of:
  All C(H,H,H) groups
3. Restrained distances
 F10B-B6 \\sim F10-B6 \\sim F9B-B6 \\sim F9-B6
 with sigma of 0.02
 F10B-F7 \\sim F10B-F8 \\sim F10B-F9B \\sim F9B-F7 \\sim F9B-F8
 with sigma of 0.04
 F10-F7 \\sim F10-F8 \\sim F10-F9B \\sim F9-F7 \\sim F9-F8
 with sigma of 0.04
4. Uiso/Uaniso restraints and constraints
F10 \\sim F10B: within 1.7A with sigma of 0.04 and sigma for terminal atoms of
0.08
5. Rigid body (RIGU) restrains
 F7, F8, B6, F9B, F10B
 with sigma for 1-2 distances of 0.004 and sigma for 1-3 distances of 0.004
 F7, F8, B6, F9, F10
 with sigma for 1-2 distances of 0.004 and sigma for 1-3 distances of 0.004
6. Others
 Sof(F9)=Sof(F10)=1-FVAR(1)
 Sof(F9B)=Sof(F10B)=FVAR(1)
7.a Secondary CH2 refined with riding coordinates:
 C12(H12A,H12B), C15(H15A,H15B), C16(H16A,H16B), C31A(H31A,H31B), C10(H10A,
 H10B), C28A(H28A,H28B), C29A(H29A,H29B), C32A(H32A,H32B)
7.b Aromatic/amide H refined with riding coordinates:
 C2A(H2A), C4A(H4A), C5A(H5A), C11(H11), C13(H13), C14(H14), C16A(H16C),
 C17(H17), C18A(H18A), C2AB(H2AB), C4AB(H4AB), C5AB(H5AB), C7(H7), C8(H8),
 C17A(H17A), C25A(H25A), C26A(H26A), C27A(H27A)
7.c Idealised Me refined as rotating group:
 C1A(H1AA,H1AB,H1AC), C19(H19A,H19B,H19C), C22A(H22A,H22B,H22C), C33A(H33A,
 H33B,H33C), C1B(H1BA,H1BB,H1BC), C18(H18B,H18C,H18D), C21A(H21A,H21B,H21C),
 C30A(H30A,H30B,H30C)
;
_atom_sites_solution_hydrogens   geom
_atom_sites_solution_primary     iterative
_atom_sites_solution_secondary   ?
loop_
_atom_site_label
_atom_site_type_symbol
_atom_site_fract_x
_atom_site_fract_y
_atom_site_fract_z
_atom_site_U_iso_or_equiv
_atom_site_adp_type
_atom_site_occupancy
_atom_site_site_symmetry_order
_atom_site_calc_flag
_atom_site_refinement_flags_posn
_atom_site_refinement_flags_adp
_atom_site_refinement_flags_occupancy
_atom_site_disorder_assembly
_atom_site_disorder_group
O1 O 0.37620(12) 0.55043(13) 0.9287(3) 0.0505(6) Uani 1 1 d . . . . .
O1A O 0.51066(13) 0.84770(15) 1.1574(3) 0.0528(6) Uani 1 1 d . . . . .
O20A O 0.44810(12) 0.55830(12) 0.7252(3) 0.0465(6) Uani 1 1 d . . . . .
N9A N 0.50121(13) 0.72868(15) 0.9978(3) 0.0398(6) Uani 1 1 d . . . . .
N15A N 0.33278(12) 0.74669(14) 0.7260(3) 0.0379(6) Uani 1 1 d . . . . .
C1 C 0.41494(14) 0.67109(16) 0.8501(3) 0.0367(6) Uani 1 1 d . . . . .
C1A C 0.5959(3) 0.7105(3) 0.8026(5) 0.0749(14) Uani 1 1 d . . . . .
H1AA H 0.6287 0.6893 0.7595 0.112 Uiso 1 1 calc GR . . . .
H1AB H 0.5909 0.7533 0.7682 0.112 Uiso 1 1 calc GR . . . .
H1AC H 0.5597 0.6861 0.7895 0.112 Uiso 1 1 calc GR . . . .
C2A C 0.48707(16) 0.86937(17) 1.0627(4) 0.0445(8) Uani 1 1 d . . . . .
H2A H 0.4880 0.9142 1.0533 0.053 Uiso 1 1 calc R . . . .
C3 C 0.34084(15) 0.68545(17) 0.6844(3) 0.0390(7) Uani 1 1 d . . . . .
C3A C 0.45753(15) 0.83348(16) 0.9625(3) 0.0394(7) Uani 1 1 d . . . . .
C4 C 0.44361(15) 0.63518(16) 0.9478(3) 0.0386(7) Uani 1 1 d . . . . .
C4A C 0.41722(16) 0.86878(16) 0.8916(4) 0.0426(7) Uani 1 1 d . . . . .
H4A H 0.4183 0.9137 0.8984 0.051 Uiso 1 1 calc R . . . .
C5 C 0.48852(15) 0.66523(18) 1.0188(3) 0.0405(7) Uani 1 1 d . . . . .
C5A C 0.37605(16) 0.84200(17) 0.8126(3) 0.0416(7) Uani 1 1 d . . . . .
H5A H 0.3490 0.8681 0.7679 0.050 Uiso 1 1 calc R . . . .
C6 C 0.38482(15) 0.64668(16) 0.7420(3) 0.0376(7) Uani 1 1 d . . . . .
C6A C 0.37434(15) 0.77642(16) 0.7988(3) 0.0377(7) Uani 1 1 d . . . . .
C7A C 0.41600(14) 0.73747(15) 0.8644(3) 0.0356(6) Uani 1 1 d . . . . .
C8A C 0.45903(14) 0.76722(16) 0.9456(3) 0.0365(6) Uani 1 1 d . . . . .
C9 C 0.42570(16) 0.57291(17) 0.9860(4) 0.0435(8) Uani 1 1 d . . . . .
C11 C 0.50186(19) 0.5708(2) 1.1403(4) 0.0533(9) Uani 1 1 d . . . . .
H11 H 0.5223 0.5481 1.2042 0.064 Uiso 1 1 calc R . . . .
C12 C 0.28789(16) 0.82154(19) 0.5671(3) 0.0440(8) Uani 1 1 d . . . . .
H12A H 0.3279 0.8402 0.5653 0.053 Uiso 1 1 calc R . . . .
H12B H 0.2839 0.7930 0.4933 0.053 Uiso 1 1 calc R . . . .
C13 C 0.31898(19) 0.6034(2) 0.5356(4) 0.0544(9) Uani 1 1 d . . . . .
H13 H 0.2953 0.5873 0.4689 0.065 Uiso 1 1 calc R . . . .
C14 C 0.52004(18) 0.6317(2) 1.1113(4) 0.0472(8) Uani 1 1 d . . . . .
H14 H 0.5529 0.6503 1.1528 0.057 Uiso 1 1 calc R . . . .
C15 C 0.60889(19) 0.7146(2) 0.9414(5) 0.0566(10) Uani 1 1 d . . . . .
H15A H 0.6479 0.7348 0.9532 0.068 Uiso 1 1 calc R . . . .
H15B H 0.6111 0.6712 0.9766 0.068 Uiso 1 1 calc R . . . .
C16 C 0.56282(15) 0.7523(2) 1.0146(4) 0.0477(8) Uani 1 1 d . . . . .
H16A H 0.5729 0.7510 1.1054 0.057 Uiso 1 1 calc R . . . .
H16B H 0.5646 0.7972 0.9872 0.057 Uiso 1 1 calc R . . . .
C16A C 0.30618(16) 0.6614(2) 0.5842(4) 0.0472(8) Uani 1 1 d . . . . .
H16C H 0.2744 0.6856 0.5512 0.057 Uiso 1 1 calc R . . . .
C17 C 0.45489(19) 0.5414(2) 1.0796(4) 0.0529(9) Uani 1 1 d . . . . .
H17 H 0.4432 0.4998 1.1032 0.064 Uiso 1 1 calc R . . . .
C18A C 0.36605(18) 0.5661(2) 0.5804(4) 0.0527(9) Uani 1 1 d . . . . .
H18A H 0.3752 0.5268 0.5413 0.063 Uiso 1 1 calc R . . . .
C19 C 0.4633(2) 0.4985(2) 0.6712(6) 0.0675(13) Uani 1 1 d . . . . .
H19A H 0.4666 0.5029 0.5794 0.101 Uiso 1 1 calc GR . . . .
H19B H 0.4328 0.4673 0.6915 0.101 Uiso 1 1 calc GR . . . .
H19C H 0.5012 0.4843 0.7057 0.101 Uiso 1 1 calc GR . . . .
C19A C 0.39879(16) 0.58742(17) 0.6821(4) 0.0428(7) Uani 1 1 d . . . . .
C22A C 0.3593(2) 0.4871(2) 0.9565(7) 0.0768(16) Uani 1 1 d . . . . .
H22A H 0.3284 0.4737 0.8978 0.115 Uiso 1 1 calc GR . . . .
H22B H 0.3444 0.4848 1.0432 0.115 Uiso 1 1 calc GR . . . .
H22C H 0.3935 0.4591 0.9477 0.115 Uiso 1 1 calc GR . . . .
C31A C 0.27990(15) 0.78307(18) 0.6894(3) 0.0418(7) Uani 1 1 d . . . . .
H31A H 0.2696 0.8125 0.7588 0.050 Uiso 1 1 calc R . . . .
H31B H 0.2466 0.7533 0.6782 0.050 Uiso 1 1 calc R . . . .
C33A C 0.2422(2) 0.8742(2) 0.5586(4) 0.0563(10) Uani 1 1 d . . . . .
H33A H 0.2493 0.8995 0.4825 0.084 Uiso 1 1 calc GR . . . .
H33B H 0.2451 0.9014 0.6332 0.084 Uiso 1 1 calc GR . . . .
H33C H 0.2027 0.8555 0.5545 0.084 Uiso 1 1 calc GR . . . .
O1AB O 0.74658(13) 0.18572(14) 1.0921(2) 0.0502(6) Uani 1 1 d . . . . .
O2 O 0.69288(11) 0.47612(12) 0.6731(3) 0.0438(5) Uani 1 1 d . . . . .
O23A O 0.62000(11) 0.47999(12) 0.8752(3) 0.0431(6) Uani 1 1 d . . . . .
N1 N 0.57597(11) 0.28958(15) 0.6541(3) 0.0367(6) Uani 1 1 d . . . . .
N9AB N 0.74383(12) 0.30143(14) 0.9294(3) 0.0357(6) Uani 1 1 d . . . . .
C1B C 0.4774(2) 0.1692(3) 0.4852(5) 0.0743(15) Uani 1 1 d . . . . .
H1BA H 0.4811 0.1375 0.5523 0.111 Uiso 1 1 calc GR . . . .
H1BB H 0.4791 0.1481 0.4028 0.111 Uiso 1 1 calc GR . . . .
H1BC H 0.4398 0.1915 0.4938 0.111 Uiso 1 1 calc GR . . . .
C2 C 0.64476(15) 0.44820(17) 0.6231(3) 0.0403(7) Uani 1 1 d . . . . .
C2AB C 0.72409(16) 0.16329(18) 0.9987(3) 0.0434(8) Uani 1 1 d . . . . .
H2AB H 0.7238 0.1183 0.9929 0.052 Uiso 1 1 calc R . . . .
C3AB C 0.69707(14) 0.19828(16) 0.8930(3) 0.0367(7) Uani 1 1 d . . . . .
C4AB C 0.65665(15) 0.16417(16) 0.8201(3) 0.0401(7) Uani 1 1 d . . . . .
H4AB H 0.6568 0.1192 0.8267 0.048 Uiso 1 1 calc R . . . .
C5AB C 0.61689(15) 0.19164(16) 0.7398(3) 0.0399(7) Uani 1 1 d . . . . .
H5AB H 0.5898 0.1663 0.6937 0.048 Uiso 1 1 calc R . . . .
C6AB C 0.61689(13) 0.25815(15) 0.7269(3) 0.0330(6) Uani 1 1 d . . . . .
C7 C 0.61411(18) 0.4713(2) 0.5212(4) 0.0500(9) Uani 1 1 d . . . . .
H7 H 0.6242 0.5112 0.4856 0.060 Uiso 1 1 calc R . . . .
C7AB C 0.65856(12) 0.29525(15) 0.7961(3) 0.0307(6) Uani 1 1 d . . . . .
C8 C 0.55307(16) 0.3773(2) 0.5147(4) 0.0461(8) Uani 1 1 d . . . . .
H8 H 0.5214 0.3544 0.4778 0.055 Uiso 1 1 calc R . . . .
C8AB C 0.70044(13) 0.26471(15) 0.8763(3) 0.0327(6) Uani 1 1 d . . . . .
C10 C 0.52230(14) 0.2553(2) 0.6164(3) 0.0427(8) Uani 1 1 d . . . . .
H10A H 0.4901 0.2865 0.6055 0.051 Uiso 1 1 calc R . . . .
H10B H 0.5108 0.2265 0.6860 0.051 Uiso 1 1 calc R . . . .
C10A C 0.73310(14) 0.36475(15) 0.9512(3) 0.0351(6) Uani 1 1 d . . . . .
C11A C 0.68712(14) 0.39581(15) 0.8847(3) 0.0338(6) Uani 1 1 d . . . . .
C12A C 0.65813(12) 0.36174(15) 0.7854(3) 0.0306(6) Uani 1 1 d . . . . .
C13A C 0.62897(13) 0.38841(16) 0.6779(3) 0.0350(6) Uani 1 1 d . . . . .
C14A C 0.58534(13) 0.35135(17) 0.6162(3) 0.0357(6) Uani 1 1 d . . . . .
C17A C 0.56815(17) 0.4359(2) 0.4705(4) 0.0518(9) Uani 1 1 d . . . . .
H17A H 0.5463 0.4532 0.4022 0.062 Uiso 1 1 calc R . . . .
C18 C 0.6060(2) 0.5448(2) 0.8992(5) 0.0612(11) Uani 1 1 d . . . . .
H18B H 0.6019 0.5514 0.9903 0.092 Uiso 1 1 calc GR . . . .
H18C H 0.5689 0.5556 0.8571 0.092 Uiso 1 1 calc GR . . . .
H18D H 0.6376 0.5719 0.8667 0.092 Uiso 1 1 calc GR . . . .
C21A C 0.7081(2) 0.5378(2) 0.6278(5) 0.0620(11) Uani 1 1 d . . . . .
H21A H 0.7428 0.5534 0.6733 0.093 Uiso 1 1 calc GR . . . .
H21B H 0.6750 0.5669 0.6416 0.093 Uiso 1 1 calc GR . . . .
H21C H 0.7169 0.5356 0.5373 0.093 Uiso 1 1 calc GR . . . .
C24A C 0.67115(15) 0.45778(16) 0.9248(3) 0.0377(7) Uani 1 1 d . . . . .
C25A C 0.70391(18) 0.48923(18) 1.0146(4) 0.0474(8) Uani 1 1 d . . . . .
H25A H 0.6936 0.5311 1.0393 0.057 Uiso 1 1 calc R . . . .
C26A C 0.75214(18) 0.4592(2) 1.0687(4) 0.0503(9) Uani 1 1 d . . . . .
H26A H 0.7755 0.4819 1.1277 0.060 Uiso 1 1 calc R . . . .
C27A C 0.76723(16) 0.39799(19) 1.0400(4) 0.0456(8) Uani 1 1 d . . . . .
H27A H 0.8001 0.3784 1.0793 0.055 Uiso 1 1 calc R . . . .
C28A C 0.80483(15) 0.27656(19) 0.9436(4) 0.0450(8) Uani 1 1 d . . . . .
H28A H 0.8057 0.2311 0.9200 0.054 Uiso 1 1 calc R . . . .
H28B H 0.8173 0.2802 1.0329 0.054 Uiso 1 1 calc R . . . .
C29A C 0.84755(16) 0.3135(2) 0.8599(4) 0.0537(10) Uani 1 1 d . . . . .
H29A H 0.8523 0.3568 0.8946 0.064 Uiso 1 1 calc R . . . .
H29B H 0.8865 0.2925 0.8622 0.064 Uiso 1 1 calc R . . . .
C30A C 0.8275(2) 0.3184(3) 0.7247(5) 0.0636(12) Uani 1 1 d . . . . .
H30A H 0.7935 0.3469 0.7195 0.095 Uiso 1 1 calc GR . . . .
H30B H 0.8163 0.2762 0.6939 0.095 Uiso 1 1 calc GR . . . .
H30C H 0.8597 0.3351 0.6728 0.095 Uiso 1 1 calc GR . . . .
C32A C 0.52771(17) 0.2165(2) 0.4954(4) 0.0486(8) Uani 1 1 d . . . . .
H32A H 0.5271 0.2452 0.4215 0.058 Uiso 1 1 calc R . . . .
H32B H 0.5658 0.1935 0.4952 0.058 Uiso 1 1 calc R . . . .
F7 F 0.4206(3) 0.3519(3) 0.3769(5) 0.1262(17) Uani 1 1 d D U . . .
F8 F 0.47085(19) 0.4132(3) 0.2484(5) 0.1230(18) Uani 1 1 d D U . . .
B6 B 0.4188(2) 0.4002(3) 0.2947(6) 0.0681(13) Uani 1 1 d D U . . .
F9 F 0.4078(6) 0.3825(5) 0.1595(9) 0.109(4) Uani 0.467(14) 1 d D U P A 1
F10 F 0.3830(6) 0.4519(5) 0.3131(15) 0.132(6) Uani 0.467(14) 1 d D U P A 1
F9B F 0.3704(4) 0.3893(6) 0.2323(9) 0.128(4) Uani 0.533(14) 1 d D U P A 2
F10B F 0.4148(6) 0.4468(7) 0.3836(12) 0.137(4) Uani 0.533(14) 1 d D U P A 2
F2 F 0.63134(13) 0.5514(2) 0.2468(3) 0.0772(9) Uani 1 1 d . . . . .
F3 F 0.66110(19) 0.6278(2) 0.3795(4) 0.0947(11) Uani 1 1 d . . . . .
F4 F 0.6799(3) 0.6320(3) 0.1642(4) 0.1232(18) Uani 1 1 d . . . . .
F5 F 0.72752(15) 0.5669(2) 0.2898(4) 0.0947(11) Uani 1 1 d . . . . .
B1 B 0.6732(3) 0.5969(3) 0.2692(5) 0.0639(13) Uani 1 1 d . . . . .

loop_
_atom_site_aniso_label
_atom_site_aniso_U_11
_atom_site_aniso_U_22
_atom_site_aniso_U_33
_atom_site_aniso_U_23
_atom_site_aniso_U_13
_atom_site_aniso_U_12
O1 0.0499(14) 0.0330(13) 0.0685(18) 0.0103(12) 0.0086(12) -0.0014(10)
O1A 0.0611(15) 0.0518(16) 0.0455(15) -0.0088(12) 0.0046(12) -0.0005(12)
O20A 0.0490(13) 0.0343(13) 0.0563(15) -0.0078(11) 0.0043(11) 0.0058(10)
N9A 0.0414(14) 0.0369(15) 0.0410(14) -0.0015(11) 0.0035(10) 0.0037(11)
N15A 0.0399(13) 0.0362(14) 0.0377(14) 0.0043(11) 0.0054(11) 0.0040(11)
C1 0.0389(15) 0.0340(17) 0.0371(15) 0.0024(13) 0.0094(12) 0.0020(12)
C1A 0.092(4) 0.064(3) 0.069(3) 0.002(2) 0.014(3) 0.012(3)
C2A 0.0500(18) 0.0353(17) 0.048(2) -0.0068(14) 0.0095(15) 0.0009(14)
C3 0.0412(16) 0.0370(17) 0.0387(16) 0.0030(13) 0.0066(12) -0.0003(12)
C3A 0.0469(17) 0.0320(16) 0.0391(17) -0.0021(13) 0.0095(13) 0.0007(13)
C4 0.0431(16) 0.0341(16) 0.0385(17) 0.0024(13) 0.0086(13) 0.0064(13)
C4A 0.0524(18) 0.0298(16) 0.0455(18) -0.0021(13) 0.0112(14) 0.0022(13)
C5 0.0474(17) 0.0391(17) 0.0351(16) -0.0003(13) 0.0085(13) 0.0074(14)
C5A 0.0502(18) 0.0331(17) 0.0414(18) 0.0031(13) 0.0085(14) 0.0071(13)
C6 0.0411(16) 0.0293(15) 0.0424(17) 0.0007(13) 0.0059(13) 0.0002(12)
C6A 0.0453(16) 0.0343(17) 0.0335(15) 0.0027(12) 0.0091(12) 0.0029(13)
C7A 0.0427(16) 0.0309(16) 0.0332(15) -0.0008(12) 0.0078(12) 0.0027(12)
C8A 0.0410(15) 0.0337(16) 0.0349(15) 0.0006(12) 0.0087(12) 0.0022(12)
C9 0.0462(17) 0.0361(17) 0.0483(19) 0.0043(14) 0.0107(14) 0.0048(14)
C11 0.059(2) 0.053(2) 0.049(2) 0.0102(17) 0.0060(17) 0.0152(18)
C12 0.0474(18) 0.0456(19) 0.0391(17) 0.0074(14) 0.0044(14) 0.0100(15)
C13 0.055(2) 0.049(2) 0.059(2) -0.0065(18) -0.0036(18) -0.0125(17)
C14 0.054(2) 0.046(2) 0.0413(18) 0.0031(15) 0.0031(15) 0.0110(16)
C15 0.056(2) 0.043(2) 0.070(3) -0.0008(18) 0.0161(19) 0.0039(17)
C16 0.0398(17) 0.051(2) 0.052(2) -0.0016(16) 0.0055(15) 0.0008(15)
C16A 0.0428(17) 0.048(2) 0.051(2) -0.0011(16) 0.0011(14) -0.0041(15)
C17 0.061(2) 0.0381(18) 0.059(2) 0.0123(17) 0.0161(18) 0.0089(17)
C18A 0.055(2) 0.0405(19) 0.063(2) -0.0122(17) 0.0012(17) -0.0051(16)
C19 0.069(3) 0.044(2) 0.090(4) -0.022(2) -0.003(2) 0.015(2)
C19A 0.0460(17) 0.0319(16) 0.0504(19) -0.0049(14) 0.0073(14) -0.0023(13)
C22A 0.063(3) 0.040(2) 0.128(5) 0.029(3) -0.007(3) -0.010(2)
C31A 0.0423(16) 0.0432(18) 0.0399(17) 0.0073(14) 0.0067(13) 0.0064(13)
C33A 0.058(2) 0.053(2) 0.058(2) 0.0153(19) 0.0066(18) 0.0162(18)
O1AB 0.0646(16) 0.0477(15) 0.0385(13) 0.0073(11) 0.0058(11) 0.0086(12)
O2 0.0470(12) 0.0331(12) 0.0514(14) 0.0108(11) 0.0060(10) -0.0035(9)
O23A 0.0451(12) 0.0298(12) 0.0543(15) -0.0040(10) 0.0070(10) 0.0053(9)
N1 0.0333(12) 0.0394(14) 0.0374(13) -0.0016(11) 0.0046(10) 0.0001(10)
N9AB 0.0355(13) 0.0338(13) 0.0380(13) 0.0033(11) 0.0015(10) 0.0012(10)
C1B 0.067(3) 0.086(4) 0.070(3) -0.030(3) -0.002(2) -0.022(3)
C2 0.0402(16) 0.0362(17) 0.0445(18) 0.0057(14) 0.0078(13) 0.0046(13)
C2AB 0.0514(18) 0.0347(16) 0.0442(19) 0.0089(14) 0.0112(15) 0.0096(14)
C3AB 0.0414(15) 0.0303(15) 0.0384(16) 0.0034(12) 0.0087(12) 0.0039(12)
C4AB 0.0495(17) 0.0279(14) 0.0427(17) 0.0011(12) 0.0114(14) 0.0001(13)
C5AB 0.0455(16) 0.0325(16) 0.0418(17) -0.0037(13) 0.0092(13) -0.0070(13)
C6AB 0.0333(14) 0.0320(15) 0.0338(14) -0.0005(12) 0.0079(11) 0.0009(11)
C7 0.055(2) 0.047(2) 0.048(2) 0.0150(17) 0.0045(16) 0.0103(16)
C7AB 0.0301(13) 0.0290(14) 0.0332(14) 0.0006(12) 0.0079(10) 0.0015(10)
C8 0.0390(16) 0.054(2) 0.0456(19) -0.0004(16) -0.0028(13) 0.0124(15)
C8AB 0.0354(14) 0.0286(15) 0.0341(15) 0.0027(11) 0.0065(11) 0.0019(11)
C10 0.0306(14) 0.052(2) 0.0450(18) -0.0083(15) 0.0034(12) -0.0026(13)
C10A 0.0370(14) 0.0330(16) 0.0353(15) 0.0018(12) 0.0020(12) -0.0026(12)
C11A 0.0363(14) 0.0293(15) 0.0358(16) 0.0010(12) 0.0073(12) -0.0026(11)
C12A 0.0299(13) 0.0291(15) 0.0327(14) 0.0003(11) 0.0066(11) 0.0011(10)
C13A 0.0338(14) 0.0339(16) 0.0373(16) 0.0030(12) 0.0067(11) 0.0077(11)
C14A 0.0305(13) 0.0398(16) 0.0368(15) 0.0003(13) 0.0040(11) 0.0064(12)
C17A 0.052(2) 0.059(2) 0.0451(19) 0.0084(18) -0.0035(15) 0.0183(17)
C18 0.064(2) 0.0322(19) 0.087(3) -0.0095(19) 0.007(2) 0.0130(17)
C21A 0.067(2) 0.040(2) 0.079(3) 0.021(2) 0.013(2) -0.0078(18)
C24A 0.0420(16) 0.0292(15) 0.0419(17) -0.0009(12) 0.0082(13) -0.0014(12)
C25A 0.056(2) 0.0346(17) 0.052(2) -0.0072(15) 0.0076(16) -0.0060(14)
C26A 0.059(2) 0.046(2) 0.046(2) -0.0046(15) -0.0022(16) -0.0140(16)
C27A 0.0465(18) 0.047(2) 0.0439(18) 0.0029(15) -0.0037(14) -0.0090(15)
C28A 0.0363(16) 0.0475(19) 0.051(2) 0.0103(15) -0.0034(13) 0.0055(14)
C29A 0.0359(17) 0.056(2) 0.069(3) 0.0097(19) 0.0042(16) 0.0014(15)
C30A 0.057(2) 0.074(3) 0.060(3) 0.016(2) 0.0189(19) 0.010(2)
C32A 0.0453(18) 0.056(2) 0.0442(19) -0.0090(17) 0.0015(14) -0.0024(16)
F7 0.149(4) 0.119(4) 0.111(3) 0.042(3) -0.011(3) -0.031(3)
F8 0.092(2) 0.155(4) 0.123(3) 0.054(3) 0.037(2) 0.031(3)
B6 0.059(3) 0.084(4) 0.062(3) 0.014(3) 0.008(2) -0.001(2)
F9 0.157(9) 0.081(5) 0.090(5) 0.003(4) -0.039(6) 0.036(5)
F10 0.131(8) 0.097(6) 0.168(11) 0.022(6) 0.102(8) 0.028(6)
F9B 0.078(5) 0.211(12) 0.095(6) -0.029(6) -0.036(4) 0.005(5)
F10B 0.142(8) 0.136(8) 0.133(8) -0.045(6) -0.015(6) 0.029(6)
F2 0.0670(16) 0.097(3) 0.0676(17) -0.0117(16) -0.0097(13) -0.0194(15)
F3 0.107(3) 0.093(3) 0.084(2) -0.034(2) 0.0037(19) 0.005(2)
F4 0.191(5) 0.100(3) 0.079(2) 0.032(2) -0.023(3) -0.033(3)
F5 0.0716(18) 0.104(3) 0.108(3) -0.032(2) -0.0164(18) 0.0060(18)
B1 0.077(3) 0.071(3) 0.043(2) -0.001(2) -0.011(2) -0.011(3)

_geom_special_details            
;
 All esds (except the esd in the dihedral angle between two l.s. planes)
 are estimated using the full covariance matrix.  The cell esds are taken
 into account individually in the estimation of esds in distances, angles
 and torsion angles; correlations between esds in cell parameters are only
 used when they are defined by crystal symmetry.  An approximate (isotropic)
 treatment of cell esds is used for estimating esds involving l.s. planes.
;
loop_
_geom_bond_atom_site_label_1
_geom_bond_atom_site_label_2
_geom_bond_distance
_geom_bond_site_symmetry_2
_geom_bond_publ_flag
O1 C9 1.362(5) . ?
O1 C22A 1.420(5) . ?
O1A C2A 1.225(5) . ?
O20A C19 1.426(5) . ?
O20A C19A 1.356(5) . ?
N9A C5 1.386(5) . ?
N9A C8A 1.372(5) . ?
N9A C16 1.495(5) . ?
N15A C3 1.376(5) . ?
N15A C6A 1.370(5) . ?
N15A C31A 1.476(4) . ?
C1 C4 1.438(5) . ?
C1 C6 1.430(5) . ?
C1 C7A 1.408(5) . ?
C1A H1AA 0.9800 . ?
C1A H1AB 0.9800 . ?
C1A H1AC 0.9800 . ?
C1A C15 1.502(8) . ?
C2A H2A 0.9500 . ?
C2A C3A 1.466(5) . ?
C3 C6 1.427(5) . ?
C3 C16A 1.416(5) . ?
C3A C4A 1.398(5) . ?
C3A C8A 1.409(5) . ?
C4 C5 1.417(5) . ?
C4 C9 1.433(5) . ?
C4A H4A 0.9500 . ?
C4A C5A 1.376(6) . ?
C5 C14 1.405(5) . ?
C5A H5A 0.9500 . ?
C5A C6A 1.391(5) . ?
C6 C19A 1.436(5) . ?
C6A C7A 1.433(5) . ?
C7A C8A 1.445(5) . ?
C9 C17 1.365(6) . ?
C11 H11 0.9500 . ?
C11 C14 1.383(6) . ?
C11 C17 1.390(7) . ?
C12 H12A 0.9900 . ?
C12 H12B 0.9900 . ?
C12 C31A 1.540(5) . ?
C12 C33A 1.522(5) . ?
C13 H13 0.9500 . ?
C13 C16A 1.360(6) . ?
C13 C18A 1.409(7) . ?
C14 H14 0.9500 . ?
C15 H15A 0.9900 . ?
C15 H15B 0.9900 . ?
C15 C16 1.525(5) . ?
C16 H16A 0.9900 . ?
C16 H16B 0.9900 . ?
C16A H16C 0.9500 . ?
C17 H17 0.9500 . ?
C18A H18A 0.9500 . ?
C18A C19A 1.384(6) . ?
C19 H19A 0.9800 . ?
C19 H19B 0.9800 . ?
C19 H19C 0.9800 . ?
C22A H22A 0.9800 . ?
C22A H22B 0.9800 . ?
C22A H22C 0.9800 . ?
C31A H31A 0.9900 . ?
C31A H31B 0.9900 . ?
C33A H33A 0.9800 . ?
C33A H33B 0.9800 . ?
C33A H33C 0.9800 . ?
O1AB C2AB 1.209(5) . ?
O2 C2 1.349(5) . ?
O2 C21A 1.429(5) . ?
O23A C18 1.425(4) . ?
O23A C24A 1.358(4) . ?
N1 C6AB 1.377(4) . ?
N1 C10 1.471(4) . ?
N1 C14A 1.379(5) . ?
N9AB C8AB 1.374(4) . ?
N9AB C10A 1.377(4) . ?
N9AB C28A 1.488(4) . ?
C1B H1BA 0.9800 . ?
C1B H1BB 0.9800 . ?
C1B H1BC 0.9800 . ?
C1B C32A 1.519(6) . ?
C2 C7 1.373(5) . ?
C2 C13A 1.433(5) . ?
C2AB H2AB 0.9500 . ?
C2AB C3AB 1.475(5) . ?
C3AB C4AB 1.398(5) . ?
C3AB C8AB 1.414(5) . ?
C4AB H4AB 0.9500 . ?
C4AB C5AB 1.369(5) . ?
C5AB H5AB 0.9500 . ?
C5AB C6AB 1.409(5) . ?
C6AB C7AB 1.429(4) . ?
C7 H7 0.9500 . ?
C7 C17A 1.391(6) . ?
C7AB C8AB 1.428(4) . ?
C7AB C12A 1.407(4) . ?
C8 H8 0.9500 . ?
C8 C14A 1.412(5) . ?
C8 C17A 1.365(6) . ?
C10 H10A 0.9900 . ?
C10 H10B 0.9900 . ?
C10 C32A 1.527(5) . ?
C10A C11A 1.419(5) . ?
C10A C27A 1.406(5) . ?
C11A C12A 1.433(4) . ?
C11A C24A 1.421(5) . ?
C12A C13A 1.432(4) . ?
C13A C14A 1.421(5) . ?
C17A H17A 0.9500 . ?
C18 H18B 0.9800 . ?
C18 H18C 0.9800 . ?
C18 H18D 0.9800 . ?
C21A H21A 0.9800 . ?
C21A H21B 0.9800 . ?
C21A H21C 0.9800 . ?
C24A C25A 1.377(5) . ?
C25A H25A 0.9500 . ?
C25A C26A 1.388(6) . ?
C26A H26A 0.9500 . ?
C26A C27A 1.370(6) . ?
C27A H27A 0.9500 . ?
C28A H28A 0.9900 . ?
C28A H28B 0.9900 . ?
C28A C29A 1.528(5) . ?
C29A H29A 0.9900 . ?
C29A H29B 0.9900 . ?
C29A C30A 1.506(7) . ?
C30A H30A 0.9800 . ?
C30A H30B 0.9800 . ?
C30A H30C 0.9800 . ?
C32A H32A 0.9900 . ?
C32A H32B 0.9900 . ?
F7 B6 1.340(8) . ?
F8 B6 1.308(7) . ?
B6 F9 1.500(11) . ?
B6 F10 1.374(11) . ?
B6 F9B 1.303(9) . ?
B6 F10B 1.365(11) . ?
F2 B1 1.373(7) . ?
F3 B1 1.365(7) . ?
F4 B1 1.344(7) . ?
F5 B1 1.403(8) . ?

loop_
_geom_angle_atom_site_label_1
_geom_angle_atom_site_label_2
_geom_angle_atom_site_label_3
_geom_angle
_geom_angle_site_symmetry_1
_geom_angle_site_symmetry_3
_geom_angle_publ_flag
C9 O1 C22A 117.2(3) . . ?
C19A O20A C19 117.7(3) . . ?
C5 N9A C16 119.8(3) . . ?
C8A N9A C5 119.4(3) . . ?
C8A N9A C16 120.2(3) . . ?
C3 N15A C31A 120.8(3) . . ?
C6A N15A C3 121.2(3) . . ?
C6A N15A C31A 118.0(3) . . ?
C6 C1 C4 127.1(3) . . ?
C7A C1 C4 116.0(3) . . ?
C7A C1 C6 116.9(3) . . ?
H1AA C1A H1AB 109.5 . . ?
H1AA C1A H1AC 109.5 . . ?
H1AB C1A H1AC 109.5 . . ?
C15 C1A H1AA 109.5 . . ?
C15 C1A H1AB 109.5 . . ?
C15 C1A H1AC 109.5 . . ?
O1A C2A H2A 116.6 . . ?
O1A C2A C3A 126.9(3) . . ?
C3A C2A H2A 116.6 . . ?
N15A C3 C6 119.6(3) . . ?
N15A C3 C16A 120.1(3) . . ?
C16A C3 C6 120.3(3) . . ?
C4A C3A C2A 114.4(3) . . ?
C4A C3A C8A 118.4(3) . . ?
C8A C3A C2A 126.3(3) . . ?
C5 C4 C1 118.2(3) . . ?
C5 C4 C9 117.6(3) . . ?
C9 C4 C1 123.9(3) . . ?
C3A C4A H4A 118.2 . . ?
C5A C4A C3A 123.6(3) . . ?
C5A C4A H4A 118.2 . . ?
N9A C5 C4 119.7(3) . . ?
N9A C5 C14 119.5(3) . . ?
C14 C5 C4 120.8(4) . . ?
C4A C5A H5A 120.3 . . ?
C4A C5A C6A 119.4(3) . . ?
C6A C5A H5A 120.3 . . ?
C1 C6 C19A 124.1(3) . . ?
C3 C6 C1 118.1(3) . . ?
C3 C6 C19A 117.7(3) . . ?
N15A C6A C5A 122.2(3) . . ?
N15A C6A C7A 117.7(3) . . ?
C5A C6A C7A 120.0(3) . . ?
C1 C7A C6A 120.4(3) . . ?
C1 C7A C8A 120.5(3) . . ?
C6A C7A C8A 119.1(3) . . ?
N9A C8A C3A 123.6(3) . . ?
N9A C8A C7A 117.0(3) . . ?
C3A C8A C7A 119.3(3) . . ?
O1 C9 C4 115.3(3) . . ?
O1 C9 C17 123.7(3) . . ?
C17 C9 C4 120.9(4) . . ?
C14 C11 H11 118.7 . . ?
C14 C11 C17 122.7(4) . . ?
C17 C11 H11 118.7 . . ?
H12A C12 H12B 108.1 . . ?
C31A C12 H12A 109.5 . . ?
C31A C12 H12B 109.5 . . ?
C33A C12 H12A 109.5 . . ?
C33A C12 H12B 109.5 . . ?
C33A C12 C31A 110.7(3) . . ?
C16A C13 H13 118.8 . . ?
C16A C13 C18A 122.5(4) . . ?
C18A C13 H13 118.8 . . ?
C5 C14 H14 121.0 . . ?
C11 C14 C5 118.0(4) . . ?
C11 C14 H14 121.0 . . ?
C1A C15 H15A 108.9 . . ?
C1A C15 H15B 108.9 . . ?
C1A C15 C16 113.2(4) . . ?
H15A C15 H15B 107.8 . . ?
C16 C15 H15A 108.9 . . ?
C16 C15 H15B 108.9 . . ?
N9A C16 C15 114.0(3) . . ?
N9A C16 H16A 108.7 . . ?
N9A C16 H16B 108.7 . . ?
C15 C16 H16A 108.7 . . ?
C15 C16 H16B 108.7 . . ?
H16A C16 H16B 107.6 . . ?
C3 C16A H16C 120.4 . . ?
C13 C16A C3 119.2(4) . . ?
C13 C16A H16C 120.4 . . ?
C9 C17 C11 119.5(4) . . ?
C9 C17 H17 120.3 . . ?
C11 C17 H17 120.3 . . ?
C13 C18A H18A 120.4 . . ?
C19A C18A C13 119.3(4) . . ?
C19A C18A H18A 120.4 . . ?
O20A C19 H19A 109.5 . . ?
O20A C19 H19B 109.5 . . ?
O20A C19 H19C 109.5 . . ?
H19A C19 H19B 109.5 . . ?
H19A C19 H19C 109.5 . . ?
H19B C19 H19C 109.5 . . ?
O20A C19A C6 115.3(3) . . ?
O20A C19A C18A 123.9(3) . . ?
C18A C19A C6 120.5(3) . . ?
O1 C22A H22A 109.5 . . ?
O1 C22A H22B 109.5 . . ?
O1 C22A H22C 109.5 . . ?
H22A C22A H22B 109.5 . . ?
H22A C22A H22C 109.5 . . ?
H22B C22A H22C 109.5 . . ?
N15A C31A C12 113.5(3) . . ?
N15A C31A H31A 108.9 . . ?
N15A C31A H31B 108.9 . . ?
C12 C31A H31A 108.9 . . ?
C12 C31A H31B 108.9 . . ?
H31A C31A H31B 107.7 . . ?
C12 C33A H33A 109.5 . . ?
C12 C33A H33B 109.5 . . ?
C12 C33A H33C 109.5 . . ?
H33A C33A H33B 109.5 . . ?
H33A C33A H33C 109.5 . . ?
H33B C33A H33C 109.5 . . ?
C2 O2 C21A 117.4(3) . . ?
C24A O23A C18 116.9(3) . . ?
C6AB N1 C10 118.3(3) . . ?
C6AB N1 C14A 120.9(3) . . ?
C14A N1 C10 120.8(3) . . ?
C8AB N9AB C10A 119.2(3) . . ?
C8AB N9AB C28A 120.7(3) . . ?
C10A N9AB C28A 119.3(3) . . ?
H1BA C1B H1BB 109.5 . . ?
H1BA C1B H1BC 109.5 . . ?
H1BB C1B H1BC 109.5 . . ?
C32A C1B H1BA 109.5 . . ?
C32A C1B H1BB 109.5 . . ?
C32A C1B H1BC 109.5 . . ?
O2 C2 C7 124.3(3) . . ?
O2 C2 C13A 115.3(3) . . ?
C7 C2 C13A 120.3(4) . . ?
O1AB C2AB H2AB 116.5 . . ?
O1AB C2AB C3AB 126.9(3) . . ?
C3AB C2AB H2AB 116.5 . . ?
C4AB C3AB C2AB 115.8(3) . . ?
C4AB C3AB C8AB 118.4(3) . . ?
C8AB C3AB C2AB 124.6(3) . . ?
C3AB C4AB H4AB 118.0 . . ?
C5AB C4AB C3AB 123.9(3) . . ?
C5AB C4AB H4AB 118.0 . . ?
C4AB C5AB H5AB 120.6 . . ?
C4AB C5AB C6AB 118.8(3) . . ?
C6AB C5AB H5AB 120.6 . . ?
N1 C6AB C5AB 122.2(3) . . ?
N1 C6AB C7AB 118.0(3) . . ?
C5AB C6AB C7AB 119.7(3) . . ?
C2 C7 H7 120.2 . . ?
C2 C7 C17A 119.6(4) . . ?
C17A C7 H7 120.2 . . ?
C8AB C7AB C6AB 119.9(3) . . ?
C12A C7AB C6AB 120.0(3) . . ?
C12A C7AB C8AB 120.1(3) . . ?
C14A C8 H8 120.6 . . ?
C17A C8 H8 120.6 . . ?
C17A C8 C14A 118.8(4) . . ?
N9AB C8AB C3AB 123.1(3) . . ?
N9AB C8AB C7AB 117.8(3) . . ?
C3AB C8AB C7AB 119.0(3) . . ?
N1 C10 H10A 108.5 . . ?
N1 C10 H10B 108.5 . . ?
N1 C10 C32A 115.1(3) . . ?
H10A C10 H10B 107.5 . . ?
C32A C10 H10A 108.5 . . ?
C32A C10 H10B 108.5 . . ?
N9AB C10A C11A 119.6(3) . . ?
N9AB C10A C27A 119.9(3) . . ?
C27A C10A C11A 120.5(3) . . ?
C10A C11A C12A 118.1(3) . . ?
C10A C11A C24A 117.6(3) . . ?
C24A C11A C12A 124.3(3) . . ?
C7AB C12A C11A 115.9(3) . . ?
C7AB C12A C13A 117.3(3) . . ?
C13A C12A C11A 126.8(3) . . ?
C12A C13A C2 123.5(3) . . ?
C14A C13A C2 118.1(3) . . ?
C14A C13A C12A 118.2(3) . . ?
N1 C14A C8 120.5(3) . . ?
N1 C14A C13A 119.5(3) . . ?
C8 C14A C13A 119.9(3) . . ?
C7 C17A H17A 118.6 . . ?
C8 C17A C7 122.8(4) . . ?
C8 C17A H17A 118.6 . . ?
O23A C18 H18B 109.5 . . ?
O23A C18 H18C 109.5 . . ?
O23A C18 H18D 109.5 . . ?
H18B C18 H18C 109.5 . . ?
H18B C18 H18D 109.5 . . ?
H18C C18 H18D 109.5 . . ?
O2 C21A H21A 109.5 . . ?
O2 C21A H21B 109.5 . . ?
O2 C21A H21C 109.5 . . ?
H21A C21A H21B 109.5 . . ?
H21A C21A H21C 109.5 . . ?
H21B C21A H21C 109.5 . . ?
O23A C24A C11A 114.8(3) . . ?
O23A C24A C25A 124.3(3) . . ?
C25A C24A C11A 120.8(3) . . ?
C24A C25A H25A 120.3 . . ?
C24A C25A C26A 119.4(3) . . ?
C26A C25A H25A 120.3 . . ?
C25A C26A H26A 118.8 . . ?
C27A C26A C25A 122.4(4) . . ?
C27A C26A H26A 118.8 . . ?
C10A C27A H27A 120.6 . . ?
C26A C27A C10A 118.7(4) . . ?
C26A C27A H27A 120.6 . . ?
N9AB C28A H28A 109.5 . . ?
N9AB C28A H28B 109.5 . . ?
N9AB C28A C29A 110.6(3) . . ?
H28A C28A H28B 108.1 . . ?
C29A C28A H28A 109.5 . . ?
C29A C28A H28B 109.5 . . ?
C28A C29A H29A 108.9 . . ?
C28A C29A H29B 108.9 . . ?
H29A C29A H29B 107.7 . . ?
C30A C29A C28A 113.3(4) . . ?
C30A C29A H29A 108.9 . . ?
C30A C29A H29B 108.9 . . ?
C29A C30A H30A 109.5 . . ?
C29A C30A H30B 109.5 . . ?
C29A C30A H30C 109.5 . . ?
H30A C30A H30B 109.5 . . ?
H30A C30A H30C 109.5 . . ?
H30B C30A H30C 109.5 . . ?
C1B C32A C10 110.6(3) . . ?
C1B C32A H32A 109.5 . . ?
C1B C32A H32B 109.5 . . ?
C10 C32A H32A 109.5 . . ?
C10 C32A H32B 109.5 . . ?
H32A C32A H32B 108.1 . . ?
F7 B6 F9 115.9(7) . . ?
F7 B6 F10 121.9(7) . . ?
F7 B6 F10B 95.8(8) . . ?
F8 B6 F7 112.0(6) . . ?
F8 B6 F9 81.1(7) . . ?
F8 B6 F10 114.9(7) . . ?
F8 B6 F10B 99.6(8) . . ?
F10 B6 F9 103.6(9) . . ?
F9B B6 F7 102.8(8) . . ?
F9B B6 F8 127.5(7) . . ?
F9B B6 F10B 115.0(8) . . ?
F2 B1 F5 108.6(5) . . ?
F3 B1 F2 110.0(5) . . ?
F3 B1 F5 105.0(4) . . ?
F4 B1 F2 108.6(4) . . ?
F4 B1 F3 118.0(6) . . ?
F4 B1 F5 106.1(6) . . ?

loop_
_geom_torsion_atom_site_label_1
_geom_torsion_atom_site_label_2
_geom_torsion_atom_site_label_3
_geom_torsion_atom_site_label_4
_geom_torsion
_geom_torsion_site_symmetry_1
_geom_torsion_site_symmetry_2
_geom_torsion_site_symmetry_3
_geom_torsion_site_symmetry_4
_geom_torsion_publ_flag
O1 C9 C17 C11 -174.1(3) . . . . ?
O1A C2A C3A C4A 158.2(4) . . . . ?
O1A C2A C3A C8A -11.1(6) . . . . ?
N9A C5 C14 C11 172.6(3) . . . . ?
N15A C3 C6 C1 6.4(5) . . . . ?
N15A C3 C6 C19A -169.5(3) . . . . ?
N15A C3 C16A C13 173.0(4) . . . . ?
N15A C6A C7A C1 2.1(4) . . . . ?
N15A C6A C7A C8A -177.7(3) . . . . ?
C1 C4 C5 N9A 3.7(5) . . . . ?
C1 C4 C5 C14 -177.0(3) . . . . ?
C1 C4 C9 O1 -4.1(5) . . . . ?
C1 C4 C9 C17 -179.9(3) . . . . ?
C1 C6 C19A O20A -7.8(5) . . . . ?
C1 C6 C19A C18A 177.7(3) . . . . ?
C1 C7A C8A N9A 5.7(4) . . . . ?
C1 C7A C8A C3A -177.3(3) . . . . ?
C1A C15 C16 N9A 55.2(5) . . . . ?
C2A C3A C4A C5A -165.5(3) . . . . ?
C2A C3A C8A N9A -19.4(5) . . . . ?
C2A C3A C8A C7A 163.8(3) . . . . ?
C3 N15A C6A C5A 161.5(3) . . . . ?
C3 N15A C6A C7A -20.1(4) . . . . ?
C3 N15A C31A C12 -90.4(4) . . . . ?
C3 C6 C19A O20A 167.7(3) . . . . ?
C3 C6 C19A C18A -6.8(5) . . . . ?
C3A C4A C5A C6A -1.4(5) . . . . ?
C4 C1 C6 C3 155.8(3) . . . . ?
C4 C1 C6 C19A -28.7(5) . . . . ?
C4 C1 C7A C6A -159.9(3) . . . . ?
C4 C1 C7A C8A 19.9(4) . . . . ?
C4 C5 C14 C11 -6.7(5) . . . . ?
C4 C9 C17 C11 1.3(6) . . . . ?
C4A C3A C8A N9A 171.7(3) . . . . ?
C4A C3A C8A C7A -5.1(5) . . . . ?
C4A C5A C6A N15A 177.0(3) . . . . ?
C4A C5A C6A C7A -1.3(5) . . . . ?
C5 N9A C8A C3A 155.4(3) . . . . ?
C5 N9A C8A C7A -27.7(4) . . . . ?
C5 N9A C16 C15 52.6(5) . . . . ?
C5 C4 C9 O1 169.5(3) . . . . ?
C5 C4 C9 C17 -6.2(5) . . . . ?
C5A C6A C7A C1 -179.5(3) . . . . ?
C5A C6A C7A C8A 0.7(5) . . . . ?
C6 C1 C4 C5 156.7(3) . . . . ?
C6 C1 C4 C9 -29.7(5) . . . . ?
C6 C1 C7A C6A 19.0(4) . . . . ?
C6 C1 C7A C8A -161.1(3) . . . . ?
C6 C3 C16A C13 -6.2(6) . . . . ?
C6A N15A C3 C6 15.9(5) . . . . ?
C6A N15A C3 C16A -163.3(3) . . . . ?
C6A N15A C31A C12 87.5(4) . . . . ?
C6A C7A C8A N9A -174.4(3) . . . . ?
C6A C7A C8A C3A 2.6(4) . . . . ?
C7A C1 C4 C5 -24.5(4) . . . . ?
C7A C1 C4 C9 149.2(3) . . . . ?
C7A C1 C6 C3 -23.1(4) . . . . ?
C7A C1 C6 C19A 152.5(3) . . . . ?
C8A N9A C5 C4 23.3(5) . . . . ?
C8A N9A C5 C14 -156.0(3) . . . . ?
C8A N9A C16 C15 -118.6(4) . . . . ?
C8A C3A C4A C5A 4.7(5) . . . . ?
C9 C4 C5 N9A -170.4(3) . . . . ?
C9 C4 C5 C14 9.0(5) . . . . ?
C13 C18A C19A O20A -173.7(4) . . . . ?
C13 C18A C19A C6 0.3(6) . . . . ?
C14 C11 C17 C9 1.2(6) . . . . ?
C16 N9A C5 C4 -148.0(3) . . . . ?
C16 N9A C5 C14 32.7(5) . . . . ?
C16 N9A C8A C3A -33.4(5) . . . . ?
C16 N9A C8A C7A 143.5(3) . . . . ?
C16A C3 C6 C1 -174.5(3) . . . . ?
C16A C3 C6 C19A 9.7(5) . . . . ?
C16A C13 C18A C19A 3.6(7) . . . . ?
C17 C11 C14 C5 1.5(6) . . . . ?
C18A C13 C16A C3 -0.7(7) . . . . ?
C19 O20A C19A C6 178.6(4) . . . . ?
C19 O20A C19A C18A -7.1(6) . . . . ?
C22A O1 C9 C4 175.4(4) . . . . ?
C22A O1 C9 C17 -9.0(6) . . . . ?
C31A N15A C3 C6 -166.3(3) . . . . ?
C31A N15A C3 C16A 14.5(5) . . . . ?
C31A N15A C6A C5A -16.3(5) . . . . ?
C31A N15A C6A C7A 162.0(3) . . . . ?
C33A C12 C31A N15A -160.3(3) . . . . ?
O1AB C2AB C3AB C4AB -158.2(4) . . . . ?
O1AB C2AB C3AB C8AB 9.2(6) . . . . ?
O2 C2 C7 C17A 174.4(3) . . . . ?
O2 C2 C13A C12A 5.4(5) . . . . ?
O2 C2 C13A C14A -169.3(3) . . . . ?
O23A C24A C25A C26A 173.2(3) . . . . ?
N1 C6AB C7AB C8AB 177.8(3) . . . . ?
N1 C6AB C7AB C12A -2.0(4) . . . . ?
N1 C10 C32A C1B 163.8(4) . . . . ?
N9AB C10A C11A C12A -7.6(4) . . . . ?
N9AB C10A C11A C24A 169.7(3) . . . . ?
N9AB C10A C27A C26A -173.9(3) . . . . ?
N9AB C28A C29A C30A -51.1(5) . . . . ?
C2 C7 C17A C8 -2.5(6) . . . . ?
C2 C13A C14A N1 169.5(3) . . . . ?
C2 C13A C14A C8 -8.8(4) . . . . ?
C2AB C3AB C4AB C5AB 163.2(3) . . . . ?
C2AB C3AB C8AB N9AB 22.3(5) . . . . ?
C2AB C3AB C8AB C7AB -160.5(3) . . . . ?
C3AB C4AB C5AB C6AB 1.3(5) . . . . ?
C4AB C3AB C8AB N9AB -170.6(3) . . . . ?
C4AB C3AB C8AB C7AB 6.6(4) . . . . ?
C4AB C5AB C6AB N1 -175.9(3) . . . . ?
C4AB C5AB C6AB C7AB 0.8(5) . . . . ?
C5AB C6AB C7AB C8AB 0.9(4) . . . . ?
C5AB C6AB C7AB C12A -178.9(3) . . . . ?
C6AB N1 C10 C32A -86.9(4) . . . . ?
C6AB N1 C14A C8 161.8(3) . . . . ?
C6AB N1 C14A C13A -16.5(4) . . . . ?
C6AB C7AB C8AB N9AB 172.7(3) . . . . ?
C6AB C7AB C8AB C3AB -4.7(4) . . . . ?
C6AB C7AB C12A C11A 160.8(3) . . . . ?
C6AB C7AB C12A C13A -19.1(4) . . . . ?
C7 C2 C13A C12A -178.9(3) . . . . ?
C7 C2 C13A C14A 6.4(5) . . . . ?
C7AB C12A C13A C2 -152.0(3) . . . . ?
C7AB C12A C13A C14A 22.7(4) . . . . ?
C8AB N9AB C10A C11A -20.1(4) . . . . ?
C8AB N9AB C10A C27A 159.2(3) . . . . ?
C8AB N9AB C28A C29A 113.8(4) . . . . ?
C8AB C3AB C4AB C5AB -5.1(5) . . . . ?
C8AB C7AB C12A C11A -19.0(4) . . . . ?
C8AB C7AB C12A C13A 161.1(3) . . . . ?
C10 N1 C6AB C5AB 16.3(4) . . . . ?
C10 N1 C6AB C7AB -160.5(3) . . . . ?
C10 N1 C14A C8 -17.4(4) . . . . ?
C10 N1 C14A C13A 164.3(3) . . . . ?
C10A N9AB C8AB C3AB -155.1(3) . . . . ?
C10A N9AB C8AB C7AB 27.6(4) . . . . ?
C10A N9AB C28A C29A -55.9(5) . . . . ?
C10A C11A C12A C7AB 26.4(4) . . . . ?
C10A C11A C12A C13A -153.8(3) . . . . ?
C10A C11A C24A O23A -167.6(3) . . . . ?
C10A C11A C24A C25A 7.7(5) . . . . ?
C11A C10A C27A C26A 5.4(5) . . . . ?
C11A C12A C13A C2 28.2(5) . . . . ?
C11A C12A C13A C14A -157.1(3) . . . . ?
C11A C24A C25A C26A -1.7(5) . . . . ?
C12A C7AB C8AB N9AB -7.6(4) . . . . ?
C12A C7AB C8AB C3AB 175.1(3) . . . . ?
C12A C11A C24A O23A 9.5(4) . . . . ?
C12A C11A C24A C25A -175.2(3) . . . . ?
C12A C13A C14A N1 -5.5(4) . . . . ?
C12A C13A C14A C8 176.2(3) . . . . ?
C13A C2 C7 C17A -0.9(6) . . . . ?
C14A N1 C6AB C5AB -163.0(3) . . . . ?
C14A N1 C6AB C7AB 20.2(4) . . . . ?
C14A N1 C10 C32A 92.4(4) . . . . ?
C14A C8 C17A C7 0.0(6) . . . . ?
C17A C8 C14A N1 -172.6(3) . . . . ?
C17A C8 C14A C13A 5.7(5) . . . . ?
C18 O23A C24A C11A -172.0(3) . . . . ?
C18 O23A C24A C25A 12.8(5) . . . . ?
C21A O2 C2 C7 8.7(5) . . . . ?
C21A O2 C2 C13A -175.7(3) . . . . ?
C24A C11A C12A C7AB -150.7(3) . . . . ?
C24A C11A C12A C13A 29.1(5) . . . . ?
C24A C25A C26A C27A -2.8(6) . . . . ?
C25A C26A C27A C10A 0.9(6) . . . . ?
C27A C10A C11A C12A 173.2(3) . . . . ?
C27A C10A C11A C24A -9.6(4) . . . . ?
C28A N9AB C8AB C3AB 35.1(5) . . . . ?
C28A N9AB C8AB C7AB -142.1(3) . . . . ?
C28A N9AB C10A C11A 149.8(3) . . . . ?
C28A N9AB C10A C27A -31.0(5) . . . . ?

_shelx_SHELXL_version_number     2014/7
loop_
_exptl_crystal_face_index_h
_exptl_crystal_face_index_k
_exptl_crystal_face_index_l
_exptl_crystal_face_perp_dist
_exptl_oxdiff_crystal_face_indexfrac_h
_exptl_oxdiff_crystal_face_indexfrac_k
_exptl_oxdiff_crystal_face_indexfrac_l
_exptl_oxdiff_crystal_face_x
_exptl_oxdiff_crystal_face_y
_exptl_oxdiff_crystal_face_z
0 1 0 0.0829 -0.0000 1.0000 -0.0000 -0.0228 -0.0593 0.0361
0 -1 0 0.0509 0.0000 -1.0000 0.0000 0.0228 0.0593 -0.0361
1 0 0 0.0511 1.0000 0.0000 -0.0000 0.0290 -0.0396 -0.0468
-1 0 0 0.0141 -1.0000 -0.0000 0.0000 -0.0290 0.0396 0.0468
0 0 1 0.2267 -0.0000 0.0000 1.0000 -0.1233 0.0006 -0.0770
0 0 -1 0.2017 0.0000 -0.0000 -1.0000 0.1233 -0.0006 0.0770

loop_
_twin_individual_id
_twin_individual_mass_fraction_refined
1 0.5(2)
2 0.5(2)

####################################################################### 
# 
# This file contains crystal structure data downloaded from the 
# Cambridge Structural Database (CSD) hosted by the Cambridge 
# Crystallographic Data Centre (CCDC).
# 
# Full information about CCDC data access policies and citation 
# guidelines are available at http://www.ccdc.cam.ac.uk/access/V1 
# 
# Audit and citation data items may have been added by the CCDC. 
# Please retain this information to preserve the provenance of 
# this file and to allow appropriate attribution of the data. 
# 
#######################################################################

data_simon_oh_b
_database_code_depnum_ccdc_archive 'CCDC 1443635'
_audit_update_record             
;
2015-12-21 deposited with the CCDC.
2016-04-08 downloaded from the CCDC.
;
_audit_creation_date             2015-12-18
_audit_creation_method           
;
Olex2 1.2-beta
(compiled 2015.11.10 svn.r3248 for OlexSys, GUI svn.r5133)
;
_chemical_name_common            ?
_chemical_name_systematic        ?
_chemical_formula_moiety         'Cl, C27 H29 N2 O3'
_chemical_formula_sum            'C27 H29 Cl N2 O3'
_chemical_formula_weight         464.97
_chemical_melting_point          ?
_chemical_oxdiff_formula         'C27 H29 Cl1 N2 O3'
loop_
_atom_type_symbol
_atom_type_description
_atom_type_scat_dispersion_real
_atom_type_scat_dispersion_imag
_atom_type_scat_source
C C 0.0181 0.0091 'International Tables Vol C Tables 4.2.6.8 and 6.1.1.4'
H H 0.0000 0.0000 'International Tables Vol C Tables 4.2.6.8 and 6.1.1.4'
Cl Cl 0.3639 0.7018 'International Tables Vol C Tables 4.2.6.8 and 6.1.1.4'
N N 0.0311 0.0180 'International Tables Vol C Tables 4.2.6.8 and 6.1.1.4'
O O 0.0492 0.0322 'International Tables Vol C Tables 4.2.6.8 and 6.1.1.4'

_shelx_space_group_comment       
;
The symmetry employed for this shelxl refinement is uniquely defined
by the following loop, which should always be used as a source of
symmetry information in preference to the above space-group names.
They are only intended as comments.
;
_space_group_crystal_system      monoclinic
_space_group_IT_number           14
_space_group_name_H-M_alt        'P 1 21/n 1'
_space_group_name_Hall           '-P 2yn'
loop_
_space_group_symop_operation_xyz
'x, y, z'
'-x+1/2, y+1/2, -z+1/2'
'-x, -y, -z'
'x-1/2, -y-1/2, z-1/2'

_cell_length_a                   7.9972(4)
_cell_length_b                   20.6791(7)
_cell_length_c                   13.5143(4)
_cell_angle_alpha                90
_cell_angle_beta                 90.901(3)
_cell_angle_gamma                90
_cell_volume                     2234.66(15)
_cell_formula_units_Z            4
_cell_measurement_reflns_used    5326
_cell_measurement_temperature    180.00(14)
_cell_measurement_theta_max      72.7060
_cell_measurement_theta_min      4.2250
_shelx_estimated_absorpt_T_max   ?
_shelx_estimated_absorpt_T_min   ?
_exptl_absorpt_coefficient_mu    1.780
_exptl_absorpt_correction_T_max  0.956
_exptl_absorpt_correction_T_min  0.725
_exptl_absorpt_correction_type   analytical
_exptl_absorpt_process_details   
;
CrysAlisPro, Agilent Technologies,
Version 1.171.37.35 (release 13-08-2014 CrysAlis171 .NET)
(compiled Aug 13 2014,18:06:01)
Analytical numeric absorption correction using a multifaceted crystal
			model based on expressions derived by R.C. Clark & J.S. Reid.
(Clark, R. C. & Reid, J. S. (1995). Acta Cryst. A51, 887-897)
Empirical absorption correction using spherical harmonics,
 implemented in SCALE3 ABSPACK scaling algorithm.
;
_exptl_absorpt_special_details   ?
_exptl_crystal_colour            colourless
_exptl_crystal_colour_primary    colourless
_exptl_crystal_density_diffrn    1.382
_exptl_crystal_density_meas      ?
_exptl_crystal_density_method    ?
_exptl_crystal_description       needle
_exptl_crystal_F_000             984
_exptl_crystal_size_max          0.3429
_exptl_crystal_size_mid          0.0454
_exptl_crystal_size_min          0.0256
_exptl_transmission_factor_max   ?
_exptl_transmission_factor_min   ?
_diffrn_reflns_av_R_equivalents  0.0509
_diffrn_reflns_av_unetI/netI     0.0436
_diffrn_reflns_Laue_measured_fraction_full 1.000
_diffrn_reflns_Laue_measured_fraction_max 0.985
_diffrn_reflns_limit_h_max       9
_diffrn_reflns_limit_h_min       -9
_diffrn_reflns_limit_k_max       25
_diffrn_reflns_limit_k_min       -25
_diffrn_reflns_limit_l_max       14
_diffrn_reflns_limit_l_min       -16
_diffrn_reflns_number            16344
_diffrn_reflns_point_group_measured_fraction_full 1.000
_diffrn_reflns_point_group_measured_fraction_max 0.985
_diffrn_reflns_theta_full        67.680
_diffrn_reflns_theta_max         73.599
_diffrn_reflns_theta_min         3.908
_diffrn_ambient_environment      N~2~
_diffrn_ambient_temperature      180.00(14)
_diffrn_detector                 'CCD plate'
_diffrn_detector_area_resol_mean 10.4679
_diffrn_detector_type            Atlas
_diffrn_measured_fraction_theta_full 1.000
_diffrn_measured_fraction_theta_max 0.985
_diffrn_measurement_details      
;
#__ type_ start__ end____ width___ exp.time_
  1 omega  144.00  172.00   1.0000   30.0000
omega____ theta____ kappa____ phi______ frames
    -      109.7499   61.0000  -90.0000 28

#__ type_ start__ end____ width___ exp.time_
  2 omega  111.00  178.00   1.0000   30.0000
omega____ theta____ kappa____ phi______ frames
    -      109.7499  111.0000    0.0000 67

#__ type_ start__ end____ width___ exp.time_
  3 omega   86.00  119.00   1.0000    7.5000
omega____ theta____ kappa____ phi______ frames
    -       38.9365  172.0000   53.0000 33

#__ type_ start__ end____ width___ exp.time_
  4 omega   58.00  142.00   1.0000   30.0000
omega____ theta____ kappa____ phi______ frames
    -      109.7499  178.0000   60.0000 84

#__ type_ start__ end____ width___ exp.time_
  5 omega   89.00  140.00   1.0000   30.0000
omega____ theta____ kappa____ phi______ frames
    -      109.7499   61.0000  -90.0000 51

#__ type_ start__ end____ width___ exp.time_
  6 omega  100.00  175.00   1.0000   30.0000
omega____ theta____ kappa____ phi______ frames
    -      109.7499   45.0000 -180.0000 75

#__ type_ start__ end____ width___ exp.time_
  7 omega -110.00  -80.00   1.0000    7.5000
omega____ theta____ kappa____ phi______ frames
    -      -38.9365  -99.0000    0.0000 30

#__ type_ start__ end____ width___ exp.time_
  8 omega -124.00  -79.00   1.0000    7.5000
omega____ theta____ kappa____ phi______ frames
    -      -38.9365  -99.0000  -60.0000 45

#__ type_ start__ end____ width___ exp.time_
  9 omega -132.00  -58.00   1.0000    7.5000
omega____ theta____ kappa____ phi______ frames
    -      -38.9365 -178.0000  -30.0000 74

#__ type_ start__ end____ width___ exp.time_
 10 omega -124.00  -99.00   1.0000    7.5000
omega____ theta____ kappa____ phi______ frames
    -      -38.9365  -99.0000    0.0000 25

#__ type_ start__ end____ width___ exp.time_
 11 omega -112.00  -79.00   1.0000    7.5000
omega____ theta____ kappa____ phi______ frames
    -      -38.9365  -99.0000   90.0000 33

#__ type_ start__ end____ width___ exp.time_
 12 omega -124.00  -80.00   1.0000    7.5000
omega____ theta____ kappa____ phi______ frames
    -      -38.9365  -99.0000  150.0000 44

#__ type_ start__ end____ width___ exp.time_
 13 omega -109.00  -79.00   1.0000    7.5000
omega____ theta____ kappa____ phi______ frames
    -      -38.9365  -99.0000 -120.0000 30

#__ type_ start__ end____ width___ exp.time_
 14 omega -123.00  -82.00   1.0000    7.5000
omega____ theta____ kappa____ phi______ frames
    -      -38.9365  -99.0000 -150.0000 41

#__ type_ start__ end____ width___ exp.time_
 15 omega -124.00  -88.00   1.0000    7.5000
omega____ theta____ kappa____ phi______ frames
    -      -38.9365  -99.0000   60.0000 36

#__ type_ start__ end____ width___ exp.time_
 16 omega   60.00   98.00   1.0000    7.5000
omega____ theta____ kappa____ phi______ frames
    -       38.9365 -178.0000   90.0000 38

#__ type_ start__ end____ width___ exp.time_
 17 omega   67.00  125.00   1.0000    7.5000
omega____ theta____ kappa____ phi______ frames
    -       38.9365 -178.0000  -60.0000 58

#__ type_ start__ end____ width___ exp.time_
 18 omega   58.00   85.00   1.0000    7.5000
omega____ theta____ kappa____ phi______ frames
    -       38.9365  178.0000    0.0000 27

#__ type_ start__ end____ width___ exp.time_
 19 omega   58.00   83.00   1.0000    7.5000
omega____ theta____ kappa____ phi______ frames
    -       38.9365  178.0000 -150.0000 25

#__ type_ start__ end____ width___ exp.time_
 20 omega   45.00   74.00   1.0000   30.0000
omega____ theta____ kappa____ phi______ frames
    -      109.7499  -61.0000  120.0000 29

#__ type_ start__ end____ width___ exp.time_
 21 omega   79.00  131.00   1.0000   30.0000
omega____ theta____ kappa____ phi______ frames
    -      109.7499  178.0000   30.0000 52

#__ type_ start__ end____ width___ exp.time_
 22 omega   34.00  133.00   1.0000   30.0000
omega____ theta____ kappa____ phi______ frames
    -      109.7499  -61.0000    0.0000 99

#__ type_ start__ end____ width___ exp.time_
 23 omega  146.00  178.00   1.0000   30.0000
omega____ theta____ kappa____ phi______ frames
    -      109.7499  111.0000  -60.0000 32

#__ type_ start__ end____ width___ exp.time_
 24 omega  147.00  174.00   1.0000   30.0000
omega____ theta____ kappa____ phi______ frames
    -      109.7499   30.0000   90.0000 27

#__ type_ start__ end____ width___ exp.time_
 25 omega   85.00  144.00   1.0000   30.0000
omega____ theta____ kappa____ phi______ frames
    -      109.7499   30.0000   90.0000 59

#__ type_ start__ end____ width___ exp.time_
 26 omega   44.00  111.00   1.0000   30.0000
omega____ theta____ kappa____ phi______ frames
    -      109.7499 -111.0000   30.0000 67

#__ type_ start__ end____ width___ exp.time_
 27 omega   71.00  116.00   1.0000   30.0000
omega____ theta____ kappa____ phi______ frames
    -      109.7499 -111.0000 -120.0000 45

#__ type_ start__ end____ width___ exp.time_
 28 omega  100.00  145.00   1.0000   30.0000
omega____ theta____ kappa____ phi______ frames
    -      109.7499  111.0000  120.0000 45

#__ type_ start__ end____ width___ exp.time_
 29 omega   31.00   63.00   1.0000   30.0000
omega____ theta____ kappa____ phi______ frames
    -      109.7499 -111.0000 -120.0000 32

#__ type_ start__ end____ width___ exp.time_
 30 omega  102.00  142.00   1.0000   30.0000
omega____ theta____ kappa____ phi______ frames
    -      109.7499  -61.0000  120.0000 40

#__ type_ start__ end____ width___ exp.time_
 31 omega   58.00   83.00   1.0000   30.0000
omega____ theta____ kappa____ phi______ frames
    -      109.7499  178.0000  -30.0000 25

#__ type_ start__ end____ width___ exp.time_
 32 omega   72.00  109.00   1.0000   30.0000
omega____ theta____ kappa____ phi______ frames
    -      109.7499  -94.0000   90.0000 37

#__ type_ start__ end____ width___ exp.time_
 33 omega   79.00  116.00   1.0000   30.0000
omega____ theta____ kappa____ phi______ frames
    -      109.7499   30.0000 -180.0000 37
;
_diffrn_measurement_device       'four-circle diffractometer'
_diffrn_measurement_device_type  'SuperNova, Dual, Cu at zero, Atlas'
_diffrn_measurement_method       '\w scans'
_diffrn_orient_matrix_type       
'CrysAlisPro convention (1999,Acta A55,543-557)'
_diffrn_orient_matrix_UB_11      0.1401516000
_diffrn_orient_matrix_UB_12      -0.0500762000
_diffrn_orient_matrix_UB_13      -0.0144303000
_diffrn_orient_matrix_UB_21      -0.1154289000
_diffrn_orient_matrix_UB_22      -0.0535892000
_diffrn_orient_matrix_UB_23      0.0390952000
_diffrn_orient_matrix_UB_31      -0.0647068000
_diffrn_orient_matrix_UB_32      -0.0129451000
_diffrn_orient_matrix_UB_33      -0.1060947000
_diffrn_radiation_monochromator  mirror
_diffrn_radiation_probe          x-ray
_diffrn_radiation_type           CuK\a
_diffrn_radiation_wavelength     1.5418
_diffrn_source                   'sealed X-ray tube'
_diffrn_source_type              'SuperNova (Cu) X-ray Source'
_reflns_Friedel_coverage         0.000
_reflns_Friedel_fraction_full    .
_reflns_Friedel_fraction_max     .
_reflns_number_gt                3331
_reflns_number_total             4437
_reflns_odcompleteness_completeness 99.98
_reflns_odcompleteness_iscentric 1
_reflns_odcompleteness_theta     66.97
_reflns_special_details          
;
 Reflections were merged by SHELXL according to the crystal
 class for the calculation of statistics and refinement.
 
 _reflns_Friedel_fraction is defined as the number of unique
 Friedel pairs measured divided by the number that would be
 possible theoretically, ignoring centric projections and
 systematic absences.
;
_reflns_threshold_expression     'I > 2\s(I)'
_computing_cell_refinement       
;
CrysAlisPro, Agilent Technologies,
Version 1.171.37.35 (release 13-08-2014 CrysAlis171 .NET)
(compiled Aug 13 2014,18:06:01)
;
_computing_data_collection       
;
CrysAlisPro, Agilent Technologies,
Version 1.171.37.35 (release 13-08-2014 CrysAlis171 .NET)
(compiled Aug 13 2014,18:06:01)
;
_computing_data_reduction        
;
CrysAlisPro, Agilent Technologies,
Version 1.171.37.35 (release 13-08-2014 CrysAlis171 .NET)
(compiled Aug 13 2014,18:06:01)
;
_computing_molecular_graphics    'Olex2 (Dolomanov et al., 2009)'
_computing_publication_material  'Olex2 (Dolomanov et al., 2009)'
_computing_structure_refinement  'ShelXL (Sheldrick, 2015)'
_computing_structure_solution    'ShelXT (Sheldrick, 2015)'
_refine_diff_density_max         0.428
_refine_diff_density_min         -0.410
_refine_diff_density_rms         0.061
_refine_ls_extinction_coef       .
_refine_ls_extinction_method     none
_refine_ls_goodness_of_fit_ref   1.046
_refine_ls_hydrogen_treatment    mixed
_refine_ls_matrix_type           full
_refine_ls_number_parameters     305
_refine_ls_number_reflns         4437
_refine_ls_number_restraints     1
_refine_ls_R_factor_all          0.0733
_refine_ls_R_factor_gt           0.0545
_refine_ls_restrained_S_all      1.047
_refine_ls_shift/su_max          0.000
_refine_ls_shift/su_mean         0.000
_refine_ls_structure_factor_coef Fsqd
_refine_ls_weighting_details     
'w=1/[\s^2^(Fo^2^)+(0.0932P)^2^+0.5705P] where P=(Fo^2^+2Fc^2^)/3'
_refine_ls_weighting_scheme      calc
_refine_ls_wR_factor_gt          0.1508
_refine_ls_wR_factor_ref         0.1636
_refine_special_details          
;

The H atoms bound to the oxygen was refined using restraint :
DFIX 0.82 O24 H24


;


_olex2_refinement_description    
;
1. Fixed Uiso
 At 1.2 times of:
  All C(H) groups, All C(H,H) groups
 At 1.5 times of:
  All C(H,H,H) groups, All C(H,H,H,H) groups
2. Restrained distances
 O24-H24
 0.82 with sigma of 0.02
3.a Secondary CH2 refined with riding coordinates:
 C30(H30A,H30B), C27(H27A,H27B), C31(H31A,H31B), C28(H28A,H28B)
3.b Aromatic/amide H refined with riding coordinates:
 C5(H5), C17(H17), C4(H4), C25(H25), C16(H16), C15(H15), C26(H26), C3(H3)
3.c Idealised Me refined as rotating group:
 C14(H14A,H14B,H14C), C32(H32A,H32B,H32C), C8(H8A,H8B,H8C), C29(H29A,H29B,H29C)
;
_atom_sites_solution_hydrogens   mixed
_atom_sites_solution_primary     ?
_atom_sites_solution_secondary   ?
loop_
_atom_site_label
_atom_site_type_symbol
_atom_site_fract_x
_atom_site_fract_y
_atom_site_fract_z
_atom_site_U_iso_or_equiv
_atom_site_adp_type
_atom_site_occupancy
_atom_site_site_symmetry_order
_atom_site_calc_flag
_atom_site_refinement_flags_posn
_atom_site_refinement_flags_adp
_atom_site_refinement_flags_occupancy
_atom_site_disorder_assembly
_atom_site_disorder_group
Cl01 Cl 0.13773(11) 0.33613(4) 0.11319(5) 0.0542(2) Uani 1 1 d . . . . .
O24 O 0.1346(3) 0.31801(9) 0.34074(13) 0.0436(5) Uani 1 1 d D . . . .
O13 O 0.5197(2) 0.49143(8) 0.76622(12) 0.0302(4) Uani 1 1 d . . . . .
O7 O 0.1863(2) 0.47843(8) 0.80794(11) 0.0331(4) Uani 1 1 d . . . . .
N19 N 0.2142(2) 0.56774(9) 0.48534(13) 0.0256(4) Uani 1 1 d . . . . .
N1 N 0.2788(3) 0.33714(9) 0.54029(14) 0.0268(4) Uani 1 1 d . . . . .
C5 C 0.2606(4) 0.36793(13) 0.84644(18) 0.0363(6) Uani 1 1 d . . . . .
H5 H 0.2406 0.3730 0.9151 0.044 Uiso 1 1 calc R . . . .
C23 C 0.1581(3) 0.37704(12) 0.38051(17) 0.0304(5) Uani 1 1 d . . . . .
C17 C 0.3374(3) 0.64476(11) 0.59952(18) 0.0307(5) Uani 1 1 d . . . . .
H17 H 0.3031 0.6797 0.5584 0.037 Uiso 1 1 calc R . . . .
C4 C 0.3092(4) 0.30788(12) 0.80766(19) 0.0383(6) Uani 1 1 d . . . . .
H4 H 0.3350 0.2737 0.8524 0.046 Uiso 1 1 calc R . . . .
C25 C 0.1101(3) 0.43058(12) 0.32539(17) 0.0324(5) Uani 1 1 d . . . . .
H25 H 0.0596 0.4233 0.2623 0.039 Uiso 1 1 calc R . . . .
C12 C 0.4506(3) 0.54334(11) 0.71966(16) 0.0261(5) Uani 1 1 d . . . . .
C14 C 0.6073(4) 0.50291(13) 0.85756(19) 0.0377(6) Uani 1 1 d . . . . .
H14A H 0.7031 0.5313 0.8458 0.056 Uiso 1 1 calc GR . . . .
H14B H 0.6470 0.4617 0.8850 0.056 Uiso 1 1 calc GR . . . .
H14C H 0.5320 0.5236 0.9045 0.056 Uiso 1 1 calc GR . . . .
C11 C 0.3454(3) 0.52855(11) 0.63582(15) 0.0238(4) Uani 1 1 d . . . . .
C32 C 0.1767(5) 0.69081(16) 0.2760(2) 0.0531(8) Uani 1 1 d . . . . .
H32A H 0.2560 0.7072 0.2274 0.080 Uiso 1 1 calc GR . . . .
H32B H 0.1281 0.7272 0.3120 0.080 Uiso 1 1 calc GR . . . .
H32C H 0.0876 0.6667 0.2418 0.080 Uiso 1 1 calc GR . . . .
C21 C 0.2419(3) 0.45200(10) 0.51204(15) 0.0228(4) Uani 1 1 d . . . . .
C16 C 0.4248(3) 0.65624(11) 0.68603(18) 0.0329(5) Uani 1 1 d . . . . .
H16 H 0.4448 0.6997 0.7057 0.039 Uiso 1 1 calc R . . . .
C22 C 0.2254(3) 0.38664(11) 0.47670(16) 0.0247(5) Uani 1 1 d . . . . .
C15 C 0.4852(3) 0.60618(12) 0.74603(17) 0.0314(5) Uani 1 1 d . . . . .
H15 H 0.5493 0.6154 0.8041 0.038 Uiso 1 1 calc R . . . .
C20 C 0.1991(3) 0.50551(11) 0.44939(16) 0.0248(5) Uani 1 1 d . . . . .
C30 C 0.1456(3) 0.62144(11) 0.42514(17) 0.0287(5) Uani 1 1 d . . . . .
H30A H 0.1149 0.6574 0.4696 0.034 Uiso 1 1 calc R . . . .
H30B H 0.0423 0.6066 0.3908 0.034 Uiso 1 1 calc R . . . .
C18 C 0.2992(3) 0.58049(11) 0.57238(16) 0.0250(5) Uani 1 1 d . . . . .
C27 C 0.3054(3) 0.27003(11) 0.50445(18) 0.0321(5) Uani 1 1 d . . . . .
H27A H 0.4025 0.2510 0.5402 0.039 Uiso 1 1 calc R . . . .
H27B H 0.3320 0.2712 0.4332 0.039 Uiso 1 1 calc R . . . .
C10 C 0.2896(3) 0.46450(11) 0.61091(15) 0.0228(4) Uani 1 1 d . . . . .
C31 C 0.2674(3) 0.64646(12) 0.34844(18) 0.0336(6) Uani 1 1 d . . . . .
H31A H 0.3594 0.6704 0.3819 0.040 Uiso 1 1 calc R . . . .
H31B H 0.3166 0.6096 0.3123 0.040 Uiso 1 1 calc R . . . .
C2 C 0.2914(3) 0.34797(11) 0.64127(17) 0.0270(5) Uani 1 1 d . . . . .
C28 C 0.1530(4) 0.22717(12) 0.51928(19) 0.0374(6) Uani 1 1 d . . . . .
H28A H 0.1156 0.2311 0.5885 0.045 Uiso 1 1 calc R . . . .
H28B H 0.0607 0.2421 0.4753 0.045 Uiso 1 1 calc R . . . .
C6 C 0.2429(3) 0.41913(12) 0.78255(16) 0.0287(5) Uani 1 1 d . . . . .
C8 C 0.1294(4) 0.48693(15) 0.90607(19) 0.0475(7) Uani 1 1 d . . . . .
H8A H 0.0844 0.5307 0.9135 0.071 Uiso 1 1 calc GR . . . .
H8B H 0.2229 0.4807 0.9528 0.071 Uiso 1 1 calc GR . . . .
H8C H 0.0416 0.4552 0.9197 0.071 Uiso 1 1 calc GR . . . .
C9 C 0.2767(3) 0.41136(11) 0.67902(15) 0.0246(5) Uani 1 1 d . . . . .
C29 C 0.1909(5) 0.15712(14) 0.4972(3) 0.0622(10) Uani 1 1 d . . . . .
H29A H 0.2344 0.1534 0.4301 0.093 Uiso 1 1 calc GR . . . .
H29B H 0.0882 0.1315 0.5024 0.093 Uiso 1 1 calc GR . . . .
H29C H 0.2745 0.1410 0.5449 0.093 Uiso 1 1 calc GR . . . .
H24 H 0.121(6) 0.325(2) 0.2764(16) 0.093 Uiso 1 1 d DR . . . .
C26 C 0.1304(3) 0.49315(12) 0.35563(17) 0.0299(5) Uani 1 1 d . . . . .
H26 H 0.0981 0.5278 0.3134 0.036 Uiso 1 1 calc R . . . .
C3 C 0.3211(3) 0.29636(12) 0.70830(19) 0.0338(6) Uani 1 1 d . . . . .
H3 H 0.3488 0.2545 0.6847 0.041 Uiso 1 1 calc R . . . .

loop_
_atom_site_aniso_label
_atom_site_aniso_U_11
_atom_site_aniso_U_22
_atom_site_aniso_U_33
_atom_site_aniso_U_23
_atom_site_aniso_U_13
_atom_site_aniso_U_12
Cl01 0.0721(6) 0.0554(4) 0.0348(4) -0.0050(3) -0.0074(3) -0.0196(4)
O24 0.0656(14) 0.0328(9) 0.0323(9) -0.0043(7) -0.0062(9) -0.0038(9)
O13 0.0363(10) 0.0275(8) 0.0267(8) -0.0007(6) -0.0087(7) -0.0002(7)
O7 0.0433(11) 0.0362(9) 0.0199(8) -0.0019(6) 0.0049(7) 0.0048(8)
N19 0.0295(10) 0.0235(9) 0.0237(9) 0.0025(7) 0.0003(7) 0.0012(8)
N1 0.0308(11) 0.0221(9) 0.0275(9) -0.0031(7) -0.0005(8) -0.0012(8)
C5 0.0431(16) 0.0403(14) 0.0253(11) 0.0074(10) -0.0041(10) -0.0084(12)
C23 0.0332(13) 0.0304(12) 0.0276(11) -0.0070(9) 0.0024(9) -0.0036(10)
C17 0.0354(14) 0.0226(11) 0.0342(12) 0.0001(9) 0.0012(10) 0.0015(10)
C4 0.0450(16) 0.0311(13) 0.0383(13) 0.0126(10) -0.0108(11) -0.0066(11)
C25 0.0363(14) 0.0391(13) 0.0219(10) -0.0010(9) -0.0013(9) -0.0022(11)
C12 0.0283(12) 0.0256(11) 0.0245(10) -0.0006(8) 0.0020(9) 0.0011(9)
C14 0.0447(16) 0.0386(13) 0.0292(12) 0.0018(10) -0.0131(11) -0.0042(12)
C11 0.0251(11) 0.0235(10) 0.0229(10) -0.0012(8) 0.0024(8) 0.0005(9)
C32 0.060(2) 0.0521(18) 0.0469(16) 0.0248(14) -0.0018(14) -0.0037(15)
C21 0.0225(11) 0.0238(11) 0.0221(10) -0.0008(8) 0.0020(8) -0.0006(8)
C16 0.0397(14) 0.0228(11) 0.0362(13) -0.0067(9) 0.0015(10) -0.0019(10)
C22 0.0266(12) 0.0240(11) 0.0235(10) -0.0019(8) 0.0028(9) -0.0013(9)
C15 0.0325(13) 0.0323(12) 0.0293(11) -0.0055(9) -0.0022(10) -0.0019(10)
C20 0.0265(12) 0.0253(11) 0.0228(10) 0.0015(8) 0.0027(8) -0.0001(9)
C30 0.0301(13) 0.0258(11) 0.0301(11) 0.0041(9) -0.0012(9) 0.0035(9)
C18 0.0249(11) 0.0253(11) 0.0249(10) 0.0000(8) 0.0035(8) 0.0007(9)
C27 0.0400(14) 0.0208(11) 0.0355(12) -0.0030(9) -0.0019(10) 0.0039(10)
C10 0.0215(11) 0.0254(10) 0.0216(10) -0.0016(8) 0.0007(8) 0.0026(9)
C31 0.0348(14) 0.0312(12) 0.0350(13) 0.0080(10) 0.0033(10) -0.0001(11)
C2 0.0250(12) 0.0247(11) 0.0312(11) 0.0026(9) -0.0022(9) -0.0017(9)
C28 0.0497(16) 0.0270(12) 0.0353(13) -0.0020(9) -0.0052(11) -0.0076(11)
C6 0.0306(13) 0.0315(12) 0.0240(11) 0.0017(9) -0.0016(9) -0.0035(10)
C8 0.063(2) 0.0553(18) 0.0252(13) -0.0078(11) 0.0119(12) -0.0018(15)
C9 0.0244(11) 0.0270(11) 0.0222(10) 0.0013(8) -0.0026(8) -0.0009(9)
C29 0.087(3) 0.0277(15) 0.072(2) -0.0064(13) 0.010(2) -0.0112(16)
C26 0.0328(13) 0.0345(12) 0.0223(10) 0.0038(9) -0.0007(9) -0.0001(10)
C3 0.0388(15) 0.0246(12) 0.0378(13) 0.0059(9) -0.0064(11) -0.0047(10)

_geom_special_details            
;
 All esds (except the esd in the dihedral angle between two l.s. planes)
 are estimated using the full covariance matrix.  The cell esds are taken
 into account individually in the estimation of esds in distances, angles
 and torsion angles; correlations between esds in cell parameters are only
 used when they are defined by crystal symmetry.  An approximate (isotropic)
 treatment of cell esds is used for estimating esds involving l.s. planes.
;
loop_
_geom_bond_atom_site_label_1
_geom_bond_atom_site_label_2
_geom_bond_distance
_geom_bond_site_symmetry_2
_geom_bond_publ_flag
O24 C23 1.346(3) . ?
O24 H24 0.887(19) . ?
O13 C12 1.357(3) . ?
O13 C14 1.430(3) . ?
O7 C6 1.353(3) . ?
O7 C8 1.420(3) . ?
N19 C20 1.380(3) . ?
N19 C30 1.477(3) . ?
N19 C18 1.375(3) . ?
N1 C22 1.399(3) . ?
N1 C27 1.486(3) . ?
N1 C2 1.385(3) . ?
C5 H5 0.9500 . ?
C5 C4 1.405(4) . ?
C5 C6 1.372(3) . ?
C23 C25 1.385(3) . ?
C23 C22 1.413(3) . ?
C17 H17 0.9500 . ?
C17 C16 1.373(4) . ?
C17 C18 1.411(3) . ?
C4 H4 0.9500 . ?
C4 C3 1.369(4) . ?
C25 H25 0.9500 . ?
C25 C26 1.366(3) . ?
C12 C11 1.434(3) . ?
C12 C15 1.375(3) . ?
C14 H14A 0.9800 . ?
C14 H14B 0.9800 . ?
C14 H14C 0.9800 . ?
C11 C18 1.420(3) . ?
C11 C10 1.436(3) . ?
C32 H32A 0.9800 . ?
C32 H32B 0.9800 . ?
C32 H32C 0.9800 . ?
C32 C31 1.518(4) . ?
C21 C22 1.439(3) . ?
C21 C20 1.432(3) . ?
C21 C10 1.408(3) . ?
C16 H16 0.9500 . ?
C16 C15 1.397(3) . ?
C15 H15 0.9500 . ?
C20 C26 1.397(3) . ?
C30 H30A 0.9900 . ?
C30 H30B 0.9900 . ?
C30 C31 1.524(3) . ?
C27 H27A 0.9900 . ?
C27 H27B 0.9900 . ?
C27 C28 1.522(4) . ?
C10 C9 1.438(3) . ?
C31 H31A 0.9900 . ?
C31 H31B 0.9900 . ?
C2 C9 1.412(3) . ?
C2 C3 1.417(3) . ?
C28 H28A 0.9900 . ?
C28 H28B 0.9900 . ?
C28 C29 1.510(4) . ?
C6 C9 1.438(3) . ?
C8 H8A 0.9800 . ?
C8 H8B 0.9800 . ?
C8 H8C 0.9800 . ?
C29 H29A 0.9800 . ?
C29 H29B 0.9800 . ?
C29 H29C 0.9800 . ?
C26 H26 0.9500 . ?
C3 H3 0.9500 . ?

loop_
_geom_angle_atom_site_label_1
_geom_angle_atom_site_label_2
_geom_angle_atom_site_label_3
_geom_angle
_geom_angle_site_symmetry_1
_geom_angle_site_symmetry_3
_geom_angle_publ_flag
C23 O24 H24 105(3) . . ?
C12 O13 C14 117.34(18) . . ?
C6 O7 C8 117.6(2) . . ?
C20 N19 C30 118.51(18) . . ?
C18 N19 C20 121.29(19) . . ?
C18 N19 C30 120.10(18) . . ?
C22 N1 C27 121.80(18) . . ?
C2 N1 C22 120.27(18) . . ?
C2 N1 C27 117.60(19) . . ?
C4 C5 H5 120.9 . . ?
C6 C5 H5 120.9 . . ?
C6 C5 C4 118.3(2) . . ?
O24 C23 C25 118.3(2) . . ?
O24 C23 C22 122.9(2) . . ?
C25 C23 C22 118.7(2) . . ?
C16 C17 H17 120.3 . . ?
C16 C17 C18 119.3(2) . . ?
C18 C17 H17 120.3 . . ?
C5 C4 H4 118.5 . . ?
C3 C4 C5 122.9(2) . . ?
C3 C4 H4 118.5 . . ?
C23 C25 H25 117.8 . . ?
C26 C25 C23 124.4(2) . . ?
C26 C25 H25 117.8 . . ?
O13 C12 C11 115.30(19) . . ?
O13 C12 C15 123.3(2) . . ?
C15 C12 C11 121.3(2) . . ?
O13 C14 H14A 109.5 . . ?
O13 C14 H14B 109.5 . . ?
O13 C14 H14C 109.5 . . ?
H14A C14 H14B 109.5 . . ?
H14A C14 H14C 109.5 . . ?
H14B C14 H14C 109.5 . . ?
C12 C11 C10 123.9(2) . . ?
C18 C11 C12 117.4(2) . . ?
C18 C11 C10 118.6(2) . . ?
H32A C32 H32B 109.5 . . ?
H32A C32 H32C 109.5 . . ?
H32B C32 H32C 109.5 . . ?
C31 C32 H32A 109.5 . . ?
C31 C32 H32B 109.5 . . ?
C31 C32 H32C 109.5 . . ?
C20 C21 C22 120.7(2) . . ?
C10 C21 C22 120.6(2) . . ?
C10 C21 C20 118.6(2) . . ?
C17 C16 H16 118.9 . . ?
C17 C16 C15 122.2(2) . . ?
C15 C16 H16 118.9 . . ?
N1 C22 C23 124.8(2) . . ?
N1 C22 C21 117.25(19) . . ?
C23 C22 C21 118.0(2) . . ?
C12 C15 C16 118.9(2) . . ?
C12 C15 H15 120.5 . . ?
C16 C15 H15 120.5 . . ?
N19 C20 C21 119.59(19) . . ?
N19 C20 C26 121.4(2) . . ?
C26 C20 C21 118.8(2) . . ?
N19 C30 H30A 108.9 . . ?
N19 C30 H30B 108.9 . . ?
N19 C30 C31 113.2(2) . . ?
H30A C30 H30B 107.8 . . ?
C31 C30 H30A 108.9 . . ?
C31 C30 H30B 108.9 . . ?
N19 C18 C17 120.4(2) . . ?
N19 C18 C11 119.5(2) . . ?
C17 C18 C11 120.2(2) . . ?
N1 C27 H27A 109.1 . . ?
N1 C27 H27B 109.1 . . ?
N1 C27 C28 112.4(2) . . ?
H27A C27 H27B 107.8 . . ?
C28 C27 H27A 109.1 . . ?
C28 C27 H27B 109.1 . . ?
C11 C10 C9 125.44(19) . . ?
C21 C10 C11 118.06(19) . . ?
C21 C10 C9 116.50(19) . . ?
C32 C31 C30 109.9(2) . . ?
C32 C31 H31A 109.7 . . ?
C32 C31 H31B 109.7 . . ?
C30 C31 H31A 109.7 . . ?
C30 C31 H31B 109.7 . . ?
H31A C31 H31B 108.2 . . ?
N1 C2 C9 120.0(2) . . ?
N1 C2 C3 121.1(2) . . ?
C9 C2 C3 118.8(2) . . ?
C27 C28 H28A 109.3 . . ?
C27 C28 H28B 109.3 . . ?
H28A C28 H28B 107.9 . . ?
C29 C28 C27 111.7(3) . . ?
C29 C28 H28A 109.3 . . ?
C29 C28 H28B 109.3 . . ?
O7 C6 C5 124.8(2) . . ?
O7 C6 C9 114.6(2) . . ?
C5 C6 C9 120.5(2) . . ?
O7 C8 H8A 109.5 . . ?
O7 C8 H8B 109.5 . . ?
O7 C8 H8C 109.5 . . ?
H8A C8 H8B 109.5 . . ?
H8A C8 H8C 109.5 . . ?
H8B C8 H8C 109.5 . . ?
C10 C9 C6 123.6(2) . . ?
C2 C9 C10 118.09(19) . . ?
C2 C9 C6 118.2(2) . . ?
C28 C29 H29A 109.5 . . ?
C28 C29 H29B 109.5 . . ?
C28 C29 H29C 109.5 . . ?
H29A C29 H29B 109.5 . . ?
H29A C29 H29C 109.5 . . ?
H29B C29 H29C 109.5 . . ?
C25 C26 C20 119.2(2) . . ?
C25 C26 H26 120.4 . . ?
C20 C26 H26 120.4 . . ?
C4 C3 C2 118.8(2) . . ?
C4 C3 H3 120.6 . . ?
C2 C3 H3 120.6 . . ?

loop_
_geom_torsion_atom_site_label_1
_geom_torsion_atom_site_label_2
_geom_torsion_atom_site_label_3
_geom_torsion_atom_site_label_4
_geom_torsion
_geom_torsion_site_symmetry_1
_geom_torsion_site_symmetry_2
_geom_torsion_site_symmetry_3
_geom_torsion_site_symmetry_4
_geom_torsion_publ_flag
O24 C23 C25 C26 -178.3(2) . . . . ?
O24 C23 C22 N1 1.7(4) . . . . ?
O24 C23 C22 C21 -178.9(2) . . . . ?
O13 C12 C11 C18 -166.90(19) . . . . ?
O13 C12 C11 C10 10.9(3) . . . . ?
O13 C12 C15 C16 172.0(2) . . . . ?
O7 C6 C9 C10 14.4(3) . . . . ?
O7 C6 C9 C2 -162.9(2) . . . . ?
N19 C20 C26 C25 -176.6(2) . . . . ?
N19 C30 C31 C32 167.9(2) . . . . ?
N1 C27 C28 C29 -171.2(2) . . . . ?
N1 C2 C9 C10 -14.9(3) . . . . ?
N1 C2 C9 C6 162.6(2) . . . . ?
N1 C2 C3 C4 -170.9(2) . . . . ?
C5 C4 C3 C2 3.3(4) . . . . ?
C5 C6 C9 C10 -168.7(2) . . . . ?
C5 C6 C9 C2 13.9(4) . . . . ?
C23 C25 C26 C20 -2.1(4) . . . . ?
C17 C16 C15 C12 -2.6(4) . . . . ?
C4 C5 C6 O7 175.3(2) . . . . ?
C4 C5 C6 C9 -1.2(4) . . . . ?
C25 C23 C22 N1 180.0(2) . . . . ?
C25 C23 C22 C21 -0.6(3) . . . . ?
C12 C11 C18 N19 172.8(2) . . . . ?
C12 C11 C18 C17 -8.4(3) . . . . ?
C12 C11 C10 C21 -156.9(2) . . . . ?
C12 C11 C10 C9 23.6(4) . . . . ?
C14 O13 C12 C11 -171.9(2) . . . . ?
C14 O13 C12 C15 11.8(3) . . . . ?
C11 C12 C15 C16 -4.0(4) . . . . ?
C11 C10 C9 C2 -153.0(2) . . . . ?
C11 C10 C9 C6 29.6(4) . . . . ?
C21 C20 C26 C25 -1.7(4) . . . . ?
C21 C10 C9 C2 27.5(3) . . . . ?
C21 C10 C9 C6 -149.9(2) . . . . ?
C16 C17 C18 N19 -179.0(2) . . . . ?
C16 C17 C18 C11 2.3(4) . . . . ?
C22 N1 C27 C28 -95.0(3) . . . . ?
C22 N1 C2 C9 -10.1(3) . . . . ?
C22 N1 C2 C3 170.6(2) . . . . ?
C22 C23 C25 C26 3.3(4) . . . . ?
C22 C21 C20 N19 179.3(2) . . . . ?
C22 C21 C20 C26 4.3(3) . . . . ?
C22 C21 C10 C11 164.3(2) . . . . ?
C22 C21 C10 C9 -16.1(3) . . . . ?
C15 C12 C11 C18 9.4(3) . . . . ?
C15 C12 C11 C10 -172.8(2) . . . . ?
C20 N19 C30 C31 -85.9(3) . . . . ?
C20 N19 C18 C17 169.4(2) . . . . ?
C20 N19 C18 C11 -11.9(3) . . . . ?
C20 C21 C22 N1 176.4(2) . . . . ?
C20 C21 C22 C23 -3.1(3) . . . . ?
C20 C21 C10 C11 -19.9(3) . . . . ?
C20 C21 C10 C9 159.7(2) . . . . ?
C30 N19 C20 C21 -170.8(2) . . . . ?
C30 N19 C20 C26 4.0(3) . . . . ?
C30 N19 C18 C17 -6.9(3) . . . . ?
C30 N19 C18 C11 171.8(2) . . . . ?
C18 N19 C20 C21 12.8(3) . . . . ?
C18 N19 C20 C26 -172.3(2) . . . . ?
C18 N19 C30 C31 90.5(3) . . . . ?
C18 C17 C16 C15 3.4(4) . . . . ?
C18 C11 C10 C21 20.8(3) . . . . ?
C18 C11 C10 C9 -158.7(2) . . . . ?
C27 N1 C22 C23 14.1(4) . . . . ?
C27 N1 C22 C21 -165.4(2) . . . . ?
C27 N1 C2 C9 176.4(2) . . . . ?
C27 N1 C2 C3 -2.8(3) . . . . ?
C10 C11 C18 N19 -5.1(3) . . . . ?
C10 C11 C18 C17 173.7(2) . . . . ?
C10 C21 C22 N1 -7.9(3) . . . . ?
C10 C21 C22 C23 172.6(2) . . . . ?
C10 C21 C20 N19 3.5(3) . . . . ?
C10 C21 C20 C26 -171.5(2) . . . . ?
C2 N1 C22 C23 -159.1(2) . . . . ?
C2 N1 C22 C21 21.5(3) . . . . ?
C2 N1 C27 C28 78.3(3) . . . . ?
C6 C5 C4 C3 -7.6(4) . . . . ?
C8 O7 C6 C5 -4.9(4) . . . . ?
C8 O7 C6 C9 171.8(2) . . . . ?
C9 C2 C3 C4 9.9(4) . . . . ?
C3 C2 C9 C10 164.4(2) . . . . ?
C3 C2 C9 C6 -18.1(3) . . . . ?

_shelx_SHELXL_version_number     2014/7
loop_
_exptl_crystal_face_index_h
_exptl_crystal_face_index_k
_exptl_crystal_face_index_l
_exptl_crystal_face_perp_dist
_exptl_oxdiff_crystal_face_indexfrac_h
_exptl_oxdiff_crystal_face_indexfrac_k
_exptl_oxdiff_crystal_face_indexfrac_l
_exptl_oxdiff_crystal_face_x
_exptl_oxdiff_crystal_face_y
_exptl_oxdiff_crystal_face_z
-1 0 0 0.1222 -0.9990 -0.0009 0.0002 -0.1400 0.1154 0.0646
1 0 0 0.2202 0.9990 0.0009 -0.0002 0.1400 -0.1154 -0.0646
0 0 -1 0.0104 0.0025 -0.0072 -1.0006 0.0152 -0.0390 0.1061
0 0 1 0.0350 -0.0025 0.0072 1.0006 -0.0152 0.0390 -0.1061
0 1 0 0.0128 0.0000 0.9988 -0.0045 -0.0499 -0.0537 -0.0125
0 -1 0 0.0128 -0.0000 -0.9988 0.0045 0.0499 0.0537 0.0125

_olex2_submission_special_instructions 'No special instructions were received'
_oxdiff_exptl_absorpt_empirical_details 
;
Empirical correction (ABSPACK) includes:
- Absorption correction using spherical harmonics
- Frame scaling
;
_oxdiff_exptl_absorpt_empirical_full_max 2.896
_oxdiff_exptl_absorpt_empirical_full_min 0.413
####################################################################### 
# 
# This file contains crystal structure data downloaded from the 
# Cambridge Structural Database (CSD) hosted by the Cambridge 
# Crystallographic Data Centre (CCDC).
# 
# Full information about CCDC data access policies and citation 
# guidelines are available at http://www.ccdc.cam.ac.uk/access/V1 
# 
# Audit and citation data items may have been added by the CCDC. 
# Please retain this information to preserve the provenance of 
# this file and to allow appropriate attribution of the data. 
# 
#######################################################################

data_spa041
_database_code_depnum_ccdc_archive 'CCDC 1443636'
_audit_update_record             
;
2015-12-21 deposited with the CCDC.
2016-04-08 downloaded from the CCDC.
;
_audit_creation_date             2015-03-03
_audit_creation_method           
;
Olex2 1.2
(compiled 2015.01.26 svn.r3150 for OlexSys, GUI svn.r4998)
;
_chemical_name_common            ?
_chemical_name_systematic        ?
_chemical_formula_moiety         'C30 H33 N2 O4, B F4, C H2 Cl2'
_chemical_formula_sum            'C31 H35 B Cl2 F4 N2 O4'
_chemical_formula_weight         657.32
_chemical_melting_point          ?
_chemical_oxdiff_formula         'C31 H35 B1 Cl2 F4 N2 O4'
loop_
_atom_type_symbol
_atom_type_description
_atom_type_scat_dispersion_real
_atom_type_scat_dispersion_imag
_atom_type_scat_source
C C 0.0181 0.0091 'International Tables Vol C Tables 4.2.6.8 and 6.1.1.4'
H H 0.0000 0.0000 'International Tables Vol C Tables 4.2.6.8 and 6.1.1.4'
B B 0.0090 0.0039 'International Tables Vol C Tables 4.2.6.8 and 6.1.1.4'
Cl Cl 0.3639 0.7018 'International Tables Vol C Tables 4.2.6.8 and 6.1.1.4'
F F 0.0727 0.0534 'International Tables Vol C Tables 4.2.6.8 and 6.1.1.4'
N N 0.0311 0.0180 'International Tables Vol C Tables 4.2.6.8 and 6.1.1.4'
O O 0.0492 0.0322 'International Tables Vol C Tables 4.2.6.8 and 6.1.1.4'

_shelx_space_group_comment       
;
The symmetry employed for this shelxl refinement is uniquely defined
by the following loop, which should always be used as a source of
symmetry information in preference to the above space-group names.
They are only intended as comments.
;
_space_group_crystal_system      triclinic
_space_group_IT_number           2
_space_group_name_H-M_alt        'P -1'
_space_group_name_Hall           '-P 1'
loop_
_space_group_symop_operation_xyz
'x, y, z'
'-x, -y, -z'

_cell_length_a                   10.9867(6)
_cell_length_b                   12.0208(6)
_cell_length_c                   13.2458(8)
_cell_angle_alpha                82.687(5)
_cell_angle_beta                 66.161(6)
_cell_angle_gamma                79.273(5)
_cell_volume                     1569.51(17)
_cell_formula_units_Z            2
_cell_measurement_reflns_used    13462
_cell_measurement_temperature    180.00(14)
_cell_measurement_theta_max      73.5210
_cell_measurement_theta_min      3.6100
_shelx_estimated_absorpt_T_max   ?
_shelx_estimated_absorpt_T_min   ?
_exptl_absorpt_coefficient_mu    2.407
_exptl_absorpt_correction_T_max  0.909
_exptl_absorpt_correction_T_min  0.597
_exptl_absorpt_correction_type   gaussian
_exptl_absorpt_process_details   
;
CrysAlisPro, Agilent Technologies,
Version 1.171.37.35 (release 13-08-2014 CrysAlis171 .NET)
(compiled Aug 13 2014,18:06:01)
Numerical absorption correction based on gaussian integration over
			a multifaceted crystal model
Empirical absorption correction using spherical harmonics,
 implemented in SCALE3 ABSPACK scaling algorithm.
;
_exptl_absorpt_special_details   ?
_exptl_crystal_colour            red
_exptl_crystal_colour_primary    red
_exptl_crystal_density_diffrn    1.391
_exptl_crystal_density_meas      ?
_exptl_crystal_density_method    ?
_exptl_crystal_description       plate
_exptl_crystal_F_000             684
_exptl_crystal_size_max          0.303
_exptl_crystal_size_mid          0.192
_exptl_crystal_size_min          0.0406
_exptl_transmission_factor_max   ?
_exptl_transmission_factor_min   ?
_diffrn_reflns_av_R_equivalents  0.0278
_diffrn_reflns_av_unetI/netI     0.0192
_diffrn_reflns_Laue_measured_fraction_full 1.000
_diffrn_reflns_Laue_measured_fraction_max 0.985
_diffrn_reflns_limit_h_max       13
_diffrn_reflns_limit_h_min       -13
_diffrn_reflns_limit_k_max       14
_diffrn_reflns_limit_k_min       -14
_diffrn_reflns_limit_l_max       16
_diffrn_reflns_limit_l_min       -16
_diffrn_reflns_number            24305
_diffrn_reflns_point_group_measured_fraction_full 1.000
_diffrn_reflns_point_group_measured_fraction_max 0.985
_diffrn_reflns_theta_full        67.684
_diffrn_reflns_theta_max         73.622
_diffrn_reflns_theta_min         3.654
_diffrn_ambient_environment      N~2~
_diffrn_ambient_temperature      180.00(14)
_diffrn_detector                 'CCD plate'
_diffrn_detector_area_resol_mean 10.4679
_diffrn_detector_type            Atlas
_diffrn_measured_fraction_theta_full 1.000
_diffrn_measured_fraction_theta_max 0.985
_diffrn_measurement_details      
;
#__ type_ start__ end____ width___ exp.time_
  1 omega -125.00  -56.40   0.7000    0.7000
omega____ theta____ kappa____ phi______ frames
    -      -37.6865 -178.0000  -60.0000 98

#__ type_ start__ end____ width___ exp.time_
  2 omega -111.00  -27.00   0.7000    0.7000
omega____ theta____ kappa____ phi______ frames
    -      -37.6865  -37.0000 -150.0000 120

#__ type_ start__ end____ width___ exp.time_
  3 omega  -63.00   37.10   0.7000    0.7000
omega____ theta____ kappa____ phi______ frames
    -      -37.6865   57.0000    0.0000 143

#__ type_ start__ end____ width___ exp.time_
  4 omega  -50.00   37.50   0.7000    0.7000
omega____ theta____ kappa____ phi______ frames
    -      -37.6865   37.0000  150.0000 125

#__ type_ start__ end____ width___ exp.time_
  5 omega  -62.00  -22.10   0.7000    0.7000
omega____ theta____ kappa____ phi______ frames
    -      -37.6865   57.0000 -120.0000 57

#__ type_ start__ end____ width___ exp.time_
  6 omega   98.00  127.40   0.7000    0.7000
omega____ theta____ kappa____ phi______ frames
    -       37.6865 -178.0000  -60.0000 42

#__ type_ start__ end____ width___ exp.time_
  7 omega   25.00   51.60   0.7000    6.0000
omega____ theta____ kappa____ phi______ frames
    -      110.3999  -94.0000 -150.0000 38

#__ type_ start__ end____ width___ exp.time_
  8 omega  105.00  168.00   0.7000    6.0000
omega____ theta____ kappa____ phi______ frames
    -      110.3999  111.0000   60.0000 90

#__ type_ start__ end____ width___ exp.time_
  9 omega   73.00  114.30   0.7000    6.0000
omega____ theta____ kappa____ phi______ frames
    -      110.3999 -111.0000   90.0000 59

#__ type_ start__ end____ width___ exp.time_
 10 omega   31.00  112.90   0.7000    6.0000
omega____ theta____ kappa____ phi______ frames
    -      110.3999 -111.0000    0.0000 117

#__ type_ start__ end____ width___ exp.time_
 11 omega   32.00   96.40   0.7000    6.0000
omega____ theta____ kappa____ phi______ frames
    -      110.3999  -45.0000   60.0000 92

#__ type_ start__ end____ width___ exp.time_
 12 omega   75.00  173.70   0.7000    6.0000
omega____ theta____ kappa____ phi______ frames
    -      110.3999   30.0000   60.0000 141

#__ type_ start__ end____ width___ exp.time_
 13 omega   62.00  100.50   0.7000    6.0000
omega____ theta____ kappa____ phi______ frames
    -      110.3999  -94.0000 -120.0000 55

#__ type_ start__ end____ width___ exp.time_
 14 omega   72.00  131.50   0.7000    6.0000
omega____ theta____ kappa____ phi______ frames
    -      110.3999   30.0000 -150.0000 85

#__ type_ start__ end____ width___ exp.time_
 15 omega   45.00  134.60   0.7000    6.0000
omega____ theta____ kappa____ phi______ frames
    -      110.3999  -61.0000  -30.0000 128

#__ type_ start__ end____ width___ exp.time_
 16 omega   74.00  108.30   0.7000    6.0000
omega____ theta____ kappa____ phi______ frames
    -      110.3999  -94.0000   90.0000 49

#__ type_ start__ end____ width___ exp.time_
 17 omega   35.00   62.30   0.7000    6.0000
omega____ theta____ kappa____ phi______ frames
    -      110.3999  -94.0000   90.0000 39

#__ type_ start__ end____ width___ exp.time_
 18 omega   49.00  108.50   0.7000    6.0000
omega____ theta____ kappa____ phi______ frames
    -      110.3999  -94.0000 -180.0000 85

#__ type_ start__ end____ width___ exp.time_
 19 omega   34.00   94.90   0.7000    6.0000
omega____ theta____ kappa____ phi______ frames
    -      110.3999  -45.0000 -180.0000 87

#__ type_ start__ end____ width___ exp.time_
 20 omega   94.00  176.60   0.7000    6.0000
omega____ theta____ kappa____ phi______ frames
    -      110.3999   61.0000  120.0000 118

#__ type_ start__ end____ width___ exp.time_
 21 omega    9.00   35.60   0.7000    0.7000
omega____ theta____ kappa____ phi______ frames
    -       37.6865   72.0000   63.0000 38

#__ type_ start__ end____ width___ exp.time_
 22 omega  -50.00  -17.10   0.7000    0.7000
omega____ theta____ kappa____ phi______ frames
    -      -37.6865  -37.0000   30.0000 47

#__ type_ start__ end____ width___ exp.time_
 23 omega -112.00  -72.80   0.7000    0.7000
omega____ theta____ kappa____ phi______ frames
    -      -37.6865  -37.0000   30.0000 56

#__ type_ start__ end____ width___ exp.time_
 24 omega -113.00  -72.40   0.7000    0.7000
omega____ theta____ kappa____ phi______ frames
    -      -37.6865  -57.0000    0.0000 58

#__ type_ start__ end____ width___ exp.time_
 25 omega  -45.00   -7.90   0.7000    0.7000
omega____ theta____ kappa____ phi______ frames
    -      -37.6865  -57.0000    0.0000 53

#__ type_ start__ end____ width___ exp.time_
 26 omega   74.00  118.10   0.7000    0.7000
omega____ theta____ kappa____ phi______ frames
    -       37.6865   72.0000   63.0000 63

#__ type_ start__ end____ width___ exp.time_
 27 omega   58.00   98.60   0.7000    0.7000
omega____ theta____ kappa____ phi______ frames
    -       37.6865  178.0000    0.0000 58

#__ type_ start__ end____ width___ exp.time_
 28 omega   -3.00   22.20   0.7000    0.7000
omega____ theta____ kappa____ phi______ frames
    -       40.0000   95.0000  109.6720 36

#__ type_ start__ end____ width___ exp.time_
 29 omega    9.00   34.20   0.7000    0.7000
omega____ theta____ kappa____ phi______ frames
    -       48.0000   86.0000   11.2853 36

#__ type_ start__ end____ width___ exp.time_
 30 omega   15.00   40.90   0.7000    0.7000
omega____ theta____ kappa____ phi______ frames
    -       52.0000   80.0000  -72.0821 37

#__ type_ start__ end____ width___ exp.time_
 31 omega   15.00   40.90   0.7000    0.7000
omega____ theta____ kappa____ phi______ frames
    -       52.0000   82.0000   46.0492 37

#__ type_ start__ end____ width___ exp.time_
 32 omega   15.00   40.90   0.7000    0.7000
omega____ theta____ kappa____ phi______ frames
    -       52.0000   82.0000  137.5553 37

#__ type_ start__ end____ width___ exp.time_
 33 omega   15.00   40.90   0.7000    0.7000
omega____ theta____ kappa____ phi______ frames
    -       52.0000   80.0000 -135.2123 37

#__ type_ start__ end____ width___ exp.time_
 34 omega   96.00  121.90   0.7000    0.7000
omega____ theta____ kappa____ phi______ frames
    -       56.0000   82.0000  -51.8527 37

#__ type_ start__ end____ width___ exp.time_
 35 omega   19.00   44.20   0.7000    0.7000
omega____ theta____ kappa____ phi______ frames
    -       56.0000   81.0000  112.4673 36

#__ type_ start__ end____ width___ exp.time_
 36 omega   37.00  105.60   0.7000    0.7000
omega____ theta____ kappa____ phi______ frames
    -       64.0000   76.0000  112.7614 98

#__ type_ start__ end____ width___ exp.time_
 37 omega   29.00   70.30   0.7000    0.7000
omega____ theta____ kappa____ phi______ frames
    -       64.0000   76.0000  170.8690 59

#__ type_ start__ end____ width___ exp.time_
 38 omega  107.00  146.90   0.7000    0.7000
omega____ theta____ kappa____ phi______ frames
    -       64.0000   77.0000   -6.1346 57

#__ type_ start__ end____ width___ exp.time_
 39 omega   28.00   57.40   0.7000    0.7000
omega____ theta____ kappa____ phi______ frames
    -       64.0000   77.0000   39.2400 42

#__ type_ start__ end____ width___ exp.time_
 40 omega   30.00   56.60   0.7000    0.7000
omega____ theta____ kappa____ phi______ frames
    -       64.0000   77.0000   -6.1346 38

#__ type_ start__ end____ width___ exp.time_
 41 omega   32.00   80.30   0.7000    0.7000
omega____ theta____ kappa____ phi______ frames
    -       68.0000   75.0000   82.4939 69

#__ type_ start__ end____ width___ exp.time_
 42 omega   36.00   68.20   0.7000    0.7000
omega____ theta____ kappa____ phi______ frames
    -       68.0000   76.0000  -52.9543 46

#__ type_ start__ end____ width___ exp.time_
 43 omega   36.00   73.10   0.7000    0.7000
omega____ theta____ kappa____ phi______ frames
    -       72.0000   77.0000 -144.6785 53

#__ type_ start__ end____ width___ exp.time_
 44 omega   36.00   71.00   0.7000    0.7000
omega____ theta____ kappa____ phi______ frames
    -       72.0000   76.0000  -88.6017 50

#__ type_ start__ end____ width___ exp.time_
 45 omega   75.00  101.60   0.7000    6.0000
omega____ theta____ kappa____ phi______ frames
    -      110.3999   77.0000  120.0000 38

#__ type_ start__ end____ width___ exp.time_
 46 omega  118.00  165.60   0.7000    6.0000
omega____ theta____ kappa____ phi______ frames
    -      110.3999   77.0000  -60.0000 68

#__ type_ start__ end____ width___ exp.time_
 47 omega  103.00  138.00   0.7000    6.0000
omega____ theta____ kappa____ phi______ frames
    -      110.3999   77.0000 -120.0000 50

#__ type_ start__ end____ width___ exp.time_
 48 omega   74.00  100.60   0.7000    6.0000
omega____ theta____ kappa____ phi______ frames
    -      110.3999   77.0000  -60.0000 38

#__ type_ start__ end____ width___ exp.time_
 49 omega   75.00  101.60   0.7000    6.0000
omega____ theta____ kappa____ phi______ frames
    -      110.3999   77.0000 -120.0000 38

#__ type_ start__ end____ width___ exp.time_
 50 omega   74.00  111.10   0.7000    6.0000
omega____ theta____ kappa____ phi______ frames
    -      110.3999   77.0000   90.0000 53

#__ type_ start__ end____ width___ exp.time_
 51 omega  124.00  160.40   0.7000    6.0000
omega____ theta____ kappa____ phi______ frames
    -      110.3999   77.0000 -180.0000 52

#__ type_ start__ end____ width___ exp.time_
 52 omega   74.00  154.50   0.7000    6.0000
omega____ theta____ kappa____ phi______ frames
    -      110.3999   77.0000 -150.0000 115

#__ type_ start__ end____ width___ exp.time_
 53 omega   74.00  100.60   0.7000    6.0000
omega____ theta____ kappa____ phi______ frames
    -      110.3999   77.0000 -180.0000 38

#__ type_ start__ end____ width___ exp.time_
 54 omega   74.00  133.50   0.7000    6.0000
omega____ theta____ kappa____ phi______ frames
    -      110.3999   77.0000    0.0000 85

#__ type_ start__ end____ width___ exp.time_
 55 omega   77.00  111.30   0.7000    6.0000
omega____ theta____ kappa____ phi______ frames
    -      110.3999   61.0000  -30.0000 49

#__ type_ start__ end____ width___ exp.time_
 56 omega   78.00  105.30   0.7000    6.0000
omega____ theta____ kappa____ phi______ frames
    -      110.3999   61.0000  120.0000 39

#__ type_ start__ end____ width___ exp.time_
 57 omega  129.00  154.90   0.7000    6.0000
omega____ theta____ kappa____ phi______ frames
    -      110.3999   77.0000  150.0000 37

#__ type_ start__ end____ width___ exp.time_
 58 omega   77.00  104.30   0.7000    6.0000
omega____ theta____ kappa____ phi______ frames
    -      110.3999   61.0000  150.0000 39

#__ type_ start__ end____ width___ exp.time_
 59 omega   74.00  100.60   0.7000    6.0000
omega____ theta____ kappa____ phi______ frames
    -      110.3999   77.0000  150.0000 38

#__ type_ start__ end____ width___ exp.time_
 60 omega   77.00  103.60   0.7000    6.0000
omega____ theta____ kappa____ phi______ frames
    -      110.3999   61.0000    0.0000 38

#__ type_ start__ end____ width___ exp.time_
 61 omega   74.00  149.60   0.7000    6.0000
omega____ theta____ kappa____ phi______ frames
    -      110.3999   77.0000  -90.0000 108

#__ type_ start__ end____ width___ exp.time_
 62 omega   78.00  104.60   0.7000    6.0000
omega____ theta____ kappa____ phi______ frames
    -      110.3999   61.0000   60.0000 38

#__ type_ start__ end____ width___ exp.time_
 63 omega   74.00  109.00   0.7000    6.0000
omega____ theta____ kappa____ phi______ frames
    -      110.3999   77.0000   60.0000 50

#__ type_ start__ end____ width___ exp.time_
 64 omega   74.00  100.60   0.7000    6.0000
omega____ theta____ kappa____ phi______ frames
    -      110.3999   77.0000   30.0000 38

#__ type_ start__ end____ width___ exp.time_
 65 omega   76.00  165.60   0.7000    6.0000
omega____ theta____ kappa____ phi______ frames
    -      110.3999   77.0000  -30.0000 128
;
_diffrn_measurement_device       'four-circle diffractometer'
_diffrn_measurement_device_type  'SuperNova, Dual, Cu at zero, Atlas'
_diffrn_measurement_method       '\w scans'
_diffrn_orient_matrix_UB_11      0.1285345000
_diffrn_orient_matrix_UB_12      0.0185863000
_diffrn_orient_matrix_UB_13      -0.1022743000
_diffrn_orient_matrix_UB_21      -0.0460839000
_diffrn_orient_matrix_UB_22      0.1291074000
_diffrn_orient_matrix_UB_23      0.0028183000
_diffrn_orient_matrix_UB_31      0.0733852000
_diffrn_orient_matrix_UB_32      0.0075515000
_diffrn_orient_matrix_UB_33      0.0758603000
_diffrn_radiation_monochromator  mirror
_diffrn_radiation_probe          x-ray
_diffrn_radiation_type           CuK\a
_diffrn_radiation_wavelength     1.54184
_diffrn_source                   'sealed X-ray tube'
_diffrn_source_type              'SuperNova (Cu) X-ray Source'
_reflns_Friedel_coverage         0.000
_reflns_Friedel_fraction_full    .
_reflns_Friedel_fraction_max     .
_reflns_number_gt                5628
_reflns_number_total             6249
_reflns_odcompleteness_completeness 99.96
_reflns_odcompleteness_iscentric 1
_reflns_odcompleteness_theta     66.97
_reflns_special_details          
;
 Reflections were merged by SHELXL according to the crystal
 class for the calculation of statistics and refinement.
 
 _reflns_Friedel_fraction is defined as the number of unique
 Friedel pairs measured divided by the number that would be
 possible theoretically, ignoring centric projections and
 systematic absences.
;
_reflns_threshold_expression     'I > 2\s(I)'
_computing_cell_refinement       
;
CrysAlisPro, Agilent Technologies,
Version 1.171.37.35 (release 13-08-2014 CrysAlis171 .NET)
(compiled Aug 13 2014,18:06:01)
;
_computing_data_collection       
;
CrysAlisPro, Agilent Technologies,
Version 1.171.37.35 (release 13-08-2014 CrysAlis171 .NET)
(compiled Aug 13 2014,18:06:01)
;
_computing_data_reduction        
;
CrysAlisPro, Agilent Technologies,
Version 1.171.37.35 (release 13-08-2014 CrysAlis171 .NET)
(compiled Aug 13 2014,18:06:01)
;
_computing_molecular_graphics    'Olex2 (Dolomanov et al., 2009)'
_computing_publication_material  'Olex2 (Dolomanov et al., 2009)'
_computing_structure_refinement  'ShelXL (Sheldrick, 2008)'
_computing_structure_solution    'SIR2004 (Burla et al., 2007)'
_refine_diff_density_max         0.682
_refine_diff_density_min         -0.627
_refine_diff_density_rms         0.052
_refine_ls_extinction_coef       .
_refine_ls_extinction_method     none
_refine_ls_goodness_of_fit_ref   1.067
_refine_ls_hydrogen_treatment    constr
_refine_ls_matrix_type           full
_refine_ls_number_parameters     402
_refine_ls_number_reflns         6249
_refine_ls_number_restraints     0
_refine_ls_R_factor_all          0.0545
_refine_ls_R_factor_gt           0.0502
_refine_ls_restrained_S_all      1.067
_refine_ls_shift/su_max          0.000
_refine_ls_shift/su_mean         0.000
_refine_ls_structure_factor_coef Fsqd
_refine_ls_weighting_details     
'w=1/[\s^2^(Fo^2^)+(0.0654P)^2^+1.0146P] where P=(Fo^2^+2Fc^2^)/3'
_refine_ls_weighting_scheme      calc
_refine_ls_wR_factor_gt          0.1320
_refine_ls_wR_factor_ref         0.1362
_refine_special_details          ?
_olex2_refinement_description    
;
1. Fixed Uiso
 At 1.2 times of:
  All C(H) groups, All C(H,H) groups
 At 1.5 times of:
  All C(H,H,H) groups
2.a Secondary CH2 refined with riding coordinates:
 C25(H25A,H25B), C27(H27A,H27B), C28(H28A,H28B), C30(H30A,H30B), C31(H31A,
 H31B), C40(H,HA)
2.b Aromatic/amide H refined with riding coordinates:
 C3(H3), C4(H4), C5(H5), C11(H11), C12(H12), C13(H13), C20(H20), C21(H21)
2.c Idealised Me refined as rotating group:
 C2AA(H2AA,H2AB,H2AC), C26(H26A,H26B,H26C), C29(H29A,H29B,H29C), C32(H32A,H32B,
 H32C), C34(H34A,H34B,H34C)
;
_atom_sites_solution_hydrogens   geom
_atom_sites_solution_primary     direct
_atom_sites_solution_secondary   ?
loop_
_atom_site_label
_atom_site_type_symbol
_atom_site_fract_x
_atom_site_fract_y
_atom_site_fract_z
_atom_site_U_iso_or_equiv
_atom_site_adp_type
_atom_site_occupancy
_atom_site_site_symmetry_order
_atom_site_calc_flag
_atom_site_refinement_flags_posn
_atom_site_refinement_flags_adp
_atom_site_refinement_flags_occupancy
_atom_site_disorder_assembly
_atom_site_disorder_group
O0AA O 0.73823(13) 0.19592(10) 0.28345(10) 0.0283(3) Uani 1 1 d . . . . .
O23 O 1.17654(13) -0.28533(12) 0.02835(12) 0.0354(3) Uani 1 1 d . . . . .
O24 O 1.13579(14) -0.37973(11) -0.08771(11) 0.0350(3) Uani 1 1 d . . . . .
O33 O 0.52320(12) 0.08658(10) 0.35489(9) 0.0263(3) Uani 1 1 d . . . . .
N1 N 0.91245(14) -0.18523(12) 0.18234(11) 0.0233(3) Uani 1 1 d . . . . .
N15 N 0.71008(14) 0.06853(12) -0.03612(11) 0.0233(3) Uani 1 1 d . . . . .
C2 C 0.88077(16) -0.10250(14) 0.25650(13) 0.0224(3) Uani 1 1 d . . . . .
C2AA C 0.7110(2) 0.28454(16) 0.35594(16) 0.0369(4) Uani 1 1 d . . . . .
H2AA H 0.6564 0.3507 0.3359 0.055 Uiso 1 1 calc GR . . . .
H2AB H 0.7961 0.3058 0.3491 0.055 Uiso 1 1 calc GR . . . .
H2AC H 0.6620 0.2577 0.4324 0.055 Uiso 1 1 calc GR . . . .
C3 C 0.92669(17) -0.12361(15) 0.34281(14) 0.0268(3) Uani 1 1 d . . . . .
H3 H 0.9717 -0.1963 0.3549 0.032 Uiso 1 1 calc R . . . .
C4 C 0.90537(18) -0.03737(16) 0.40933(14) 0.0300(4) Uani 1 1 d . . . . .
H4 H 0.9351 -0.0518 0.4685 0.036 Uiso 1 1 calc R . . . .
C5 C 0.84145(18) 0.07092(16) 0.39289(14) 0.0290(4) Uani 1 1 d . . . . .
H5 H 0.8323 0.1299 0.4380 0.035 Uiso 1 1 calc R . . . .
C6 C 0.79180(16) 0.09177(14) 0.31108(13) 0.0241(3) Uani 1 1 d . . . . .
C7 C 0.80332(16) 0.00281(14) 0.24430(12) 0.0216(3) Uani 1 1 d . . . . .
C8 C 0.74726(15) 0.01507(13) 0.16172(12) 0.0206(3) Uani 1 1 d . . . . .
C9 C 0.63183(16) 0.09193(13) 0.16025(13) 0.0217(3) Uani 1 1 d . . . . .
C10 C 0.52341(17) 0.13650(14) 0.25720(13) 0.0241(3) Uani 1 1 d . . . . .
C11 C 0.42261(19) 0.21893(16) 0.24877(15) 0.0320(4) Uani 1 1 d . . . . .
H11 H 0.3532 0.2502 0.3133 0.038 Uiso 1 1 calc R . . . .
C12 C 0.4230(2) 0.25630(17) 0.14463(17) 0.0358(4) Uani 1 1 d . . . . .
H12 H 0.3555 0.3160 0.1392 0.043 Uiso 1 1 calc R . . . .
C13 C 0.51765(19) 0.20978(16) 0.04991(15) 0.0315(4) Uani 1 1 d . . . . .
H13 H 0.5140 0.2355 -0.0198 0.038 Uiso 1 1 calc R . . . .
C14 C 0.62036(16) 0.12343(14) 0.05698(13) 0.0235(3) Uani 1 1 d . . . . .
C16 C 0.79314(16) -0.02963(14) -0.02785(13) 0.0228(3) Uani 1 1 d . . . . .
C17 C 0.81526(15) -0.05566(13) 0.07205(13) 0.0212(3) Uani 1 1 d . . . . .
C18 C 0.90729(16) -0.15412(14) 0.08028(13) 0.0225(3) Uani 1 1 d . . . . .
C19 C 0.98265(17) -0.21855(14) -0.01237(13) 0.0251(3) Uani 1 1 d . . . . .
C20 C 0.95236(17) -0.19308(15) -0.10639(14) 0.0273(3) Uani 1 1 d . . . . .
H20 H 0.9974 -0.2408 -0.1666 0.033 Uiso 1 1 calc R . . . .
C21 C 0.86003(18) -0.10185(15) -0.11546(13) 0.0275(4) Uani 1 1 d . . . . .
H21 H 0.8418 -0.0879 -0.1806 0.033 Uiso 1 1 calc R . . . .
C22 C 1.10710(17) -0.29705(14) -0.01905(14) 0.0271(4) Uani 1 1 d . . . . .
C25 C 1.2632(2) -0.45361(18) -0.10716(18) 0.0457(5) Uani 1 1 d . . . . .
H25A H 1.3311 -0.4087 -0.1089 0.055 Uiso 1 1 calc R . . . .
H25B H 1.2958 -0.4869 -0.1798 0.055 Uiso 1 1 calc R . . . .
C26 C 1.2469(3) -0.5469(2) -0.0178(2) 0.0609(7) Uani 1 1 d . . . . .
H26A H 1.3298 -0.6017 -0.0375 0.091 Uiso 1 1 calc GR . . . .
H26B H 1.1719 -0.5853 -0.0098 0.091 Uiso 1 1 calc GR . . . .
H26C H 1.2282 -0.5147 0.0522 0.091 Uiso 1 1 calc GR . . . .
C27 C 0.71791(17) 0.11510(15) -0.14693(13) 0.0259(3) Uani 1 1 d . . . . .
H27A H 0.8110 0.0946 -0.2011 0.031 Uiso 1 1 calc R . . . .
H27B H 0.6986 0.1989 -0.1465 0.031 Uiso 1 1 calc R . . . .
C28 C 0.62152(19) 0.07358(16) -0.18527(15) 0.0314(4) Uani 1 1 d . . . . .
H28A H 0.6337 -0.0104 -0.1794 0.038 Uiso 1 1 calc R . . . .
H28B H 0.5275 0.1019 -0.1374 0.038 Uiso 1 1 calc R . . . .
C29 C 0.6487(3) 0.1158(2) -0.30402(19) 0.0519(6) Uani 1 1 d . . . . .
H29A H 0.7418 0.0875 -0.3512 0.078 Uiso 1 1 calc GR . . . .
H29B H 0.6348 0.1989 -0.3092 0.078 Uiso 1 1 calc GR . . . .
H29C H 0.5871 0.0884 -0.3285 0.078 Uiso 1 1 calc GR . . . .
C30 C 0.93290(18) -0.30681(14) 0.21917(14) 0.0289(4) Uani 1 1 d . . . . .
H30A H 1.0132 -0.3225 0.2380 0.035 Uiso 1 1 calc R . . . .
H30B H 0.9497 -0.3545 0.1578 0.035 Uiso 1 1 calc R . . . .
C31 C 0.8108(2) -0.33846(16) 0.31974(15) 0.0358(4) Uani 1 1 d . . . . .
H31A H 0.8228 -0.4217 0.3348 0.043 Uiso 1 1 calc R . . . .
H31B H 0.8056 -0.3028 0.3850 0.043 Uiso 1 1 calc R . . . .
C32 C 0.6796(2) -0.3014(2) 0.30390(18) 0.0443(5) Uani 1 1 d . . . . .
H32A H 0.6877 -0.3291 0.2347 0.066 Uiso 1 1 calc GR . . . .
H32B H 0.6597 -0.2184 0.3009 0.066 Uiso 1 1 calc GR . . . .
H32C H 0.6067 -0.3327 0.3659 0.066 Uiso 1 1 calc GR . . . .
C34 C 0.4197(2) 0.13340(18) 0.45284(15) 0.0399(5) Uani 1 1 d . . . . .
H34A H 0.4237 0.2143 0.4518 0.060 Uiso 1 1 calc GR . . . .
H34B H 0.4328 0.0941 0.5180 0.060 Uiso 1 1 calc GR . . . .
H34C H 0.3316 0.1238 0.4558 0.060 Uiso 1 1 calc GR . . . .
F36 F -0.07039(13) 0.26094(13) 0.49329(11) 0.0515(3) Uani 1 1 d . . . . .
F37 F 0.13291(13) 0.31574(12) 0.44317(11) 0.0473(3) Uani 1 1 d . . . . .
F38 F 0.10525(18) 0.18927(19) 0.34654(15) 0.0871(7) Uani 1 1 d . . . . .
F39 F 0.0135(3) 0.3706(3) 0.3367(3) 0.1347(11) Uani 1 1 d . . . . .
B35 B 0.0449(3) 0.2872(2) 0.4039(2) 0.0429(5) Uani 1 1 d . . . . .
Cl41 Cl 0.33845(14) 0.56307(7) 0.22121(7) 0.0984(4) Uani 1 1 d . . . . .
Cl42 Cl 0.39305(8) 0.50551(7) 0.42038(7) 0.0733(2) Uani 1 1 d . . . . .
C40 C 0.2692(3) 0.5387(2) 0.3654(2) 0.0576(6) Uani 1 1 d . . . . .
H H 0.2074 0.6072 0.3991 0.069 Uiso 1 1 calc R . . . .
HA H 0.2161 0.4754 0.3847 0.069 Uiso 1 1 calc R . . . .

loop_
_atom_site_aniso_label
_atom_site_aniso_U_11
_atom_site_aniso_U_22
_atom_site_aniso_U_33
_atom_site_aniso_U_23
_atom_site_aniso_U_13
_atom_site_aniso_U_12
O0AA 0.0352(7) 0.0252(6) 0.0261(6) -0.0054(5) -0.0123(5) -0.0051(5)
O23 0.0270(6) 0.0376(7) 0.0413(7) -0.0104(6) -0.0119(6) -0.0020(5)
O24 0.0444(8) 0.0268(6) 0.0299(6) -0.0083(5) -0.0128(6) 0.0050(5)
O33 0.0244(6) 0.0317(6) 0.0166(5) -0.0026(4) -0.0028(4) -0.0004(5)
N1 0.0241(7) 0.0244(7) 0.0191(6) -0.0008(5) -0.0071(5) -0.0012(5)
N15 0.0263(7) 0.0264(7) 0.0173(6) -0.0004(5) -0.0081(5) -0.0056(5)
C2 0.0192(7) 0.0284(8) 0.0182(7) -0.0015(6) -0.0049(6) -0.0056(6)
C2AA 0.0476(11) 0.0301(9) 0.0337(10) -0.0119(8) -0.0155(9) -0.0016(8)
C3 0.0236(8) 0.0336(9) 0.0235(8) 0.0007(7) -0.0103(6) -0.0039(6)
C4 0.0293(9) 0.0416(10) 0.0233(8) -0.0018(7) -0.0130(7) -0.0091(7)
C5 0.0315(9) 0.0361(9) 0.0224(8) -0.0049(7) -0.0101(7) -0.0106(7)
C6 0.0227(7) 0.0279(8) 0.0199(7) -0.0024(6) -0.0045(6) -0.0074(6)
C7 0.0199(7) 0.0265(8) 0.0168(7) -0.0015(6) -0.0045(6) -0.0060(6)
C8 0.0207(7) 0.0227(7) 0.0171(7) 0.0002(6) -0.0048(6) -0.0070(6)
C9 0.0222(7) 0.0226(7) 0.0196(7) -0.0018(6) -0.0068(6) -0.0045(6)
C10 0.0237(8) 0.0259(8) 0.0215(8) -0.0024(6) -0.0070(6) -0.0044(6)
C11 0.0293(9) 0.0338(9) 0.0282(9) -0.0081(7) -0.0083(7) 0.0039(7)
C12 0.0362(10) 0.0330(9) 0.0363(10) -0.0051(8) -0.0175(8) 0.0092(8)
C13 0.0364(9) 0.0314(9) 0.0272(8) 0.0000(7) -0.0160(7) 0.0010(7)
C14 0.0245(8) 0.0252(8) 0.0211(7) -0.0011(6) -0.0085(6) -0.0055(6)
C16 0.0224(7) 0.0264(8) 0.0187(7) -0.0013(6) -0.0058(6) -0.0064(6)
C17 0.0199(7) 0.0247(7) 0.0174(7) -0.0016(6) -0.0044(6) -0.0056(6)
C18 0.0222(7) 0.0250(8) 0.0188(7) -0.0019(6) -0.0054(6) -0.0056(6)
C19 0.0252(8) 0.0247(8) 0.0214(8) -0.0028(6) -0.0043(6) -0.0047(6)
C20 0.0280(8) 0.0303(8) 0.0196(7) -0.0067(6) -0.0035(6) -0.0051(7)
C21 0.0302(9) 0.0329(9) 0.0180(7) -0.0043(6) -0.0069(6) -0.0054(7)
C22 0.0279(8) 0.0250(8) 0.0221(8) -0.0028(6) -0.0026(7) -0.0051(6)
C25 0.0498(12) 0.0341(10) 0.0413(11) -0.0108(9) -0.0125(10) 0.0153(9)
C26 0.0851(19) 0.0410(12) 0.0557(14) -0.0028(11) -0.0365(14) 0.0135(12)
C27 0.0297(8) 0.0307(8) 0.0183(7) 0.0030(6) -0.0101(6) -0.0085(7)
C28 0.0342(9) 0.0378(9) 0.0270(9) -0.0005(7) -0.0158(7) -0.0089(7)
C29 0.0684(15) 0.0685(15) 0.0348(11) 0.0072(10) -0.0339(11) -0.0231(12)
C30 0.0330(9) 0.0247(8) 0.0259(8) -0.0004(6) -0.0106(7) 0.0001(7)
C31 0.0467(11) 0.0311(9) 0.0256(8) 0.0025(7) -0.0088(8) -0.0115(8)
C32 0.0410(11) 0.0498(12) 0.0404(11) -0.0066(9) -0.0083(9) -0.0177(9)
C34 0.0400(11) 0.0424(11) 0.0207(8) -0.0035(7) 0.0011(8) 0.0042(8)
F36 0.0358(6) 0.0669(9) 0.0506(7) -0.0199(6) -0.0097(6) -0.0102(6)
F37 0.0423(7) 0.0582(8) 0.0491(7) -0.0125(6) -0.0202(6) -0.0138(6)
F38 0.0614(10) 0.1298(17) 0.0666(10) -0.0616(11) 0.0038(8) -0.0352(10)
F39 0.133(2) 0.156(2) 0.148(2) 0.089(2) -0.102(2) -0.0544(19)
B35 0.0385(12) 0.0609(15) 0.0369(12) 0.0002(11) -0.0202(10) -0.0145(11)
Cl41 0.1725(11) 0.0531(4) 0.0691(5) -0.0007(3) -0.0492(6) -0.0128(5)
Cl42 0.0632(4) 0.0765(5) 0.0809(5) 0.0003(4) -0.0301(4) -0.0109(3)
C40 0.0545(14) 0.0437(12) 0.0690(17) -0.0064(11) -0.0184(13) -0.0050(11)

_geom_special_details            
;
 All esds (except the esd in the dihedral angle between two l.s. planes)
 are estimated using the full covariance matrix.  The cell esds are taken
 into account individually in the estimation of esds in distances, angles
 and torsion angles; correlations between esds in cell parameters are only
 used when they are defined by crystal symmetry.  An approximate (isotropic)
 treatment of cell esds is used for estimating esds involving l.s. planes.
;
loop_
_geom_bond_atom_site_label_1
_geom_bond_atom_site_label_2
_geom_bond_distance
_geom_bond_site_symmetry_2
_geom_bond_publ_flag
O0AA C2AA 1.434(2) . ?
O0AA C6 1.353(2) . ?
O23 C22 1.202(2) . ?
O24 C22 1.340(2) . ?
O24 C25 1.456(2) . ?
O33 C10 1.355(2) . ?
O33 C34 1.431(2) . ?
N1 C2 1.385(2) . ?
N1 C18 1.377(2) . ?
N1 C30 1.486(2) . ?
N15 C14 1.382(2) . ?
N15 C16 1.373(2) . ?
N15 C27 1.477(2) . ?
C2 C3 1.404(2) . ?
C2 C7 1.418(2) . ?
C2AA H2AA 0.9800 . ?
C2AA H2AB 0.9800 . ?
C2AA H2AC 0.9800 . ?
C3 H3 0.9500 . ?
C3 C4 1.372(3) . ?
C4 H4 0.9500 . ?
C4 C5 1.395(3) . ?
C5 H5 0.9500 . ?
C5 C6 1.376(2) . ?
C6 C7 1.429(2) . ?
C7 C8 1.438(2) . ?
C8 C9 1.429(2) . ?
C8 C17 1.413(2) . ?
C9 C10 1.434(2) . ?
C9 C14 1.421(2) . ?
C10 C11 1.373(2) . ?
C11 H11 0.9500 . ?
C11 C12 1.394(3) . ?
C12 H12 0.9500 . ?
C12 C13 1.369(3) . ?
C13 H13 0.9500 . ?
C13 C14 1.409(2) . ?
C16 C17 1.426(2) . ?
C16 C21 1.404(2) . ?
C17 C18 1.430(2) . ?
C18 C19 1.405(2) . ?
C19 C20 1.398(2) . ?
C19 C22 1.487(2) . ?
C20 H20 0.9500 . ?
C20 C21 1.377(3) . ?
C21 H21 0.9500 . ?
C25 H25A 0.9900 . ?
C25 H25B 0.9900 . ?
C25 C26 1.502(3) . ?
C26 H26A 0.9800 . ?
C26 H26B 0.9800 . ?
C26 H26C 0.9800 . ?
C27 H27A 0.9900 . ?
C27 H27B 0.9900 . ?
C27 C28 1.525(2) . ?
C28 H28A 0.9900 . ?
C28 H28B 0.9900 . ?
C28 C29 1.515(3) . ?
C29 H29A 0.9800 . ?
C29 H29B 0.9800 . ?
C29 H29C 0.9800 . ?
C30 H30A 0.9900 . ?
C30 H30B 0.9900 . ?
C30 C31 1.528(2) . ?
C31 H31A 0.9900 . ?
C31 H31B 0.9900 . ?
C31 C32 1.517(3) . ?
C32 H32A 0.9800 . ?
C32 H32B 0.9800 . ?
C32 H32C 0.9800 . ?
C34 H34A 0.9800 . ?
C34 H34B 0.9800 . ?
C34 H34C 0.9800 . ?
F36 B35 1.395(3) . ?
F37 B35 1.378(3) . ?
F38 B35 1.391(3) . ?
F39 B35 1.344(3) . ?
Cl41 C40 1.755(3) . ?
Cl42 C40 1.751(3) . ?
C40 H 0.9900 . ?
C40 HA 0.9900 . ?

loop_
_geom_angle_atom_site_label_1
_geom_angle_atom_site_label_2
_geom_angle_atom_site_label_3
_geom_angle
_geom_angle_site_symmetry_1
_geom_angle_site_symmetry_3
_geom_angle_publ_flag
C6 O0AA C2AA 117.33(14) . . ?
C22 O24 C25 115.35(16) . . ?
C10 O33 C34 116.60(14) . . ?
C2 N1 C30 119.59(13) . . ?
C18 N1 C2 119.11(14) . . ?
C18 N1 C30 120.77(14) . . ?
C14 N15 C27 120.15(14) . . ?
C16 N15 C14 121.08(14) . . ?
C16 N15 C27 118.78(13) . . ?
N1 C2 C3 119.50(15) . . ?
N1 C2 C7 119.92(14) . . ?
C3 C2 C7 120.58(15) . . ?
O0AA C2AA H2AA 109.5 . . ?
O0AA C2AA H2AB 109.5 . . ?
O0AA C2AA H2AC 109.5 . . ?
H2AA C2AA H2AB 109.5 . . ?
H2AA C2AA H2AC 109.5 . . ?
H2AB C2AA H2AC 109.5 . . ?
C2 C3 H3 120.6 . . ?
C4 C3 C2 118.83(16) . . ?
C4 C3 H3 120.6 . . ?
C3 C4 H4 118.9 . . ?
C3 C4 C5 122.13(16) . . ?
C5 C4 H4 118.9 . . ?
C4 C5 H5 120.2 . . ?
C6 C5 C4 119.65(16) . . ?
C6 C5 H5 120.2 . . ?
O0AA C6 C5 123.64(15) . . ?
O0AA C6 C7 115.82(14) . . ?
C5 C6 C7 120.40(16) . . ?
C2 C7 C6 117.77(15) . . ?
C2 C7 C8 117.96(14) . . ?
C6 C7 C8 124.19(15) . . ?
C9 C8 C7 126.93(14) . . ?
C17 C8 C7 116.09(14) . . ?
C17 C8 C9 116.97(14) . . ?
C8 C9 C10 124.15(15) . . ?
C14 C9 C8 118.39(14) . . ?
C14 C9 C10 117.42(15) . . ?
O33 C10 C9 115.68(14) . . ?
O33 C10 C11 123.30(15) . . ?
C11 C10 C9 120.87(16) . . ?
C10 C11 H11 120.3 . . ?
C10 C11 C12 119.40(16) . . ?
C12 C11 H11 120.3 . . ?
C11 C12 H12 118.9 . . ?
C13 C12 C11 122.14(17) . . ?
C13 C12 H12 118.9 . . ?
C12 C13 H13 120.4 . . ?
C12 C13 C14 119.30(16) . . ?
C14 C13 H13 120.4 . . ?
N15 C14 C9 119.62(15) . . ?
N15 C14 C13 120.32(15) . . ?
C13 C14 C9 120.06(15) . . ?
N15 C16 C17 118.20(14) . . ?
N15 C16 C21 122.17(15) . . ?
C21 C16 C17 119.59(15) . . ?
C8 C17 C16 120.39(15) . . ?
C8 C17 C18 120.40(14) . . ?
C16 C17 C18 119.22(14) . . ?
N1 C18 C17 117.54(14) . . ?
N1 C18 C19 122.48(15) . . ?
C19 C18 C17 119.88(15) . . ?
C18 C19 C22 121.05(15) . . ?
C20 C19 C18 118.39(16) . . ?
C20 C19 C22 119.61(15) . . ?
C19 C20 H20 118.6 . . ?
C21 C20 C19 122.87(15) . . ?
C21 C20 H20 118.6 . . ?
C16 C21 H21 120.2 . . ?
C20 C21 C16 119.53(16) . . ?
C20 C21 H21 120.2 . . ?
O23 C22 O24 123.93(17) . . ?
O23 C22 C19 123.98(16) . . ?
O24 C22 C19 112.04(15) . . ?
O24 C25 H25A 109.5 . . ?
O24 C25 H25B 109.5 . . ?
O24 C25 C26 110.6(2) . . ?
H25A C25 H25B 108.1 . . ?
C26 C25 H25A 109.5 . . ?
C26 C25 H25B 109.5 . . ?
C25 C26 H26A 109.5 . . ?
C25 C26 H26B 109.5 . . ?
C25 C26 H26C 109.5 . . ?
H26A C26 H26B 109.5 . . ?
H26A C26 H26C 109.5 . . ?
H26B C26 H26C 109.5 . . ?
N15 C27 H27A 108.7 . . ?
N15 C27 H27B 108.7 . . ?
N15 C27 C28 114.23(14) . . ?
H27A C27 H27B 107.6 . . ?
C28 C27 H27A 108.7 . . ?
C28 C27 H27B 108.7 . . ?
C27 C28 H28A 109.7 . . ?
C27 C28 H28B 109.7 . . ?
H28A C28 H28B 108.2 . . ?
C29 C28 C27 109.75(16) . . ?
C29 C28 H28A 109.7 . . ?
C29 C28 H28B 109.7 . . ?
C28 C29 H29A 109.5 . . ?
C28 C29 H29B 109.5 . . ?
C28 C29 H29C 109.5 . . ?
H29A C29 H29B 109.5 . . ?
H29A C29 H29C 109.5 . . ?
H29B C29 H29C 109.5 . . ?
N1 C30 H30A 109.3 . . ?
N1 C30 H30B 109.3 . . ?
N1 C30 C31 111.66(14) . . ?
H30A C30 H30B 107.9 . . ?
C31 C30 H30A 109.3 . . ?
C31 C30 H30B 109.3 . . ?
C30 C31 H31A 109.0 . . ?
C30 C31 H31B 109.0 . . ?
H31A C31 H31B 107.8 . . ?
C32 C31 C30 112.82(16) . . ?
C32 C31 H31A 109.0 . . ?
C32 C31 H31B 109.0 . . ?
C31 C32 H32A 109.5 . . ?
C31 C32 H32B 109.5 . . ?
C31 C32 H32C 109.5 . . ?
H32A C32 H32B 109.5 . . ?
H32A C32 H32C 109.5 . . ?
H32B C32 H32C 109.5 . . ?
O33 C34 H34A 109.5 . . ?
O33 C34 H34B 109.5 . . ?
O33 C34 H34C 109.5 . . ?
H34A C34 H34B 109.5 . . ?
H34A C34 H34C 109.5 . . ?
H34B C34 H34C 109.5 . . ?
F37 B35 F36 109.08(18) . . ?
F37 B35 F38 108.1(2) . . ?
F38 B35 F36 107.1(2) . . ?
F39 B35 F36 111.0(2) . . ?
F39 B35 F37 111.8(2) . . ?
F39 B35 F38 109.7(3) . . ?
Cl41 C40 H 109.2 . . ?
Cl41 C40 HA 109.2 . . ?
Cl42 C40 Cl41 112.14(16) . . ?
Cl42 C40 H 109.2 . . ?
Cl42 C40 HA 109.2 . . ?
H C40 HA 107.9 . . ?

loop_
_geom_torsion_atom_site_label_1
_geom_torsion_atom_site_label_2
_geom_torsion_atom_site_label_3
_geom_torsion_atom_site_label_4
_geom_torsion
_geom_torsion_site_symmetry_1
_geom_torsion_site_symmetry_2
_geom_torsion_site_symmetry_3
_geom_torsion_site_symmetry_4
_geom_torsion_publ_flag
O0AA C6 C7 C2 168.59(14) . . . . ?
O0AA C6 C7 C8 -8.1(2) . . . . ?
O33 C10 C11 C12 -172.61(17) . . . . ?
N1 C2 C3 C4 173.99(15) . . . . ?
N1 C2 C7 C6 -169.98(14) . . . . ?
N1 C2 C7 C8 6.9(2) . . . . ?
N1 C18 C19 C20 167.92(15) . . . . ?
N1 C18 C19 C22 -23.2(2) . . . . ?
N1 C30 C31 C32 50.6(2) . . . . ?
N15 C16 C17 C8 3.4(2) . . . . ?
N15 C16 C17 C18 -176.50(14) . . . . ?
N15 C16 C21 C20 173.55(16) . . . . ?
N15 C27 C28 C29 -173.72(17) . . . . ?
C2 N1 C18 C17 -28.3(2) . . . . ?
C2 N1 C18 C19 155.31(15) . . . . ?
C2 N1 C30 C31 55.9(2) . . . . ?
C2 C3 C4 C5 -1.0(3) . . . . ?
C2 C7 C8 C9 155.66(15) . . . . ?
C2 C7 C8 C17 -25.3(2) . . . . ?
C2AA O0AA C6 C5 -11.1(2) . . . . ?
C2AA O0AA C6 C7 173.12(15) . . . . ?
C3 C2 C7 C6 9.6(2) . . . . ?
C3 C2 C7 C8 -173.55(14) . . . . ?
C3 C4 C5 C6 3.3(3) . . . . ?
C4 C5 C6 O0AA -174.48(15) . . . . ?
C4 C5 C6 C7 1.1(3) . . . . ?
C5 C6 C7 C2 -7.3(2) . . . . ?
C5 C6 C7 C8 176.03(15) . . . . ?
C6 C7 C8 C9 -27.7(2) . . . . ?
C6 C7 C8 C17 151.39(15) . . . . ?
C7 C2 C3 C4 -5.6(2) . . . . ?
C7 C8 C9 C10 -26.1(2) . . . . ?
C7 C8 C9 C14 156.39(15) . . . . ?
C7 C8 C17 C16 -162.23(14) . . . . ?
C7 C8 C17 C18 17.7(2) . . . . ?
C8 C9 C10 O33 -11.2(2) . . . . ?
C8 C9 C10 C11 173.19(16) . . . . ?
C8 C9 C14 N15 8.5(2) . . . . ?
C8 C9 C14 C13 -171.80(15) . . . . ?
C8 C17 C18 N1 8.8(2) . . . . ?
C8 C17 C18 C19 -174.73(15) . . . . ?
C9 C8 C17 C16 16.9(2) . . . . ?
C9 C8 C17 C18 -163.18(14) . . . . ?
C9 C10 C11 C12 2.6(3) . . . . ?
C10 C9 C14 N15 -169.22(14) . . . . ?
C10 C9 C14 C13 10.5(2) . . . . ?
C10 C11 C12 C13 3.1(3) . . . . ?
C11 C12 C13 C14 -1.8(3) . . . . ?
C12 C13 C14 N15 174.47(17) . . . . ?
C12 C13 C14 C9 -5.2(3) . . . . ?
C14 N15 C16 C17 -18.6(2) . . . . ?
C14 N15 C16 C21 163.83(16) . . . . ?
C14 N15 C27 C28 -88.70(19) . . . . ?
C14 C9 C10 O33 166.34(14) . . . . ?
C14 C9 C10 C11 -9.2(2) . . . . ?
C16 N15 C14 C9 12.7(2) . . . . ?
C16 N15 C14 C13 -166.98(16) . . . . ?
C16 N15 C27 C28 91.26(19) . . . . ?
C16 C17 C18 N1 -171.34(14) . . . . ?
C16 C17 C18 C19 5.2(2) . . . . ?
C17 C8 C9 C10 154.87(15) . . . . ?
C17 C8 C9 C14 -22.7(2) . . . . ?
C17 C16 C21 C20 -3.9(2) . . . . ?
C17 C18 C19 C20 -8.4(2) . . . . ?
C17 C18 C19 C22 160.44(15) . . . . ?
C18 N1 C2 C3 -158.96(15) . . . . ?
C18 N1 C2 C7 20.6(2) . . . . ?
C18 N1 C30 C31 -115.65(17) . . . . ?
C18 C19 C20 C21 5.7(3) . . . . ?
C18 C19 C22 O23 -26.3(3) . . . . ?
C18 C19 C22 O24 156.23(15) . . . . ?
C19 C20 C21 C16 0.6(3) . . . . ?
C20 C19 C22 O23 142.36(18) . . . . ?
C20 C19 C22 O24 -35.1(2) . . . . ?
C21 C16 C17 C8 -179.02(15) . . . . ?
C21 C16 C17 C18 1.1(2) . . . . ?
C22 O24 C25 C26 84.7(2) . . . . ?
C22 C19 C20 C21 -163.35(16) . . . . ?
C25 O24 C22 O23 -3.2(3) . . . . ?
C25 O24 C22 C19 174.24(15) . . . . ?
C27 N15 C14 C9 -167.32(14) . . . . ?
C27 N15 C14 C13 13.0(2) . . . . ?
C27 N15 C16 C17 161.40(14) . . . . ?
C27 N15 C16 C21 -16.1(2) . . . . ?
C30 N1 C2 C3 29.4(2) . . . . ?
C30 N1 C2 C7 -151.08(15) . . . . ?
C30 N1 C18 C17 143.27(15) . . . . ?
C30 N1 C18 C19 -33.1(2) . . . . ?
C34 O33 C10 C9 177.02(16) . . . . ?
C34 O33 C10 C11 -7.5(2) . . . . ?

_shelx_SHELXL_version_number     2014/7
loop_
_exptl_crystal_face_index_h
_exptl_crystal_face_index_k
_exptl_crystal_face_index_l
_exptl_crystal_face_perp_dist
_exptl_oxdiff_crystal_face_indexfrac_h
_exptl_oxdiff_crystal_face_indexfrac_k
_exptl_oxdiff_crystal_face_indexfrac_l
_exptl_oxdiff_crystal_face_x
_exptl_oxdiff_crystal_face_y
_exptl_oxdiff_crystal_face_z
0 -1 0 0.0203 0.0065 -0.9981 0.0074 -0.0185 -0.1291 -0.0065
0 1 0 0.0203 -0.0065 0.9981 -0.0074 0.0185 0.1291 0.0065
0 0 1 0.0968 0.0029 0.0069 1.0020 -0.1020 0.0036 0.0763
0 0 -1 0.0992 -0.0029 -0.0069 -1.0020 0.1020 -0.0036 -0.0763
-1 0 -1 0.0903 -1.0010 -0.0098 -0.9967 -0.0269 0.0421 -0.1491
1 0 1 0.0903 1.0010 0.0098 0.9967 0.0269 -0.0421 0.1491

_iucr_refine_instructions_details 
;

    spa041.res created by SHELXL-2014/7

TITL spa041 in P-1 #2
REM reset to P-1 #2
CELL 1.54184 10.986729 12.020798 13.245751 82.6867 66.1607 79.2733
ZERR 2 0.000646 0.000601 0.000805 0.0046 0.0057 0.0046
LATT 1
SFAC C H B Cl F N O
UNIT 62 70 2 4 8 4 8
 
L.S. 20
PLAN  5
TEMP -93
BOND
MORE -1
BOND $H
CONF
fmap 2
ACTA
REM <olex2.extras>
REM <HklSrc "%.\\spa041.hkl">
REM </olex2.extras>
 
WGHT    0.065400    1.014600
FVAR       5.51902
O0AA  7    0.738226    0.195917    0.283447    11.00000    0.03520    0.02523 =
         0.02607   -0.00535   -0.01231   -0.00512
O23   7    1.176541   -0.285334    0.028347    11.00000    0.02704    0.03761 =
         0.04125   -0.01040   -0.01194   -0.00196
O24   7    1.135792   -0.379727   -0.087706    11.00000    0.04438    0.02679 =
         0.02988   -0.00831   -0.01282    0.00503
O33   7    0.523202    0.086579    0.354887    11.00000    0.02438    0.03167 =
         0.01663   -0.00265   -0.00281   -0.00041
N1    6    0.912448   -0.185232    0.182337    11.00000    0.02412    0.02441 =
         0.01908   -0.00084   -0.00711   -0.00125
N15   6    0.710083    0.068531   -0.036124    11.00000    0.02625    0.02640 =
         0.01734   -0.00039   -0.00806   -0.00557
C2    1    0.880772   -0.102502    0.256499    11.00000    0.01923    0.02836 =
         0.01817   -0.00147   -0.00486   -0.00558
C2AA  1    0.711026    0.284539    0.355944    11.00000    0.04759    0.03008 =
         0.03374   -0.01194   -0.01547   -0.00164
AFIX 137
H2AA  2    0.656381    0.350677    0.335905    11.00000   -1.50000
H2AB  2    0.796077    0.305761    0.349050    11.00000   -1.50000
H2AC  2    0.662033    0.257744    0.432424    11.00000   -1.50000
AFIX   0
C3    1    0.926691   -0.123606    0.342806    11.00000    0.02362    0.03363 =
         0.02353    0.00067   -0.01029   -0.00385
AFIX  43
H3    2    0.971738   -0.196336    0.354927    11.00000   -1.20000
AFIX   0
C4    1    0.905370   -0.037369    0.409325    11.00000    0.02931    0.04158 =
         0.02333   -0.00179   -0.01299   -0.00912
AFIX  43
H4    2    0.935093   -0.051849    0.468508    11.00000   -1.20000
AFIX   0
C5    1    0.841452    0.070917    0.392893    11.00000    0.03149    0.03609 =
         0.02238   -0.00490   -0.01014   -0.01062
AFIX  43
H5    2    0.832264    0.129948    0.437958    11.00000   -1.20000
AFIX   0
C6    1    0.791795    0.091770    0.311083    11.00000    0.02272    0.02789 =
         0.01990   -0.00238   -0.00453   -0.00742
C7    1    0.803321    0.002813    0.244302    11.00000    0.01994    0.02649 =
         0.01681   -0.00151   -0.00453   -0.00602
C8    1    0.747255    0.015066    0.161720    11.00000    0.02068    0.02266 =
         0.01708    0.00021   -0.00479   -0.00702
C9    1    0.631825    0.091930    0.160249    11.00000    0.02225    0.02257 =
         0.01962   -0.00182   -0.00680   -0.00452
C10   1    0.523410    0.136502    0.257204    11.00000    0.02368    0.02586 =
         0.02151   -0.00240   -0.00705   -0.00442
C11   1    0.422612    0.218930    0.248771    11.00000    0.02928    0.03382 =
         0.02817   -0.00810   -0.00834    0.00389
AFIX  43
H11   2    0.353186    0.250223    0.313337    11.00000   -1.20000
AFIX   0
C12   1    0.423034    0.256302    0.144629    11.00000    0.03622    0.03299 =
         0.03630   -0.00508   -0.01751    0.00922
AFIX  43
H12   2    0.355497    0.315986    0.139175    11.00000   -1.20000
AFIX   0
C13   1    0.517646    0.209780    0.049909    11.00000    0.03637    0.03142 =
         0.02721    0.00005   -0.01599    0.00100
AFIX  43
H13   2    0.514049    0.235469   -0.019827    11.00000   -1.20000
AFIX   0
C14   1    0.620358    0.123429    0.056980    11.00000    0.02446    0.02519 =
         0.02109   -0.00112   -0.00853   -0.00546
C16   1    0.793140   -0.029630   -0.027852    11.00000    0.02243    0.02642 =
         0.01870   -0.00132   -0.00584   -0.00639
C17   1    0.815256   -0.055661    0.072046    11.00000    0.01985    0.02472 =
         0.01742   -0.00161   -0.00444   -0.00564
C18   1    0.907293   -0.154118    0.080277    11.00000    0.02215    0.02499 =
         0.01878   -0.00190   -0.00536   -0.00558
C19   1    0.982652   -0.218553   -0.012368    11.00000    0.02521    0.02474 =
         0.02139   -0.00282   -0.00425   -0.00474
C20   1    0.952361   -0.193081   -0.106394    11.00000    0.02803    0.03034 =
         0.01963   -0.00669   -0.00349   -0.00514
AFIX  43
H20   2    0.997438   -0.240794   -0.166648    11.00000   -1.20000
AFIX   0
C21   1    0.860034   -0.101845   -0.115464    11.00000    0.03017    0.03286 =
         0.01803   -0.00432   -0.00690   -0.00538
AFIX  43
H21   2    0.841759   -0.087893   -0.180560    11.00000   -1.20000
AFIX   0
C22   1    1.107103   -0.297046   -0.019052    11.00000    0.02792    0.02502 =
         0.02211   -0.00282   -0.00256   -0.00511
C25   1    1.263210   -0.453612   -0.107161    11.00000    0.04982    0.03413 =
         0.04134   -0.01085   -0.01251    0.01528
AFIX  23
H25A  2    1.331061   -0.408719   -0.108906    11.00000   -1.20000
H25B  2    1.295824   -0.486916   -0.179787    11.00000   -1.20000
AFIX   0
C26   1    1.246857   -0.546925   -0.017781    11.00000    0.08508    0.04098 =
         0.05570   -0.00277   -0.03649    0.01355
AFIX 137
H26A  2    1.329829   -0.601679   -0.037458    11.00000   -1.50000
H26B  2    1.171902   -0.585261   -0.009825    11.00000   -1.50000
H26C  2    1.228174   -0.514704    0.052243    11.00000   -1.50000
AFIX   0
C27   1    0.717910    0.115103   -0.146932    11.00000    0.02968    0.03075 =
         0.01826    0.00301   -0.01006   -0.00848
AFIX  23
H27A  2    0.811034    0.094599   -0.201101    11.00000   -1.20000
H27B  2    0.698555    0.198873   -0.146456    11.00000   -1.20000
AFIX   0
C28   1    0.621521    0.073580   -0.185274    11.00000    0.03424    0.03783 =
         0.02701   -0.00054   -0.01577   -0.00889
AFIX  23
H28A  2    0.633679   -0.010353   -0.179443    11.00000   -1.20000
H28B  2    0.527477    0.101897   -0.137378    11.00000   -1.20000
AFIX   0
C29   1    0.648687    0.115820   -0.304023    11.00000    0.06841    0.06854 =
         0.03481    0.00716   -0.03393   -0.02310
AFIX 137
H29A  2    0.741779    0.087475   -0.351183    11.00000   -1.50000
H29B  2    0.634793    0.198932   -0.309192    11.00000   -1.50000
H29C  2    0.587063    0.088380   -0.328518    11.00000   -1.50000
AFIX   0
C30   1    0.932904   -0.306810    0.219171    11.00000    0.03302    0.02475 =
         0.02591   -0.00041   -0.01060    0.00010
AFIX  23
H30A  2    1.013213   -0.322492    0.237992    11.00000   -1.20000
H30B  2    0.949708   -0.354454    0.157831    11.00000   -1.20000
AFIX   0
C31   1    0.810763   -0.338463    0.319737    11.00000    0.04666    0.03113 =
         0.02560    0.00248   -0.00879   -0.01149
AFIX  23
H31A  2    0.822838   -0.421712    0.334832    11.00000   -1.20000
H31B  2    0.805601   -0.302829    0.385021    11.00000   -1.20000
AFIX   0
C32   1    0.679618   -0.301380    0.303904    11.00000    0.04095    0.04983 =
         0.04043   -0.00664   -0.00834   -0.01771
AFIX 137
H32A  2    0.687736   -0.329080    0.234670    11.00000   -1.50000
H32B  2    0.659708   -0.218388    0.300893    11.00000   -1.50000
H32C  2    0.606667   -0.332711    0.365919    11.00000   -1.50000
AFIX   0
C34   1    0.419676    0.133403    0.452844    11.00000    0.03996    0.04243 =
         0.02075   -0.00350    0.00108    0.00424
AFIX 137
H34A  2    0.423694    0.214319    0.451831    11.00000   -1.50000
H34B  2    0.432824    0.094107    0.517999    11.00000   -1.50000
H34C  2    0.331629    0.123843    0.455772    11.00000   -1.50000
AFIX   0
 
F36   5   -0.070395    0.260940    0.493286    11.00000    0.03579    0.06692 =
         0.05064   -0.01994   -0.00974   -0.01015
F37   5    0.132905    0.315744    0.443166    11.00000    0.04229    0.05825 =
         0.04907   -0.01246   -0.02020   -0.01381
F38   5    0.105250    0.189273    0.346539    11.00000    0.06145    0.12981 =
         0.06660   -0.06162    0.00377   -0.03516
F39   5    0.013517    0.370594    0.336726    11.00000    0.13283    0.15608 =
         0.14770    0.08922   -0.10241   -0.05437
B35   3    0.044859    0.287241    0.403936    11.00000    0.03848    0.06092 =
         0.03695    0.00022   -0.02022   -0.01453
CL41  4    0.338454    0.563069    0.221213    11.00000    0.17249    0.05309 =
         0.06909   -0.00066   -0.04916   -0.01285
CL42  4    0.393050    0.505508    0.420383    11.00000    0.06318    0.07651 =
         0.08088    0.00029   -0.03011   -0.01094
C40   1    0.269240    0.538657    0.365399    11.00000    0.05448    0.04370 =
         0.06900   -0.00639   -0.01835   -0.00501
AFIX  23
H     2    0.207361    0.607185    0.399133    11.00000   -1.20000
HA    2    0.216104    0.475373    0.384669    11.00000   -1.20000
AFIX   0
HKLF 4
 
REM  spa041 in P-1 #2
REM R1 =  0.0502 for    5628 Fo > 4sig(Fo)  and  0.0545 for all    6249 data
REM    402 parameters refined using      0 restraints
 
END  
     
WGHT      0.0654      1.0146 

REM Highest difference peak  0.682,  deepest hole -0.627,  1-sigma level  0.052
Q1    1   0.0791  0.2641  0.3131  11.00000  0.05    0.68
Q2    1  -0.0210  0.4179  0.4009  11.00000  0.05    0.68
Q3    1   0.2648  0.5880  0.2709  11.00000  0.05    0.54
Q4    1   0.4185  0.5574  0.3687  11.00000  0.05    0.51
Q5    1  -0.0730  0.3253  0.4399  11.00000  0.05    0.49

REM The information below was added by Olex2.
REM
REM R1 = 0.0502 for 5628 Fo > 4sig(Fo) and 0.0545 for all 24305 data
REM n/a parameters refined using n/a restraints
REM Highest difference peak 0.68, deepest hole -0.63
REM Mean Shift 0, Max Shift 0.000.

REM +++ Tabular Listing of Refinement Information +++
REM R1_all = 0.0545
REM R1_gt = 0.0502
REM wR_ref = 0.1362
REM GOOF = 1.067
REM Shift_max = 0.000
REM Shift_mean = 0
REM Reflections_all = 24305
REM Reflections_gt = 5628
REM Parameters = n/a
REM Hole = -0.63
REM Peak = 0.68
REM Flack = n/a

;
_olex2_submission_special_instructions 'No special instructions were received'
loop_
_refln_index_h
_refln_index_k
_refln_index_l
_refln_F_squared_meas
_refln_F_squared_sigma
_refln_scale_group_code
0 0 1 17981.4 267.8 24
0 0 -1 16900 241.519 2
0 0 2 4749.92 195.069 24
0 0 -2 4739.59 181.669 2
0 0 -3 127742 1160.66 2
0 0 3 133641 1269.97 24
0 0 -4 2133.71 240.903 37
0 0 4 2321.34 217.644 34
0 0 4 2433.68 204.204 24
0 0 4 2080.06 212.136 5
0 0 -4 2366.39 187.466 2
0 0 -5 11583.2 465.04 2
0 0 -5 10824.5 618.149 37
0 0 5 10245.5 521.287 5
0 0 5 10611.7 556.431 38
0 0 5 11266.6 496.791 24
0 0 -5 10379.7 463.603 36
0 0 -6 2723.3 260.893 2
0 0 6 2675.93 305.986 38
0 0 -6 2752.82 351.506 37
0 0 6 2667.28 311.822 5
0 0 7 206.639 102.906 38
0 0 -7 133.467 76.0327 2
0 0 -7 -10.8974 121.208 37
0 0 7 347.1 125.328 5
0 0 -8 1064.05 264.726 37
0 0 -8 559.978 192.04 33
0 0 8 643.266 179.706 5
0 0 8 613.931 175.21 38
0 0 9 2513.49 386.703 5
0 0 -9 2042.95 427.449 37
0 0 -9 2390.76 401.548 33
0 0 10 3168.03 174.006 65
0 0 -10 2659.31 466.089 43
0 0 -10 2909.3 162.005 14
0 0 -10 3332.64 553.916 37
0 0 -10 2940.3 182.84 59
0 0 10 3191.55 162.269 46
0 0 -10 3256.45 479.549 33
0 0 10 3158.82 153.177 16
0 0 10 3321.46 166.057 11
0 0 11 916.835 97.0487 65
0 0 -11 967.849 299.357 43
0 0 -11 781.771 291.854 37
0 0 -11 1020.59 97.5659 14
0 0 11 937.931 95.3619 11
0 0 11 1024.79 109.427 7
0 0 11 899.474 94.7304 46
0 0 -11 908.231 106.754 59
0 0 -11 1402.55 348.305 33
0 0 12 4482.61 208.232 7
0 0 -12 4288 211.186 59
0 0 12 4359.94 198.299 65
0 0 -12 3631.33 539.084 43
0 0 -12 3728.86 177.981 14
0 0 12 4180.81 189.352 46
0 0 13 95.3228 41.7974 7
0 0 -13 77.5051 40.7648 59
0 0 13 149.706 43.9672 65
0 0 -13 129.913 35.9898 14
0 0 -14 795.353 81.696 53
0 0 14 830.557 71.5094 7
0 0 14 697.441 64.6031 18
0 0 -15 2049.38 94.3672 53
0 1 -14 2794.26 140.142 53
0 -1 14 3100.69 130.748 7
0 -1 14 2762.87 112.914 18
0 1 -13 66.9343 43.0848 53
0 -1 13 88.0183 40.5005 18
0 1 -13 59.2267 28.1093 14
0 -1 13 55.2801 34.0629 7
0 -1 13 66.3934 36.8132 65
0 1 -12 6872.21 236.556 14
0 -1 12 6779.1 236.768 46
0 -1 12 7441.76 257.362 65
0 1 -11 301.505 188.663 43
0 1 -11 172.87 48.8338 59
0 -1 11 185.19 49.5943 65
0 -1 11 223.527 55.4704 46
0 -1 11 348.301 69.9582 7
0 1 -11 216.874 50.9612 14
0 -1 10 18755.5 417.744 65
0 1 -10 18250.7 433.378 59
0 1 -10 18560.7 1233.45 43
0 1 -10 18035.2 395.732 14
0 1 -10 18347.5 1288.58 37
0 1 -10 19504.9 1238.18 33
0 -1 10 18412.4 382.475 46
0 1 -9 3957.98 561.231 37
0 1 -9 3892.38 522.845 33
0 -1 9 3544.4 455.596 38
0 1 -9 4076.82 548.055 43
0 -1 9 3602.27 483.843 5
0 1 -8 145.546 85.9884 2
0 1 -8 403.006 164.834 33
0 -1 8 230.505 122.797 38
0 -1 8 109.325 84.9639 5
0 1 -8 241.978 143.142 37
0 1 -7 689.113 148.82 2
0 -1 7 909.506 209.469 38
0 1 -7 843.293 231.433 37
0 1 -7 756.573 198.175 33
0 -1 7 856.975 195.532 5
0 1 -6 899.327 160.276 2
0 -1 6 960.883 213.896 38
0 1 -6 841.321 207.498 37
0 -1 6 799.23 182.86 5
0 1 -6 978.69 222.139 33
0 -1 6 884.394 158.691 24
0 1 -5 7968.78 422.336 2
0 1 -5 8193.04 506.923 33
0 1 -5 7472.5 523.452 37
0 -1 5 8040.97 516.039 38
0 -1 5 7969.13 401.144 24
0 1 -4 1343.72 194.716 37
0 1 -4 1300.47 154.556 2
0 1 -4 1387.1 182.251 33
0 -1 4 1283.17 144.459 24
0 -1 4 1241.89 161.29 27
0 -1 3 125067 1429.35 23
0 -1 3 120506 776.784 26
0 -1 3 121391 1365.56 27
0 1 -3 121547 1300.98 2
0 -1 3 121847 1157.74 24
0 -1 2 95769.1 1036.14 23
0 1 -2 96405.6 996.555 2
0 -1 2 91823.6 763.616 26
0 -1 2 90413.9 1004.73 27
0 -1 1 178493 920.964 25
0 1 -1 169918 1110.55 2
0 -1 0 131278 750.114 3
0 1 0 128854 866.308 4
0 -1 -1 2999.57 79.3273 3
0 1 1 2989.83 137.709 4
0 1 1 3173.52 111.303 1
0 -1 -2 2520.11 125.62 26
0 1 2 2561.94 161.511 5
0 1 3 140883 1421.77 5
0 -1 -3 134897 796.544 26
0 1 4 10879.4 468.873 5
0 -1 -4 11628.4 492.593 36
0 1 4 11758.1 481.969 34
0 1 5 21046.2 744.041 34
0 -1 -5 20173.6 719.945 36
0 1 5 19471.9 669.562 38
0 -1 -5 20686.8 854.808 37
0 1 5 22217.7 752.812 5
0 1 6 86747.4 1552.18 38
0 1 6 89837.9 1715.99 5
0 -1 -6 94640 2049.62 37
0 1 6 89214.7 1735.86 34
0 -1 -6 90493.6 1667.84 36
0 1 6 90569 1536.39 4
0 -1 -7 7001.27 507.27 36
0 1 7 5802.2 482.84 5
0 -1 -7 5760.74 568.492 37
0 1 7 6260.41 444.597 4
0 -1 -8 280.977 173.481 37
0 1 8 437.227 149.037 5
0 1 8 339.815 112.534 4
0 1 9 67068.4 1977.75 5
0 -1 -9 70730.1 2171.09 33
0 -1 -9 69919 2376.34 37
0 1 10 8110.03 258.723 11
0 -1 -10 7964.43 782.671 33
0 1 10 8492.65 278.143 65
0 -1 -10 8032.26 282.861 58
0 1 10 7869.33 236.886 16
0 -1 -10 7972.34 843.861 37
0 1 10 8056.95 256.817 46
0 1 11 2715.31 167.026 7
0 -1 -11 2495.36 159.164 58
0 -1 -11 2365.6 491.782 37
0 -1 -11 2697.09 474.273 43
0 1 11 2586.17 153.079 11
0 1 11 2804.05 163.469 65
0 -1 -11 2370.92 150.112 14
0 -1 -11 2519.8 178.099 59
0 1 11 2502.88 151.085 46
0 -1 -12 957.785 286.412 43
0 1 12 957.948 93.0491 65
0 1 12 1033.16 97.8786 11
0 1 12 1009.99 101.976 7
0 1 12 943.07 96.5446 46
0 -1 -12 895.905 88.9239 14
0 -1 -12 862.301 103.831 59
0 1 13 74.0399 43.9435 46
0 1 13 65.9562 38.5857 7
0 -1 -13 6.76119 37.2005 59
0 -1 -13 -8.8975 28.9189 14
0 -1 -14 2580.53 126.142 59
0 1 14 2527.01 121.183 18
0 -1 -14 2357.27 133.184 53
0 1 14 2580.7 114.599 7
0 -1 -15 90.8854 27.901 53
0 -2 14 96.0369 24.3922 18
0 -2 14 55.0554 26.2182 7
0 2 -14 47.0417 30.8942 52
0 -2 14 37.7081 19.6644 19
0 2 -14 72.1093 35.063 53
0 2 -13 1002.22 101.167 53
0 -2 13 1069.56 80.4309 18
0 -2 13 1062.39 89.8027 7
0 -2 13 1026.01 89.1742 65
0 2 -12 -52.7142 30.1112 14
0 -2 12 -32.0873 38.1689 7
0 2 -12 84.1509 111.74 43
0 -2 12 12.1961 35.2886 65
0 -2 12 -18.0089 31.4836 18
0 2 -12 15.3246 44.7149 53
0 -2 11 215.675 51.1343 46
0 -2 11 291.778 62.1309 65
0 2 -11 334.493 58.6651 14
0 -2 11 305.848 67.883 7
0 2 -11 317.608 170.343 43
0 2 -10 2044.53 133.171 14
0 -2 10 2346.1 408.692 38
0 -2 10 2212.72 148.653 65
0 2 -10 1614.87 373.243 43
0 -2 10 1979.39 129.624 46
0 -2 9 5527.22 594.309 38
0 -2 9 5808.96 223.999 65
0 -2 9 5953.87 208.566 46
0 2 -9 5606.76 655.157 43
0 2 -9 5392.16 207.481 14
0 2 -9 6279.37 682.695 33
0 -2 9 5337.27 610.636 5
0 -2 8 425.916 159.083 5
0 2 -8 441.573 183.916 37
0 -2 8 387.456 166.785 38
0 2 -8 111.46 78.2791 2
0 2 -8 407.732 164.055 33
0 2 -8 545.241 202.959 43
0 2 -7 1891.3 273.549 2
0 2 -7 1990.03 344.46 37
0 -2 7 1670.52 298.262 5
0 -2 7 2252.32 333.771 38
0 2 -7 2084.11 338.978 33
0 2 -7 1719 313.829 43
0 -2 6 15270.4 811.179 38
0 2 -6 14278.9 808.295 43
0 2 -6 14639.6 796.726 33
0 2 -6 15088.6 695.949 2
0 2 -6 14900.9 834.866 37
0 -2 5 88762.2 1796.12 38
0 2 -5 95927.5 1828.35 33
0 2 -5 93666.2 1860.15 37
0 2 -5 89860 1815.53 43
0 -2 5 89257.6 1620.51 27
0 -2 5 87429.9 1284.24 24
0 2 -5 93107.4 1578.09 2
0 2 -4 32111.4 946.804 33
0 -2 4 30827.1 866.885 27
0 2 -4 31914.4 845.697 2
0 -2 4 30198.6 568.014 26
0 -2 4 30940.7 675.154 24
0 2 -4 31358.7 961.116 37
0 -2 4 31715 980.31 38
0 2 -4 31558.9 959.862 43
0 -2 4 31529.7 882.107 23
0 -2 3 82375 1024.84 26
0 -2 3 89225 1321.27 23
0 2 -3 86967.7 1396.27 33
0 -2 3 88584.7 1334.89 27
0 2 -3 82938.7 1243.08 2
0 2 -2 25845.4 627.561 2
0 -2 2 25362.8 598.258 26
0 2 -1 34254.8 573.942 4
0 2 -1 35348.8 673.685 2
0 2 0 1052.58 114.509 4
0 -2 0 1175.39 125.556 22
0 -2 -1 26639.9 363.667 3
0 2 1 26750 398.472 1
0 2 1 26734.9 552.775 4
0 2 2 8322.98 333.32 4
0 2 2 8144.63 262.909 1
0 2 2 8179.64 254.004 6
0 -2 -2 7896.64 175.429 3
0 -2 -3 7543.35 209.554 3
0 -2 -3 7778.11 422.458 36
0 2 3 7255.56 350.959 5
0 -2 -3 7454.57 306.514 26
0 2 3 7615.67 341.452 34
0 2 3 7400.77 349.003 4
0 -2 -4 33085.9 538.118 3
0 2 4 33702.8 830.84 34
0 -2 -4 32570.9 579.944 26
0 -2 -4 32983.3 939.714 36
0 2 4 34491.9 830.6 4
0 -2 -4 31352.7 945.038 32
0 2 4 32645.5 835.99 5
0 2 5 34941 923.429 4
0 -2 -5 34825 653.286 3
0 -2 -5 32829.5 1012.29 36
0 2 5 33875.9 954.634 34
0 2 5 35216.9 962.448 5
0 2 6 71903.3 1572.68 34
0 -2 -6 71900.3 1807.7 37
0 2 6 69835.8 1455.75 4
0 2 6 70920.5 1532.51 5
0 -2 -6 70413.2 1615.9 36
0 -2 -7 -34.5134 40.9635 36
0 2 7 -79.7859 62.0412 4
0 2 7 -16.9272 47.0298 5
0 -2 -8 408.64 173.624 37
0 2 8 275.171 108.502 4
0 -2 -8 173.535 107.963 36
0 2 8 475.883 150.536 5
0 2 9 9228.05 737.456 5
0 -2 -9 9068.45 866.139 37
0 -2 -10 5288.31 237.928 58
0 -2 -10 4719.92 592.567 33
0 2 10 5300.05 212.657 11
0 2 10 5543.6 215.3 46
0 -2 -10 5529.81 725.831 37
0 2 11 7429.78 258.952 11
0 2 11 7998.29 269.264 7
0 -2 -11 6713.87 808.83 37
0 -2 -11 7043.2 275.824 58
0 2 11 7420.05 257.264 46
0 2 12 2226.69 142.001 46
0 -2 -12 2229.89 141.53 14
0 2 12 2277.8 138.833 7
0 2 12 2450.04 147.912 11
0 -2 -12 2217.76 148.544 58
0 -2 -12 1794.76 392.861 43
0 -2 -12 2086.71 160.298 59
0 2 13 2987.62 153.206 46
0 2 13 2887.72 137.159 7
0 -2 -13 2652.4 163.408 59
0 -2 -13 2739.2 140.566 14
0 -2 -14 904.527 85.2513 53
0 -2 -14 846.669 77.9558 59
0 -2 -14 861.851 64.9998 14
0 2 14 1083.76 83.2856 18
0 -2 -15 225.644 35.3618 53
0 2 15 252.666 33.8652 18
0 -3 14 -1.05642 20.5264 7
0 3 -14 25.9404 26.3941 52
0 -3 14 -34.8453 20.8431 19
0 3 -14 57.851 30.865 53
0 -3 13 2135.63 118.92 65
0 -3 13 2070.47 115.776 7
0 3 -13 1975.94 129.667 53
0 -3 12 436.973 67.2244 65
0 3 -12 419.443 59.2107 14
0 3 -12 496.782 80.9651 53
0 -3 12 481.255 59.9519 18
0 -3 12 494.859 69.595 7
0 3 -11 1687.31 396.829 43
0 -3 11 2125.23 142.237 65
0 -3 11 2153.59 142.7 7
0 -3 11 2048.22 381.68 38
0 -3 11 1935.73 118.339 18
0 3 -11 2131.31 134.176 14
0 3 -11 1936.94 151.031 53
0 -3 10 1005.88 307.555 38
0 3 -10 819.353 87.3447 14
0 -3 10 847.427 93.2835 7
0 -3 10 829.29 94.8155 65
0 3 -10 756.791 96.2321 53
0 -3 9 1149.27 94.6017 46
0 -3 9 1219.63 107.561 54
0 -3 9 1167.89 106.865 65
0 3 -9 1204.45 262.063 2
0 3 -9 1120.77 339.359 43
0 -3 9 704.62 234.081 5
0 -3 9 975.511 266.623 38
0 3 -9 1028.9 92.4775 14
0 3 -8 938.886 272.622 43
0 3 -8 1019.09 235.653 2
0 -3 8 983.266 252.556 5
0 -3 8 1228.34 277.299 38
0 -3 7 724.97 222.183 38
0 3 -7 1193.6 233.513 2
0 3 -7 1465.41 306.531 43
0 -3 6 1092.84 228.356 38
0 -3 6 1096.52 225.474 27
0 3 -6 972.868 233.513 43
0 3 -6 1088.54 210.303 2
0 3 -6 1082.31 239.675 33
0 3 -5 11992 632.413 2
0 -3 5 11359.9 674.406 38
0 -3 5 11218.1 631.426 27
0 3 -5 13057.1 739.343 43
0 -3 5 12424.5 663.613 23
0 3 -4 19028.4 812.821 43
0 3 -4 18969.9 738.849 2
0 -3 4 18367 740.193 23
0 -3 4 19555.7 781.177 27
0 -3 4 18410.1 589.063 26
0 -3 4 17980.2 521.966 24
0 -3 4 18525.3 788.408 38
0 -3 3 22868.9 759.676 23
0 3 -3 23023.6 757.976 2
0 -3 3 22574.3 790.939 38
0 -3 3 23000.5 681.588 26
0 3 -3 23475.5 824.238 43
0 -3 2 7258.41 387.428 26
0 -3 2 7494.55 321.931 25
0 3 -2 7224.23 404.919 2
0 -3 2 7286.35 398.451 38
0 3 -1 55958.3 1031.13 2
0 3 -1 56164.3 800.659 30
0 3 -1 57362.8 954.855 4
0 3 0 40486.9 815.712 4
0 3 0 41505.9 800.794 2
0 -3 -1 55215.2 693.592 3
0 3 1 55987.7 1003.46 4
0 -3 -2 2921.76 255.589 32
0 -3 -2 2962.45 138.339 3
0 3 2 2826.24 237.093 4
0 -3 -2 3011.47 251.926 26
0 3 2 2555.16 161.196 1
0 -3 -3 7719.2 474.968 36
0 -3 -3 7571.5 456.76 32
0 -3 -3 7264.84 195.88 3
0 3 3 7458.9 406.757 4
0 -3 -3 7539.45 397.555 26
0 3 3 7707.23 305.037 6
0 3 3 7302.86 312.965 1
0 3 4 228.574 101.406 4
0 -3 -4 -92.6316 81.8784 32
0 -3 -4 129.903 80.6288 41
0 3 4 -35.8034 44.2829 34
0 -3 -4 -30.6631 60.77 36
0 -3 -4 81.0681 26.6066 3
0 -3 -4 -1.88594 34.641 26
0 3 4 33.437 37.3899 6
0 3 5 43682.1 941.074 6
0 -3 -5 42793.5 1295.61 36
0 -3 -5 40923.1 807.779 26
0 -3 -5 40425.5 1105.61 41
0 3 5 42320.8 1125.07 4
0 3 5 41028.5 1093.5 34
0 3 6 28683.2 1002.85 4
0 -3 -6 27554.5 1111.7 36
0 3 6 28696.7 1014.79 34
0 -3 -6 27938.2 1157.96 37
0 -3 -7 702.115 192.373 36
0 3 7 571.094 133.244 6
0 3 7 895.193 204.142 4
0 -3 -7 911.778 235.877 37
0 3 8 -155.983 91.9482 4
0 -3 -8 -336.666 170.73 37
0 -3 -9 2414.9 392.969 36
0 -3 -9 3299.38 533.353 37
0 3 9 3180.67 160.371 11
0 3 9 3322.05 162.261 46
0 3 10 3633.89 178.165 46
0 -3 -10 3628.28 584.53 37
0 3 10 3837.7 186.65 11
0 -3 -10 3415.36 181.587 45
0 -3 -11 7191.74 855.001 37
0 3 11 7904.17 268.959 11
0 3 11 7837.12 265.659 46
0 -3 -11 7745.84 296.481 58
0 3 12 -10.9767 35.8458 11
0 -3 -12 49.8039 41.3388 58
0 -3 -12 34.7763 45.3451 59
0 3 12 16.9791 37.4003 46
0 -3 -13 2505.79 161.877 59
0 3 13 2660.68 142.796 11
0 3 13 2362.46 134.038 46
0 -3 -13 2303.31 129.531 14
0 -3 -13 2502.48 141.413 58
0 -3 -14 2115.21 123.659 59
0 3 14 2152.49 113.522 18
0 -3 -14 2046.36 96.7688 14
0 4 -14 2016.33 94.3497 52
0 -4 13 911.058 75.6966 65
0 4 -13 905.043 87.14 52
0 -4 13 880.67 71.0674 7
0 4 -13 925.312 85.7899 53
0 4 -12 108.808 43.5835 53
0 -4 12 232.584 52.374 65
0 -4 12 159.946 44.0009 7
0 4 -11 3549.48 560.65 43
0 -4 11 3422.1 498.317 38
0 -4 11 4349.32 196.406 65
0 -4 11 4297.05 189.21 7
0 4 -11 4204.45 213.134 53
0 4 -11 4392.82 187.976 14
0 -4 10 2814.9 158.334 7
0 -4 10 2832.5 163.977 65
0 4 -10 2569.02 488.684 43
0 4 -10 2826.09 177.266 53
0 4 -10 2612.98 151.563 14
0 -4 10 2956.76 471.148 38
0 4 -9 353.586 60.3796 14
0 -4 9 320.853 58.649 65
0 -4 9 435.852 66.4896 7
0 -4 9 273.349 55.1123 54
0 4 -9 578.488 244.945 43
0 -4 9 636.66 216.058 38
0 4 -9 255.28 61.0076 53
0 4 -8 812.313 267.073 43
0 -4 8 1007.18 93.2925 65
0 -4 8 961.202 94.4132 54
0 4 -8 1104.15 253.748 2
0 -4 8 637.2 212.618 38
0 4 -7 13638.3 850.001 2
0 4 -7 13890.5 966.554 43
0 -4 7 14447.2 917.407 38
0 -4 6 3423.55 409.28 23
0 4 -6 3668.22 467.267 43
0 4 -6 3510.41 401.4 2
0 -4 6 3519.72 411.074 27
0 -4 6 3521.43 418.327 38
0 4 -5 13259.3 804.315 43
0 -4 5 11908.2 728.31 27
0 4 -5 12328.9 722.24 2
0 -4 5 13097.3 750.196 38
0 -4 5 12588.9 727.047 23
0 -4 4 10914 664.108 27
0 -4 4 10374.2 621.24 38
0 4 -4 10874.3 676.6 43
0 -4 4 10577.7 536.928 26
0 -4 4 10220.3 609.124 23
0 4 -4 10103.2 617.512 2
0 4 -3 292.211 118.656 43
0 -4 3 274.236 93.6055 26
0 4 -3 186.764 89.2943 2
0 -4 3 373.243 116.958 38
0 -4 3 225.94 104.253 23
0 -4 2 13765.1 518.569 25
0 4 -2 14949.8 558.726 4
0 -4 2 14302.5 602.225 38
0 -4 2 13817 614.335 26
0 4 -2 15933.1 683.466 2
0 4 -2 15491.6 506.859 30
0 4 -2 15209.7 714.565 43
0 -4 1 1840.14 188.065 38
0 -4 1 1744.05 153.382 35
0 -4 1 1683.64 220.775 22
0 4 -1 1982.88 216.781 4
0 -4 1 1721.08 223.144 26
0 4 -1 1920.13 175.175 30
0 4 -1 1847.38 215.971 2
0 -4 0 129.881 65.4403 22
0 4 0 128.34 65.1092 2
0 -4 0 143.68 81.3242 26
0 -4 0 218.547 69.1545 35
0 4 0 260.274 96.7289 4
0 -4 0 114.954 69.4794 41
0 -4 -1 2717.99 223.803 32
0 -4 -1 2507.08 265.398 26
0 4 1 2781.32 264.51 4
0 -4 -1 2475.02 241.861 36
0 -4 -1 2708.76 274.575 41
0 -4 -1 2609.77 263.3 22
0 -4 -1 2472.28 238.502 35
0 4 1 2190.36 172.235 1
0 -4 -2 126246 1728.78 32
0 -4 -2 122603 1827.01 35
0 4 2 126738 1845.72 4
0 4 2 124488 1289.24 1
0 -4 -2 119413 1800.58 26
0 -4 -2 124276 1865.32 36
0 -4 -3 12907.3 653.715 41
0 4 3 12270.2 602.449 4
0 -4 -3 12475.4 641.014 36
0 4 3 12195.5 436.011 1
0 -4 -3 12423.2 584.92 26
0 -4 -3 12064.4 297.153 3
0 -4 -3 11648.1 602.103 32
0 -4 -4 199099 2675.29 41
0 -4 -4 202086 2806.74 36
0 4 4 198947 2184.25 34
0 4 4 196869 1823.42 6
0 -4 -4 203387 2797.7 32
0 4 4 197347 2522 4
0 -4 -5 144353 2642.45 32
0 -4 -5 143524 2599.2 36
0 -4 -5 150230 2469.99 41
0 4 5 143575 2298.97 4
0 -4 -5 143229 1924.41 26
0 4 5 137131 2057.64 34
0 4 5 133590 1658.23 6
0 4 6 4649.21 449.975 4
0 -4 -6 4498.51 503.254 36
0 4 6 3662.55 375.31 34
0 4 7 4379.39 458.924 34
0 -4 -7 4633.62 552.481 37
0 -4 -7 5474.74 594.475 36
0 4 7 4876.83 484.559 4
0 -4 -8 15486.3 1087.28 37
0 4 8 14855.6 927.85 4
0 -4 -8 15722.3 1042.45 36
0 4 9 3190.7 456.045 4
0 4 9 3091.59 158.783 46
0 4 9 3125.79 161.949 61
0 -4 -9 3101.64 541.524 37
0 -4 -9 2951.03 477.188 36
0 4 9 3055.7 164.561 11
0 4 10 1394.44 112.395 46
0 -4 -10 1347.36 374.208 37
0 -4 -10 1404.62 124.357 45
0 4 10 1377.17 116.363 11
0 -4 -11 2925.08 187.957 58
0 -4 -11 2864.11 169.221 45
0 4 11 2992.47 170.468 11
0 4 11 2905.08 162.838 46
0 4 12 718.894 83.7908 46
0 4 12 591.185 77.7411 11
0 -4 -12 654.496 88.1127 58
0 -4 -12 563.124 97.4296 59
0 -4 -13 517.425 83.3346 59
0 4 13 353.088 56.7668 11
0 -4 -13 347.834 55.3955 14
0 4 13 375.229 57.8122 46
0 -4 -13 411.261 60.8406 58
0 4 14 841.994 71.2376 18
0 -4 -14 916.05 62.6719 14
0 -4 -14 1003.44 86.0704 59
0 5 -13 1175.88 89.78 52
0 -5 13 1006.06 68.0144 19
0 5 -12 15.0082 35.4496 53
0 -5 12 -9.04796 25.4333 7
0 -5 12 2.2719 29.0215 65
0 5 -12 15.2947 43.5674 52
0 5 -11 2464.8 460.749 43
0 5 -11 2485.63 167.112 52
0 5 -11 2284.11 151.231 53
0 -5 11 2317.99 130.77 7
0 5 -11 2328.78 133.541 14
0 -5 11 2318.9 139.227 65
0 -5 10 323.197 63.5848 65
0 -5 10 415.412 63.83 7
0 -5 10 521.629 197.377 38
0 5 -10 342.903 57.765 14
0 5 -10 250.904 180.587 43
0 5 -10 352.783 68.5403 53
0 -5 9 20.2678 31.0212 7
0 -5 9 96.3342 46.3654 65
0 5 -9 60.5057 38.3018 53
0 5 -9 142.472 146.834 43
0 -5 9 72.1117 120.336 38
0 5 -9 73.0151 32.3051 14
0 -5 8 6250.72 659.469 38
0 -5 8 6836.82 241.494 65
0 -5 8 6975.01 253.971 54
0 5 -8 6361 725.262 43
0 5 -8 6520.47 231.397 14
0 5 -8 6286.17 658.036 2
0 -5 8 6782.61 229.061 7
0 5 -8 6657.94 254.854 53
0 5 -7 4149.73 519.99 2
0 5 -7 4314.92 565.013 43
0 -5 7 4626.75 532.109 38
0 5 -6 14999 945.374 2
0 -5 6 15664.3 929.238 38
0 -5 6 13622.2 863.663 23
0 5 -6 16693.3 1053.02 43
0 -5 5 71233.9 1842.01 38
0 -5 5 65583.9 1889.75 27
0 5 -5 69051.4 1917.89 2
0 5 -5 69392.7 2004.81 43
0 -5 5 67869.1 1827.27 23
0 -5 4 13326.4 825.859 27
0 -5 4 13221.5 774.76 23
0 -5 4 14095.8 760.61 38
0 5 -4 13495.4 797.812 2
0 -5 4 14717.2 710.754 26
0 5 -4 13515.3 837.155 43
0 -5 3 5532.13 442.139 38
0 5 -3 5075.05 493.611 43
0 5 -3 4742.09 443.286 2
0 5 -3 5369.52 410.896 44
0 -5 3 4795.36 442.612 23
0 5 -3 5290.38 348.158 30
0 -5 3 4937.9 414.16 26
0 -5 2 8912.36 503.317 41
0 -5 2 8417.99 461.824 25
0 5 -2 9110.05 521.113 44
0 5 -2 8852.04 503.004 4
0 -5 2 9194.39 561.106 26
0 5 -2 9188.11 436.737 30
0 5 -2 8165.13 529.763 2
0 -5 2 8813.44 505.916 38
0 5 -1 40833.8 1073.72 44
0 5 -1 40440.2 1101.38 2
0 5 -1 42004.9 1076.99 4
0 -5 1 42480.5 1198.12 26
0 -5 1 38864.5 1090.85 41
0 -5 1 41577 982.526 38
0 -5 1 41927.6 1184.27 22
0 -5 0 106584 1382.1 38
0 -5 0 118618 1960.85 41
0 -5 0 112746 1866.01 22
0 5 0 106474 1738.39 4
0 -5 0 111424 1328.02 32
0 -5 0 118169 2003.97 26
0 5 0 107356 1752.1 44
0 5 0 105824 1677.82 2
0 -5 0 108882 1614.06 36
0 5 1 61845.3 1028.81 1
0 -5 -1 69191.2 1457.53 22
0 -5 -1 66619.9 1498.77 26
0 5 1 62967 1235.72 2
0 -5 -1 63731.9 1340.09 36
0 -5 -1 64602.2 1499.55 41
0 5 1 65872.1 1416.19 4
0 -5 -1 64165.3 1163.07 32
0 5 2 31036.5 1039.08 4
0 -5 -2 29106.2 886.355 32
0 5 2 29517 710.831 1
0 -5 -2 28530.2 989.049 26
0 -5 -2 29246.4 1036.18 41
0 -5 -2 28106.5 961.179 36
0 -5 -3 1659.6 250.19 26
0 -5 -3 1696.26 259.541 36
0 5 3 1725.55 273.127 4
0 -5 -3 1556.77 259.362 41
0 -5 -3 1531.42 235.904 32
0 -5 -4 3053.15 355.149 32
0 -5 -4 3391.52 352.269 26
0 5 4 3326.68 383.718 4
0 -5 -4 3289.33 380.052 41
0 -5 -4 3124.88 380.537 36
0 5 5 23910.5 862.246 34
0 5 5 25660.4 1090.52 4
0 -5 -5 25116.9 1083.92 41
0 -5 -5 24948.4 1131.38 36
0 5 6 607.733 144.445 34
0 -5 -6 541.826 216.932 36
0 5 6 754.351 202.173 4
0 -5 -7 7672.91 732.036 37
0 5 7 7614.49 677.383 4
0 -5 -7 8224.01 767.191 36
0 5 8 44.6015 32.2543 61
0 5 8 42.2568 36.0935 11
0 5 8 -57.2031 89.8446 4
0 5 9 1603.46 124.97 11
0 5 9 1453.17 116.21 61
0 -5 -9 1790.63 427.913 37
0 -5 -9 1547.36 395.748 36
0 5 9 1800.68 125.327 46
0 -5 -9 1598.83 128.397 56
0 5 10 2788.67 167.687 11
0 -5 -10 3076.44 169.149 20
0 -5 -10 3547.41 618.021 37
0 -5 -10 2797.73 165.606 56
0 5 10 3016.35 160.669 46
0 -5 -10 3191.65 519.143 36
0 -5 -10 3147.42 193.795 45
0 5 11 2927.29 170.133 11
0 -5 -11 2916.81 192.73 58
0 -5 -11 3115.56 183.794 45
0 5 11 2890.2 156.247 46
0 -5 -11 3092.75 561.398 37
0 5 12 3022.87 150.467 46
0 -5 -12 3133.45 164.783 45
0 5 12 3101.12 165.264 11
0 -5 -12 3157.56 185.977 58
0 -5 -13 1349.05 107.091 58
0 5 13 1396.16 102.118 11
0 5 13 1252.61 87.0416 46
0 -5 -13 1649.72 130.987 59
0 -5 -13 1294.87 93.2404 14
0 5 14 891.462 64.1258 18
0 -5 -14 1038.32 69.5345 53
0 -5 -14 1047.61 83.7493 59
0 -6 13 50.7488 20.7977 19
0 6 -13 22.196 23.6716 52
0 6 -12 418.462 65.2077 52
0 -6 12 392.091 50.6869 19
0 -6 11 2520.58 133.643 65
0 -6 11 2551.86 124.312 7
0 6 -11 2541.13 161.188 52
0 -6 10 1718.89 111.469 7
0 -6 10 1763.59 121.482 65
0 6 -10 1783.85 123.376 14
0 -6 10 1291.88 299.967 38
0 6 -10 1753.45 144.893 52
0 6 -10 1823.61 135.181 53
0 6 -9 3622.08 192.474 53
0 -6 9 3693.99 177.585 65
0 -6 9 3953.98 171.354 7
0 6 -9 3916.23 187.419 14
0 -6 9 3637.72 511.68 38
0 6 -9 3898.88 215.647 52
0 6 -8 9529.62 292.087 14
0 -6 8 10015.6 309.251 54
0 -6 8 10114.6 270.612 7
0 6 -8 9436.68 303.537 53
0 -6 8 9748.05 283.793 65
0 6 -8 9182.84 919.46 43
0 -6 8 9023.47 804.414 38
0 6 -7 4517.51 581.102 2
0 -6 7 4675.75 560.883 38
0 -6 7 5153.23 200.311 65
0 6 -7 5147.18 207.972 14
0 6 -7 4584.75 632.958 43
0 6 -7 5054.91 216.216 53
0 -6 7 5351.18 221.17 54
0 -6 6 2404.34 375.027 38
0 6 -6 2446.2 435.774 43
0 6 -6 2305.51 390.431 2
0 -6 5 422.956 159.503 23
0 6 -5 398.871 111.65 44
0 6 -5 214.633 118.46 2
0 -6 5 7.18707 54.9231 38
0 -6 5 581.927 207.227 27
0 -6 4 15509.9 843.822 38
0 6 -4 14101 865.526 2
0 -6 4 17063.2 1041.57 27
0 -6 4 13809.1 769.586 26
0 -6 4 14923.2 902.345 23
0 6 -4 16948.4 833.279 44
0 6 -3 14858.4 834.683 2
0 -6 3 14854.6 867.624 23
0 6 -3 16576 794.648 44
0 -6 3 15044.3 800.086 26
0 -6 3 15489.3 772.092 38
0 -6 2 140.945 86.4676 41
0 -6 2 390.379 147.344 26
0 6 -2 319.972 130.655 2
0 -6 2 195.376 93.118 38
0 6 -2 132.417 84.5348 4
0 6 -2 223.786 124.698 44
0 6 -1 7307.61 510.48 44
0 -6 1 6706.61 426.924 38
0 6 -1 7130.23 515.194 2
0 6 -1 7013.74 487.364 4
0 -6 1 7056.98 546.841 26
0 -6 1 6548.67 458.33 25
0 -6 1 6872.13 515.07 41
0 -6 0 7146.68 456.153 36
0 -6 0 6972.67 546.466 26
0 6 0 6741.13 476.234 2
0 6 0 6412.96 481.446 4
0 -6 0 6784.69 510.853 22
0 -6 0 6979.5 523.306 41
0 -6 -1 106147 2101.25 41
0 6 1 97308 1728.04 2
0 -6 -1 103496 2068.56 26
0 -6 -1 100536 1961.14 22
0 -6 -1 101690 1848.54 36
0 6 1 97639.3 1919.5 4
0 -6 -2 152.389 96.326 36
0 -6 -2 66.3136 60.2791 32
0 -6 -2 17.3842 108.053 41
0 -6 -2 103.929 102.785 26
0 -6 -2 216.626 110.937 22
0 6 2 -17.7137 59.2346 2
0 6 2 79.005 86.0197 4
0 -6 -3 24448.9 1071.07 41
0 6 3 28442.6 1145.51 4
0 -6 -3 25119.9 960.991 32
0 -6 -3 26437 1047.43 26
0 -6 -3 26031.8 1062.94 36
0 6 4 34135.2 1334.26 4
0 -6 -4 35367.4 1217.95 26
0 -6 -4 33108.7 1279.68 41
0 -6 -4 35976.6 1337.47 36
0 -6 -4 33964.4 1227.9 32
0 -6 -5 -291.64 132.291 26
0 6 5 -87.5569 97.109 4
0 -6 -5 -119.146 121.716 36
0 -6 -5 137.871 113.016 41
0 6 6 32158.4 1445.5 4
0 -6 -6 32013 1441.42 36
0 -6 -7 9459.13 838.855 36
0 -6 -7 9646.61 859.745 37
0 6 7 10519.8 867.554 4
0 6 8 8094.5 794.937 4
0 -6 -8 7922.32 815.943 36
0 6 8 8266.3 271.72 61
0 6 8 7614.58 272.667 11
0 -6 -8 8127.5 837.68 37
0 -6 -8 8285 305.89 56
0 6 8 7525.04 296.366 15
0 6 9 164.884 53.741 11
0 -6 -9 187.899 54.0475 56
0 -6 -9 142.087 116.802 36
0 6 9 141.687 45.6233 61
0 -6 -10 4249.89 634.064 37
0 6 10 3446.27 163.663 46
0 -6 -10 3737.66 211.668 45
0 -6 -10 3918.69 203.811 56
0 -6 -10 3872.83 607.397 36
0 -6 -10 3676.78 192.475 20
0 6 10 3480.62 191.412 11
0 -6 -11 225.32 50.1307 56
0 -6 -11 241.602 63.0299 45
0 6 11 219.851 49.0301 46
0 6 11 210.499 56.6789 11
0 -6 -11 263.395 51.6318 20
0 -6 -11 276.708 72.8659 58
0 -6 -12 797.206 87.6806 45
0 -6 -12 996.422 111.594 59
0 6 12 867.019 90.8186 11
0 -6 -12 905.323 103.582 58
0 6 12 882.637 77.0305 46
0 6 13 208.458 44.7587 11
0 -6 -13 230.999 50.6276 58
0 -6 -13 244.747 59.8349 59
0 -6 -14 3234.93 122.267 59
0 -7 12 821.379 60.5633 19
0 7 -12 822.37 73.2732 52
0 -7 11 -10.9108 28.9749 19
0 7 -11 -3.52491 37.8102 52
0 7 -10 744.278 95.8353 52
0 -7 10 841.363 84.6297 19
0 7 -10 829.231 80.3671 14
0 -7 10 804.376 68.53 7
0 -7 10 809.603 77.2757 65
0 -7 9 11115.2 287.858 65
0 7 -9 11218.3 305.701 14
0 -7 9 11037.9 866.647 38
0 7 -9 10839.6 348.367 52
0 -7 8 12519.9 929.535 38
0 -7 8 13307.5 319.771 65
0 7 -8 13250.8 391.447 52
0 7 -8 13173.1 346.398 14
0 7 -7 2969.7 165.742 14
0 -7 7 2650.99 444.096 38
0 7 -7 2602.49 175.607 52
0 -7 7 2915.63 148.389 65
0 -7 6 5818.3 201.918 12
0 -7 6 4988.35 562.274 38
0 7 -6 6049.67 229.342 14
0 7 -6 6150.43 256.638 52
0 7 -6 5014.4 613.762 2
0 -7 6 6300.02 235.388 54
0 7 -5 2269.09 390.664 2
0 -7 5 2875.49 485.674 27
0 -7 5 2505.7 379.049 38
0 -7 4 16203.3 1093.54 27
0 -7 4 17284.4 927.986 38
0 7 -4 18004.4 916.96 44
0 7 -4 16562.8 1000.68 2
0 -7 4 16854.2 927.391 26
0 -7 4 17241.6 1031.01 23
0 -7 3 17994 875.619 38
0 -7 3 16394 971.829 23
0 7 -3 16141.9 941.469 2
0 -7 3 16559.7 916.328 26
0 7 -3 16556.3 858.031 44
0 -7 2 3944.26 439.618 26
0 7 -2 3840.79 410.767 44
0 7 -2 3321.8 368.818 4
0 7 -2 3492.11 418.879 2
0 -7 2 3934.68 372.492 38
0 7 -1 5671.63 485.269 4
0 7 -1 5451.97 497.563 2
0 -7 1 5366.68 523.577 26
0 7 -1 6686.19 533.541 44
0 -7 1 5862.68 518.289 41
0 -7 0 524.561 161.373 22
0 7 0 814.309 192.605 4
0 -7 0 616.185 193.652 26
0 -7 0 535.787 181.008 41
0 7 0 627.851 166.951 2
0 -7 -1 17973 840.203 36
0 -7 -1 19327.4 991.241 26
0 7 1 19502.1 953.453 4
0 -7 -1 20125.9 969.295 22
0 -7 -1 18698.2 968.697 41
0 7 1 18563.1 836.48 2
0 -7 -2 281.258 140.662 41
0 7 2 215.41 94.3919 2
0 -7 -2 295.385 130.647 22
0 -7 -2 229.851 115.835 36
0 7 2 195.836 117.066 4
0 -7 -2 251.02 140.844 26
0 -7 -3 912.317 224.256 36
0 -7 -3 504.306 153.654 41
0 -7 -3 772.179 204.333 22
0 7 3 753.514 212.582 4
0 -7 -3 1059.24 241.812 26
0 -7 -3 706.982 174.527 32
0 -7 -4 11019.5 786.986 36
0 -7 -4 10404.7 727.392 26
0 -7 -4 11763.6 830.037 22
0 7 4 11239 822.201 4
0 -7 -4 10676.8 786.154 41
0 -7 -5 568.836 179.692 26
0 7 5 606.957 202.865 4
0 7 6 4777.56 576.557 4
0 -7 -6 4561.35 567.892 36
0 7 7 1937.58 143.98 11
0 7 7 2181.37 142.411 61
0 -7 -7 1855.61 135.299 50
0 7 7 1790.42 149.408 15
0 -7 -7 1673.14 364.307 36
0 7 7 2427.17 432.294 4
0 -7 -7 1582.49 338.12 37
0 7 8 572.791 83.4226 11
0 -7 -8 799.645 302.488 36
0 7 8 451.441 82.2655 15
0 -7 -8 512.211 214.423 37
0 -7 -8 588.53 77.5333 50
0 7 8 569.855 84.0721 61
0 -7 -8 692.6 97.0707 56
0 -7 -9 142.822 130.813 37
0 -7 -9 202.368 60.8602 56
0 7 9 90.5143 44.6186 11
0 7 9 146.68 53.0431 61
0 -7 -10 2619.44 488.678 36
0 -7 -10 2402.07 165.365 45
0 7 10 2432.23 161.448 11
0 -7 -10 2520.8 166.324 56
0 -7 -10 2723.58 169.143 20
0 -7 -11 439.778 74.9671 45
0 -7 -11 426.319 69.1707 56
0 7 11 340.857 64.3498 11
0 -7 -11 397.459 63.9639 20
0 -7 -11 410.768 79.2679 58
0 -7 -12 6261.84 230.863 59
0 7 12 6417.5 223.615 11
0 -7 -12 6396.83 239.973 58
0 -7 -12 6260.49 217.122 45
0 7 13 760.721 66.6291 11
0 -7 -13 831.611 73.8277 58
0 -7 -13 732.573 69.461 59
0 8 -12 5594.81 147.616 52
0 -8 12 5598.53 123.794 19
0 -8 11 595.672 55.5544 19
0 8 -11 515.434 63.2395 52
0 8 -10 5270.15 213.766 52
0 8 -10 5109.04 182.576 49
0 -8 10 5405.87 180.577 19
0 8 -9 606.381 88.2473 52
0 8 -9 576.431 74.3701 49
0 -8 9 557.558 68.7175 19
0 -8 8 1648.1 330.915 38
0 -8 8 1797.61 122.353 19
0 8 -8 1972.18 151.083 52
0 -8 7 5411.8 604.386 38
0 8 -7 5833.1 257.205 52
0 -8 7 5859.05 218.034 19
0 8 -6 -50.7737 42.9981 52
0 -8 6 11.626 28.8468 19
0 -8 6 -28.3806 30.2475 12
0 -8 5 12633.2 305.784 19
0 -8 5 12815.2 310.055 12
0 -8 5 13114.5 881.773 38
0 8 -5 12318.3 357.931 52
0 -8 4 12709.5 306.778 12
0 8 -4 12060.5 331.947 49
0 8 -4 11105.5 870.27 2
0 -8 4 12299.4 287.49 19
0 8 -4 12113.6 343.261 52
0 -8 4 13747.6 852.358 38
0 -8 4 10778.9 949.67 27
0 -8 3 8057.77 607.546 38
0 -8 3 7293.99 684.261 23
0 8 -3 6358.74 633.647 2
0 -8 3 7014.99 656.86 26
0 8 -2 22.9683 48.5661 2
0 8 -2 38.9704 84.1918 44
0 -8 2 131.363 134.395 26
0 8 -1 7977 652.051 2
0 8 -1 7731.47 621.399 4
0 -8 1 8281.12 708.888 26
0 -8 0 8769.6 724.51 26
0 -8 0 9003.43 705.318 41
0 8 0 8802.53 660.316 2
0 8 0 9155.28 689.843 4
0 -8 -1 1126.31 281.869 26
0 -8 -1 1787.72 280.97 36
0 -8 -1 1536.58 294.03 22
0 8 1 1430.24 287.778 4
0 8 1 1566.92 262.702 2
0 -8 -1 1501.66 310.066 41
0 -8 -2 12499.4 875.982 41
0 -8 -2 12392.1 864.591 26
0 -8 -2 12264.7 840.25 22
0 -8 -2 13298.1 827.452 36
0 8 2 12481.6 861.697 4
0 -8 -3 1400.62 313.359 26
0 -8 -3 1369.74 291.36 36
0 8 3 1398.94 294.431 4
0 -8 -3 1946.26 345.482 22
0 -8 -3 1465.32 308.921 41
0 8 4 620.476 214.85 4
0 -8 -4 215.473 145.039 36
0 -8 -4 776.752 225.971 22
0 -8 -4 214.618 139.547 26
0 8 5 7424.25 291.681 15
0 -8 -5 7380.85 727.547 36
0 8 5 7314.69 245.974 61
0 8 5 7607.27 265.571 47
0 -8 -5 7873.46 269.523 50
0 8 5 7687.75 753.39 4
0 -8 -5 7134.89 705.744 22
0 8 6 1130.5 121.456 15
0 -8 -6 1153.59 110.943 50
0 -8 -6 1033.9 321.027 36
0 8 6 1300.14 123.083 11
0 8 6 1319.33 110.911 61
0 8 7 1651.21 147.866 15
0 8 7 1936.63 136.854 61
0 -8 -7 1820.82 391.202 36
0 -8 -7 1833.09 136.927 50
0 8 7 1929.61 150.509 11
0 -8 -8 202.162 186.998 36
0 8 8 46.2801 47.2005 11
0 8 8 99.738 50.5228 15
0 -8 -8 103.144 42.8011 50
0 8 8 123.371 49.132 61
0 -8 -8 116.847 47.3926 56
0 -8 -9 7152.55 276.068 56
0 8 9 6826.51 254.048 61
0 -8 -9 7204.49 277.467 45
0 -8 -9 7078.52 250.948 50
0 8 9 6764.7 272.47 11
0 -8 -9 6972.42 781.52 36
0 8 10 2818.94 169.183 11
0 -8 -10 3097.54 175.141 56
0 -8 -10 2950.89 167.019 20
0 -8 -10 2881.23 170.191 45
0 -8 -11 25.8563 30.2283 20
0 8 11 26.6445 33.7599 11
0 -8 -11 54.9089 44.4346 58
0 -8 -11 80.3945 39.1588 56
0 -8 -11 12.9471 31.3734 45
0 -8 -12 3399.99 148.604 59
0 8 12 3265.54 143.819 11
0 -8 -12 3490.67 157.105 58
0 -8 -12 3295.64 141.896 45
0 8 13 403.854 41.5588 11
0 -8 -13 446.299 46.1543 58
0 -9 11 1092.55 58.6001 19
0 9 -11 1180.04 73.6777 52
0 9 -10 2204.21 120.757 52
0 9 -10 2080.21 99.3461 49
0 -9 10 2041.97 96.1962 19
0 9 -9 4055.02 183.822 52
0 -9 9 3885.22 149.855 19
0 9 -9 3908.63 161.993 49
0 9 -8 1570.06 115.725 49
0 9 -8 1491.74 124.478 52
0 -9 8 1574.87 104.105 19
0 -9 7 3576.59 160.849 19
0 9 -7 3539.36 182.007 49
0 -9 7 3529.47 152.369 12
0 9 -7 3402.93 190.356 52
0 9 -6 4780.43 216.439 49
0 -9 6 5139.06 194.812 12
0 9 -6 4556.17 220.767 52
0 -9 6 4921.95 191.446 19
0 9 -5 1332.86 119.914 49
0 -9 5 1283.11 102.357 12
0 -9 5 1404.77 103.051 19
0 -9 5 1290.73 283.258 38
0 9 -5 1221.73 118.32 52
0 -9 4 868.924 79.6294 19
0 9 -4 894.758 101.219 49
0 -9 4 674.822 80.8387 63
0 -9 4 847.372 87.0886 12
0 9 -4 725.444 95.2179 52
0 -9 3 13433.1 350.05 63
0 9 -3 13483.6 359.058 49
0 9 -3 13342.6 359.904 52
0 -9 3 13907.9 295.751 19
0 -9 3 14642.3 339.908 12
0 9 -2 698.505 80.7536 52
0 9 -2 664.349 87.7376 49
0 -9 2 720.026 76.0985 12
0 -9 2 632.7 78.0625 63
0 -9 1 2128.04 387.725 26
0 9 -1 1966.48 135.046 52
0 -9 1 1914.55 135.428 63
0 -9 1 2203.25 130.328 12
0 9 -1 2298.85 147.899 49
0 9 -1 1708.47 312.319 2
0 -9 0 6032.95 647.635 26
0 9 0 5768.46 232.531 49
0 9 0 5468.34 567.052 4
0 -9 0 5759.97 205.72 12
0 9 0 5823.32 574.128 2
0 -9 0 5869.52 233.255 63
0 -9 -1 1015.86 86.8025 12
0 -9 -1 1185.25 294.055 26
0 -9 -1 896.317 96.6096 63
0 -9 -1 859.594 87.0898 50
0 -9 -1 570.208 202.815 22
0 9 1 878.307 89.9609 47
0 9 1 715.58 223.054 4
0 9 2 100177 940.428 47
0 9 2 95660.9 911.441 52
0 -9 -2 94992.1 2577.06 26
0 -9 -2 89252.1 2437.5 22
0 -9 -2 99837.6 934.879 50
0 -9 -2 95813.5 826.005 12
0 -9 -2 97759.2 2362.48 36
0 -9 -2 99703.1 950.926 63
0 9 2 93932 2517.55 4
0 9 2 97296.2 1013.57 15
0 -9 -3 6007.38 619.38 36
0 -9 -3 5753.46 232.328 50
0 9 3 5872.63 639.947 4
0 9 3 5988.45 236.257 47
0 -9 -3 5935.51 234.184 63
0 -9 -3 5623.38 626.444 26
0 9 3 5629.42 223.684 52
0 9 3 5825.04 210.544 61
0 9 3 5908.94 258.038 15
0 -9 -3 5691.22 200.82 12
0 -9 -3 5283.72 606.682 22
0 9 4 18984.3 469.629 15
0 -9 -4 19149.6 430.237 50
0 -9 -4 18970.4 411.015 63
0 -9 -4 18775.1 1152.22 36
0 9 4 18818 411.58 52
0 9 4 19122.6 428.024 47
0 9 4 18315.6 383.695 61
0 9 5 10076.3 290.891 61
0 -9 -5 9886.3 290.438 63
0 -9 -5 9642.65 858.398 36
0 9 5 10238.4 318.659 47
0 9 5 10071.4 348.906 15
0 -9 -5 10176.7 319.415 50
0 9 6 -27.5574 55.1067 15
0 9 6 31.0265 32.2555 61
0 9 6 45.1167 41.7084 11
0 -9 -6 20.1446 39.0929 50
0 -9 -7 108.024 162.057 36
0 -9 -7 183.531 56.777 56
0 9 7 165.761 54.5852 61
0 9 7 156.903 56.5213 11
0 -9 -7 128.804 46.8779 50
0 9 7 98.1377 45.9933 15
0 9 8 1624.18 124.449 61
0 -9 -8 1854.4 142.451 56
0 -9 -8 1809.89 133.365 50
0 -9 -8 1989.54 424.862 36
0 -9 -8 1896.66 142.254 45
0 9 8 1703.47 136.415 11
0 9 9 3206.5 178.544 11
0 -9 -9 3311.22 164.968 50
0 9 9 3137.58 163.201 61
0 -9 -9 3190.16 176.893 56
0 -9 -9 3325.08 180.091 45
0 -9 -10 2645.08 149.682 56
0 9 10 2464.08 146.233 11
0 -9 -10 2442.84 145.243 45
0 -9 -10 2613.92 144.914 20
0 -9 -11 1321.35 90.8896 20
0 9 11 1254.35 94.1196 11
0 -9 -11 1275.32 91.5993 59
0 -9 -11 1294.38 100.129 58
0 -9 -11 1282.74 95.6907 45
0 -9 -12 252.054 41.2826 58
0 9 12 246.317 38.0827 11
0 -9 -12 286.061 38.132 59
0 -9 -12 278.704 39.6713 45
0 10 -10 1335.84 76.9795 52
0 -10 10 1264.71 60.3201 19
0 10 -9 691.613 70.3785 52
0 -10 9 758.948 57.7324 19
0 10 -9 659.298 57.947 49
0 -10 8 5495.61 167.667 19
0 10 -8 5569.49 206.906 52
0 10 -8 5351.52 185.684 49
0 10 -7 17112 384.373 52
0 10 -7 16558.1 357.351 49
0 -10 7 16012.8 303.17 12
0 -10 7 17188.7 316.685 19
0 -10 6 1277.1 95.9899 12
0 10 -6 1308.56 116.777 52
0 -10 6 1130.02 87.1814 19
0 10 -6 1277.07 111.097 49
0 10 -5 15737.2 382.265 49
0 10 -5 15355.8 388.004 52
0 -10 5 15624.9 318.984 19
0 -10 5 16115.6 349.946 12
0 -10 4 831.575 75.2278 19
0 -10 4 814.38 83.9068 12
0 10 -4 798.281 95.0552 49
0 10 -4 674.314 85.8771 52
0 -10 3 3166.12 162.985 12
0 -10 3 2940.15 168.033 63
0 10 -3 3025.36 174.935 49
0 10 -3 2955.31 172.755 52
0 10 -2 571.183 82.6288 49
0 -10 2 641.357 76.7328 12
0 -10 2 493.626 75.9922 63
0 10 -2 566.636 81.8835 52
0 -10 1 4416.17 191.764 12
0 10 -1 4410.95 205.561 52
0 10 0 16050.9 387.495 47
0 -10 0 16288.4 361.877 12
0 10 0 16842.9 394.675 52
0 -10 0 16839.3 411.207 63
0 -10 -1 2376.95 139.525 12
0 10 1 2474.06 153.345 52
0 10 1 2690.75 161.968 47
0 -10 -1 2566.83 163.355 63
0 10 1 2409.96 164.561 15
0 -10 -1 2523.29 153.368 50
0 10 2 14822.7 405.681 15
0 10 2 15187.9 370.831 52
0 -10 -2 14655.2 383.134 63
0 10 2 15330.7 383.645 47
0 -10 -2 14871.4 373.634 50
0 -10 -2 14277.6 331.622 12
0 10 3 -5.82032 27.0128 61
0 -10 -3 48.3299 30.5954 12
0 -10 -3 13.1957 34.4524 50
0 -10 -3 28.5938 40.8336 63
0 10 3 4.78715 39.2637 47
0 10 3 5.68561 51.4411 15
0 10 3 10.2138 34.0302 52
0 10 4 113.686 36.957 61
0 -10 -4 206.691 54.5812 63
0 10 4 103.56 50.1428 47
0 10 4 122.232 39.7148 52
0 -10 -4 140.13 55.919 50
0 10 4 136.332 55.1436 15
0 -10 -4 166.105 40.5982 12
0 -10 -4 268.629 155.229 36
0 -10 -5 12249.2 355.569 50
0 10 5 12387.1 388.224 15
0 10 5 11840 343.142 47
0 -10 -5 11254 935.035 36
0 -10 -5 12490.4 328.341 63
0 10 5 11976.9 313.945 61
0 10 6 152.504 52.5955 11
0 -10 -6 62.3587 39.3411 56
0 -10 -6 91.4747 46.281 50
0 10 6 42.6393 47.2798 15
0 10 6 77.8293 33.7476 61
0 -10 -7 63.1968 44.6114 45
0 -10 -7 22.2963 94.6635 36
0 -10 -7 55.7159 44.8681 56
0 10 7 12.9468 48.7079 15
0 10 7 61.4829 35.8844 61
0 10 7 41.3089 34.1009 11
0 -10 -7 40.5854 34.8286 50
0 -10 -8 7072 245.755 50
0 10 8 6946.28 229.157 61
0 -10 -8 7148.61 253.441 45
0 10 8 6946.57 251.547 11
0 -10 -8 6797.3 251.695 56
0 10 9 695.607 81.2235 11
0 10 9 741.38 75.2927 61
0 -10 -9 751.317 76.1584 50
0 -10 -9 844.39 90.3681 56
0 -10 -9 766.779 84.0416 45
0 -10 -10 328.938 52.62 45
0 10 10 349.292 52.8604 11
0 -10 -10 421.004 57.4015 20
0 -10 -10 423.622 60.8767 58
0 -10 -10 306.074 51.3493 56
0 -10 -11 659.491 60.3394 58
0 10 11 642.184 57.5398 11
0 -10 -11 641.371 54.2503 20
0 -10 -11 625.577 58.8404 45
0 11 -9 408.944 42.3194 52
0 11 -8 522.597 52.0342 49
0 -11 8 483.014 42.1993 19
0 11 -8 508.242 57.7293 52
0 -11 7 210.794 34.6631 12
0 11 -7 211.95 44.2872 49
0 -11 7 264.164 38.7784 19
0 11 -7 232.547 50.6081 52
0 11 -6 13793.4 323.193 52
0 -11 6 14049.9 260.694 19
0 11 -6 13937 315.609 49
0 -11 6 13718.3 281.324 12
0 -11 5 2676.49 119.285 19
0 -11 5 2739.34 138.708 12
0 11 -5 2513.52 147.864 52
0 11 -5 2938.58 156.512 49
0 -11 4 37.5249 30.3948 12
0 11 -4 -15.4622 43.9433 49
0 11 -4 18.0072 37.5323 52
0 11 -3 44.7663 39.548 49
0 -11 3 140.55 45.0446 12
0 11 -3 77.2709 43.2928 52
0 11 -2 264.374 58.5066 52
0 -11 2 158.575 44.6596 12
0 -11 2 156.985 50.9915 63
0 11 -1 9357.24 291.796 52
0 11 -1 9349.89 293.423 47
0 -11 1 9481.26 281.499 12
0 -11 1 9311.03 306.337 63
0 11 0 3830.2 186.971 52
0 11 0 3690.95 188.914 47
0 -11 0 3696.13 174.866 12
0 -11 0 3545.44 193.583 63
0 11 1 509.746 74.715 52
0 -11 -1 425.755 65.1704 12
0 -11 -1 445.288 76.8878 63
0 -11 -1 364.511 58.9657 50
0 11 1 366.993 72.1118 15
0 11 1 553.679 81.8099 47
0 -11 -2 28214.2 511.071 50
0 11 2 30067.5 509.789 52
0 11 2 28895.1 522.877 47
0 11 2 29251.5 558.014 15
0 -11 -2 27927.7 530.427 63
0 -11 -2 28025.2 464.813 12
0 -11 -3 2275.97 152.225 50
0 11 3 2322.8 164.763 15
0 -11 -3 2386.67 154.943 63
0 -11 -3 2249.14 130.092 12
0 11 3 2277.26 142.505 52
0 11 3 2341.17 152.663 47
0 -11 -4 16107.4 385.254 56
0 11 4 16070.1 387.422 47
0 -11 -4 15682 391.742 50
0 11 4 16364 429.292 15
0 -11 -4 15928.8 327.819 12
0 11 4 15687.6 335.93 61
0 -11 -5 12060.5 335.448 56
0 -11 -5 11754.9 337.35 50
0 11 5 11867.1 364.191 15
0 11 5 12104.7 334.185 11
0 -11 -5 11781.5 305.758 45
0 11 5 11824 292.685 61
0 11 5 11890.5 329.054 47
0 -11 -6 1442.4 119.187 56
0 -11 -6 1529.64 124.528 50
0 11 6 1315.03 98.2424 61
0 11 6 1503.4 118.546 11
0 -11 -6 1417.66 109.546 45
0 11 6 1484.85 130.682 15
0 11 7 2828.71 154.596 11
0 -11 -7 2830.73 158.845 56
0 11 7 2665.06 133.98 61
0 -11 -7 2838.5 150.382 45
0 -11 -7 2728.72 152.924 50
0 -11 -8 5428.13 197.491 50
0 -11 -8 5845.39 203.463 45
0 11 8 5757.23 203.387 11
0 -11 -8 5831.17 213.451 56
0 11 8 5275.32 173.772 61
0 -11 -9 14.4905 27.9694 56
0 -11 -9 42.455 30.0416 58
0 -11 -9 5.27932 24.5225 45
0 -11 -9 -13.7369 26.0899 50
0 -11 -9 6.42484 24.7645 20
0 11 9 -4.57359 25.376 11
0 11 10 547.226 51.6269 11
0 -11 -10 531.258 51.3003 58
0 -11 -10 525.353 51.9298 45
0 -11 -10 536.751 52.4715 20
0 12 -7 196.284 29.42 47
0 12 -7 197.452 34.7707 52
0 12 -6 37.521 28.0574 47
0 -12 6 53.9497 20.4119 12
0 12 -6 46.6732 30.777 52
0 12 -5 551.414 61.728 47
0 -12 5 552.362 57.8465 12
0 12 -5 521.149 63.5062 52
0 12 -4 389.589 60.1357 52
0 12 -4 385.307 57.6284 47
0 -12 4 389.898 53.9921 12
0 -12 3 272.273 52.9207 12
0 12 -3 313.432 58.2257 52
0 12 -3 218.616 51.7447 47
0 12 -2 873.517 86.6666 52
0 -12 2 820.866 80.6706 12
0 12 -2 782.043 83.4112 47
0 12 -1 3874.27 179.183 47
0 12 -1 3890.91 174.86 52
0 -12 1 4036.17 174.73 12
0 -12 0 3104.35 154.137 12
0 12 0 3319.96 169.51 47
0 12 0 3419.42 165.142 52
0 -12 -1 6129.37 216.026 50
0 12 1 6889.71 230.84 52
0 -12 -1 6419.81 218.112 12
0 12 1 6379.27 232.975 47
0 12 2 7132.67 247.616 47
0 -12 -2 7125.6 224.174 12
0 12 2 7660.51 239.157 52
0 12 2 7358.62 258.852 15
0 -12 -2 6986.66 239.492 50
0 12 3 17646.4 384.969 47
0 -12 -3 17179.4 355.243 56
0 -12 -3 17969.6 340.407 12
0 -12 -3 17713 388.027 50
0 12 3 18490.8 415.124 15
0 12 4 9547.45 300.899 15
0 12 4 9197.16 273.144 47
0 -12 -4 8829.89 275.729 50
0 12 4 9277.06 270.964 11
0 -12 -4 9042.13 264.032 56
0 -12 -5 2563.32 148.09 50
0 12 5 2878.11 148.363 11
0 -12 -5 2674.16 145.196 56
0 -12 -6 2613.22 142.893 50
0 12 6 2750.6 139.789 11
0 12 6 2320.05 108.587 61
0 -12 -6 2616.57 140.802 56
0 -12 -7 102.84 37.3022 50
0 12 7 139.441 37.3666 11
0 -12 -7 123.05 30.881 45
0 -12 -7 108.526 36.9205 56
0 12 7 108.665 26.5884 61
0 -12 -8 179.037 36.7722 50
0 -12 -8 135.951 35.3307 56
0 -12 -8 152.023 30.2077 58
0 12 8 196.187 38.6639 11
0 -12 -8 193.587 39.4179 20
0 -12 -8 132.663 31.346 45
0 12 9 -2.9878 16.7778 11
0 -12 -9 17.6911 20.7514 20
0 13 -5 482.184 46.0079 52
0 13 -5 418.697 42.4384 47
0 -13 5 468.85 42.8497 12
0 13 -4 27.1372 23.6585 47
0 13 -4 28.3269 23.0825 52
0 -13 4 -7.55293 20.9843 12
0 -13 3 263.492 42.5716 12
0 13 -3 351.525 48.7145 52
0 13 -3 310.504 46.6916 47
0 -13 2 2011.68 109.069 12
0 13 -2 1956.92 109.524 47
0 13 -2 2079.91 108.418 52
0 13 -1 2302.87 115.614 52
0 13 -1 2266.65 122.56 47
0 -13 1 2247.01 118.879 12
0 -13 0 23.3791 28.0016 12
0 13 0 -13.3877 27.5696 52
0 13 0 -18.6073 33.7577 47
0 -13 -1 84.2119 33.7591 12
0 13 1 98.4798 38.644 47
0 13 1 110.359 33.3552 52
0 -13 -2 520.809 58.6237 12
0 13 2 529.486 66.8615 47
0 -13 -2 474.839 57.1204 50
0 -13 -3 177.777 35.3073 12
0 13 3 86.5961 35.4851 47
0 -13 -3 151.346 37.7433 50
0 13 3 177.913 39.815 11
0 -13 -4 370.507 47.863 56
0 -13 -4 328.804 52.4821 50
0 13 4 423.327 53.6707 11
0 -13 -5 4091.98 146.736 56
0 13 5 3972.38 144.97 11
0 -13 -5 4263.41 161.768 50
0 -13 -5 4165.1 146.23 20
0 -13 -6 762.373 62.1814 20
0 -13 -6 644.751 58.8406 56
0 13 6 711.184 58.4264 11
0 -13 -6 689.474 63.1044 50
0 -13 -7 4680.09 135.486 20
0 13 7 4840.77 130.6 11
0 -13 -7 4735.31 138.966 56
0 14 -3 3938.12 106.943 47
0 -14 3 4252.37 116.6 12
0 14 -2 9.87918 19.1372 47
0 -14 2 30.0292 19.7942 12
0 -14 1 385.43 42.806 12
0 14 -1 326.2 40.0548 47
0 14 0 994.671 68.6676 47
0 -14 0 1028.65 67.2466 12
0 -14 -1 122.302 26.0373 12
0 -14 -1 60.9253 19.4988 8
0 14 1 80.1315 21.401 11
0 14 1 120.742 31.3753 47
0 -14 -2 11.3366 16.1419 12
0 -14 -2 -16.7301 18.8528 8
0 14 2 -1.77767 16.4738 11
0 14 3 -15.6514 19.1502 11
0 14 4 1650.9 71.2977 11
1 -14 -4 7.41628 14.2282 8
1 -14 -3 341.154 39.637 8
1 -14 -2 2338.15 96.1108 8
1 -14 -1 20.496 16.1108 8
1 -14 -1 2.21242 15.9636 12
-1 14 1 7.82553 20.2752 47
-1 14 0 4271.58 130.038 47
1 -14 0 4366.88 126.854 12
1 -14 1 254.542 34.7125 12
-1 14 -1 141.88 28.3215 47
-1 14 -2 538.128 45.6178 47
1 -14 2 587.301 47.0693 12
-1 14 -3 3117.12 95.0475 47
1 -14 3 3145.1 95.5323 12
1 -13 -6 603.347 47.3595 20
1 -13 -5 89.8278 24.8401 20
-1 13 5 139.052 27.4389 11
-1 13 4 100.887 27.4974 11
1 -13 -4 108.922 32.2932 50
1 -13 -3 216.986 32.9604 12
-1 13 3 182.808 33.5009 11
1 -13 -3 123.6 34.7276 50
-1 13 2 12.1245 30.9984 47
-1 13 2 23.4428 22.3308 11
1 -13 -2 -23.4893 23.8369 12
-1 13 1 1105.34 74.6407 11
1 -13 -1 986.561 76.177 12
-1 13 1 888.188 79.5972 47
1 -13 0 1842.33 105.709 8
1 -13 0 1916.59 107.163 12
-1 13 0 1960.11 112.942 47
1 -13 1 3103.76 134.262 12
-1 13 -1 3055.35 137.865 47
-1 13 -2 2797.62 128.138 47
1 -13 2 2742.11 124.061 12
-1 13 -3 2562.43 117.912 47
1 -13 3 2641.59 116.09 12
-1 13 -4 1999.34 98.0523 47
1 -13 4 2005.9 94.9288 12
-1 13 -5 3460.15 115.263 47
1 -13 5 3357.99 107.492 12
1 -12 -8 2203.71 96.2638 20
-1 12 8 2111.7 81.8574 11
1 -12 -7 229.326 39.7864 56
-1 12 7 219.389 36.2266 11
1 -12 -7 211.229 39.6722 20
-1 12 7 194.168 34.3521 61
1 -12 -7 163.331 28.8799 45
1 -12 -6 265.99 48.1335 50
1 -12 -6 232.194 44.644 20
-1 12 6 221.344 38.6305 61
1 -12 -6 263.607 45.4866 56
-1 12 6 243.558 42.4838 11
-1 12 5 634.404 66.7168 11
1 -12 -5 620.595 74.6991 50
1 -12 -5 647.188 70.6977 20
1 -12 -5 669.211 72.8504 56
-1 12 5 559.417 58.9545 61
-1 12 4 804.941 76.7569 11
-1 12 4 640.679 65.42 61
1 -12 -4 726.365 63.9301 12
1 -12 -4 713.196 75.1208 56
1 -12 -4 719.33 81.8879 50
-1 12 3 4680.18 167.481 61
-1 12 3 4992.66 198.628 47
1 -12 -3 4988.92 175.322 12
1 -12 -3 4737.34 197.322 50
-1 12 3 4998.92 188.038 11
1 -12 -2 251.397 46.3484 12
1 -12 -2 303.046 53.7906 50
-1 12 2 249.433 53.8062 47
-1 12 2 231.787 44.713 61
-1 12 1 228.215 50.76 47
1 -12 -1 285.055 51.7835 12
1 -12 -1 235.491 50.3313 50
1 -12 0 5122.23 194.411 12
-1 12 0 5260.98 209.282 47
-1 12 -1 128.3 43.8079 47
1 -12 1 195.918 46.2067 12
-1 12 -1 75.0471 33.941 52
-1 12 -2 1364.15 107.19 47
-1 12 -2 1296.27 95.6447 52
1 -12 2 1275.11 98.6739 12
-1 12 -3 1194.29 99.4561 47
1 -12 3 1170.03 92.1908 12
-1 12 -3 1249.4 93.6885 52
-1 12 -4 629.808 72.5212 47
-1 12 -4 690.268 68.5668 52
1 -12 4 622.513 66.0945 12
1 -12 5 499.735 55.0533 12
-1 12 -5 602.082 62.6396 52
-1 12 -5 568.619 65.8894 47
-1 12 -6 1572.73 90.9093 47
1 -12 6 1454.22 79.1178 12
-1 12 -6 1546.66 87.6333 52
-1 12 -7 900.751 59.9175 52
-1 12 -7 870.301 61.5669 47
1 -11 -9 118.949 29.0272 58
1 -11 -9 158.61 35.1702 20
1 -11 -9 130.861 30.1353 45
1 -11 -8 53.9532 28.8139 45
-1 11 8 38.8571 25.6702 61
1 -11 -8 44.6768 29.6321 56
-1 11 8 115.77 34.8254 11
1 -11 -8 76.832 33.0555 20
1 -11 -8 91.65 29.2645 58
-1 11 7 -10.4364 33.0077 11
1 -11 -7 0.29944 31.7957 56
1 -11 -7 -5.75798 30.6499 50
1 -11 -7 28.6169 28.7471 45
1 -11 -7 19.203 23.3746 58
1 -11 -7 19.9989 33.397 20
-1 11 7 -4.10784 29.7631 61
1 -11 -6 892.157 92.8752 56
1 -11 -6 891.138 94.362 50
-1 11 6 917.153 84.429 61
1 -11 -6 989.774 86.234 45
-1 11 6 959.871 90.7797 11
1 -11 -5 1164.67 107.911 50
-1 11 5 1141.16 94.0301 61
-1 11 5 1163.75 103.057 11
1 -11 -5 1070.69 101.131 56
1 -11 -4 4083.42 199.076 50
-1 11 4 4215.96 179.719 61
-1 11 4 4277.67 197.627 47
-1 11 4 4138.45 188.253 11
1 -11 -4 4212.03 166.914 12
1 -11 -4 4178.66 192.48 56
1 -11 -3 7581.18 255.648 56
-1 11 3 7907.81 244.518 61
-1 11 3 7677.83 268.083 47
1 -11 -3 7805.33 273.911 50
1 -11 -3 7645.03 235.614 12
-1 11 3 7864.73 294.058 15
-1 11 2 489.298 79.5478 15
-1 11 2 581.503 82.6094 47
1 -11 -2 617.914 75.3036 12
1 -11 -2 539.846 74.7493 50
-1 11 2 601.106 71.6752 61
-1 11 1 3194.23 180.578 15
1 -11 -1 2960.98 155.542 12
1 -11 -1 2903.51 161.032 50
-1 11 1 3043.27 151.528 61
-1 11 1 3043.63 172.542 47
-1 11 0 76.2665 35.8964 52
1 -11 0 59.332 31.398 12
-1 11 0 70.2664 40.7149 47
1 -11 1 57.715 34.0162 12
-1 11 -1 35.615 40.4816 47
-1 11 -1 44.8118 32.3374 52
1 -11 2 241.943 50.1606 12
-1 11 -2 269.97 54.7333 52
-1 11 -3 76.3185 42.3001 52
-1 11 -3 26.3184 41.0549 49
1 -11 3 14.783 31.6602 12
1 -11 4 6086.86 186.04 19
-1 11 -4 6182.51 222.705 52
1 -11 4 5953.95 212.079 12
-1 11 -4 6056.89 233.764 49
1 -11 5 52.1194 28.6662 19
-1 11 -5 -9.58825 35.889 52
1 -11 5 25.1341 26.4845 12
-1 11 -5 27.0093 35.3735 49
-1 11 -6 23766.7 421.844 49
-1 11 -6 23173.2 401.958 52
1 -11 6 22400.5 359.218 12
1 -11 6 23169.6 343.91 19
1 -11 7 65.4691 23.0555 12
-1 11 -7 117.602 42.7703 49
1 -11 7 124.32 30.7171 19
-1 11 -7 77.9319 34.4995 52
-1 11 -8 2177.29 105.678 52
-1 11 -8 1993.38 102.503 49
1 -11 8 1957.93 85.3578 19
-1 11 -9 342.616 38.54 52
1 -11 9 294.686 29.8824 19
1 -10 -10 612.172 58.9874 58
-1 10 10 593.47 55.6083 11
1 -10 -10 546.366 56.0585 45
1 -10 -10 657.591 61.0158 20
1 -10 -9 903.018 82.8565 58
-1 10 9 779.181 73.1636 61
-1 10 9 761.541 73.0719 11
1 -10 -9 792.985 78.1895 45
1 -10 -9 829.187 77.6469 20
1 -10 -9 855.208 81.5981 56
1 -10 -8 169.297 49.0628 45
-1 10 8 168.946 47.1754 11
1 -10 -8 170.484 47.1155 50
-1 10 8 181.617 46.7725 61
1 -10 -8 206.152 51.8589 20
1 -10 -8 140.736 51.2982 56
-1 10 7 793.301 84.1599 61
-1 10 7 803.609 88.3436 11
1 -10 -7 847.536 97.5264 56
1 -10 -7 806.354 89.155 45
1 -10 -7 849.425 91.7789 50
1 -10 -6 1211.86 323.186 36
1 -10 -6 1169.04 110.792 56
-1 10 6 985.342 98.9185 11
-1 10 6 1126.92 102.197 61
1 -10 -6 1211.88 107.189 45
1 -10 -6 986.06 102.381 50
1 -10 -5 5259.92 232.685 50
-1 10 5 5332.37 224.987 11
1 -10 -5 5138.38 228.699 56
-1 10 5 5265.57 213.485 61
1 -10 -5 5396.67 220.394 45
1 -10 -5 4510.68 592.373 36
-1 10 5 4998.59 220.856 47
-1 10 5 5155 248.629 15
1 -10 -4 3612.55 163.528 12
-1 10 4 3585.64 190.135 47
1 -10 -4 3358.35 187.314 50
-1 10 4 3486.78 207.372 15
1 -10 -4 3645.15 523.102 36
1 -10 -4 3744.06 193.665 56
-1 10 4 3453.78 172.754 61
1 -10 -3 34187.6 515.572 12
1 -10 -3 35846.4 578.791 56
-1 10 3 36150.8 592.532 47
-1 10 3 34492.3 536.56 61
-1 10 3 35694.2 648.999 15
1 -10 -3 34509.2 589.51 50
1 -10 -2 93.9728 44.1995 63
-1 10 2 103.748 39.2472 47
1 -10 -2 74.9883 33.2466 12
1 -10 -2 77.8608 37.4412 50
-1 10 2 30.8587 36.6783 61
1 -10 -2 125.259 42.8679 56
-1 10 2 51.7369 37.5571 15
-1 10 1 36.0946 39.6839 47
1 -10 -1 63.1439 32.4553 12
-1 10 1 23.6846 38.4668 15
1 -10 -1 66.4922 37.318 50
1 -10 -1 3.00608 42.2523 63
-1 10 1 102.342 39.6124 61
1 -10 0 10279.7 297.851 50
-1 10 0 10461.7 298.776 52
1 -10 0 10128 323.264 63
-1 10 0 10822.6 321.248 47
1 -10 0 10565.3 294.837 12
-1 10 0 10407.7 283.849 61
1 -10 1 3321.72 166.566 12
1 -10 1 3534.06 191.276 63
-1 10 -1 3678.09 180.519 52
-1 10 -2 776.41 94.1352 49
-1 10 -2 806.274 89.5745 52
1 -10 2 768.867 82.4658 12
-1 10 -3 7184.99 268.097 49
-1 10 -3 7351.53 258.918 52
1 -10 3 7506.57 249.799 12
1 -10 3 7485.84 217.757 19
-1 10 -4 126.134 45.4092 52
1 -10 4 51.3679 22.3528 19
1 -10 4 148.597 43.1877 12
-1 10 -4 177.899 60.4655 49
-1 10 -5 116.721 54.2114 49
-1 10 -5 58.466 39.6794 52
1 -10 5 124.745 36.7028 19
1 -10 5 52.6118 31.8973 12
-1 10 -6 951.733 100.411 49
1 -10 6 902.56 79.7925 19
-1 10 -6 907.907 93.9696 52
1 -10 6 917.237 81.4873 12
1 -10 7 3952.08 152.25 12
-1 10 -7 4286.58 190.737 49
-1 10 -7 4180.91 187.656 52
1 -10 7 4157.86 159.728 19
-1 10 -8 4718.34 184.81 49
1 -10 8 4602.28 158.898 19
-1 10 -8 4641.79 185.423 52
1 -10 9 8888.84 197.524 19
-1 10 -9 8743.68 220.981 49
-1 10 -9 8864.91 229.754 52
-1 10 -10 -11.8693 23.5639 52
-1 10 -10 11.0818 19.5338 49
1 -10 10 21.0964 15.9038 19
1 -9 -11 -2.25908 22.6628 58
1 -9 -11 -38.8337 26.8158 45
1 -9 -11 1.92457 19.3898 20
-1 9 11 8.41523 21.2043 11
1 -9 -10 69.0591 37.8953 45
1 -9 -10 117.164 34.6758 20
-1 9 10 77.7709 36.113 11
1 -9 -10 66.6874 34.5443 58
1 -9 -10 114.749 34.9807 59
1 -9 -9 47.8163 31.914 50
1 -9 -9 40.195 38.5219 56
-1 9 9 74.6626 37.3876 11
1 -9 -9 101.863 43.4499 45
1 -9 -9 34.882 33.8381 20
1 -9 -9 64.8251 42.5447 58
-1 9 9 67.6145 39.1803 61
1 -9 -8 3352.56 181.932 45
-1 9 8 3080.12 165.445 61
1 -9 -8 3274.5 183.594 56
1 -9 -8 3133.22 166.114 50
-1 9 8 3397.13 181.002 11
-1 9 7 945.824 102.131 11
1 -9 -7 929.209 100.101 50
1 -9 -7 978.384 106.792 56
1 -9 -7 835.835 286.63 36
1 -9 -7 1051.63 107.365 45
-1 9 7 1054.89 103.577 61
1 -9 -6 540.546 83.6579 56
-1 9 6 439.875 83.3527 15
1 -9 -6 458.364 75.1547 45
-1 9 6 514.043 76.0483 61
-1 9 6 489.625 80.5598 11
1 -9 -6 676.442 244.338 36
1 -9 -6 432.119 72.2821 50
1 -9 -5 3507.17 193.367 56
-1 9 5 3255.66 182.51 47
1 -9 -5 3402.76 188.839 50
-1 9 5 3348.29 177.137 61
-1 9 5 3255.73 183.955 11
1 -9 -5 3147.05 504.756 36
-1 9 5 3061.83 197.454 15
-1 9 4 137.808 48.1946 61
1 -9 -4 59.9416 36.6869 56
-1 9 4 30.5204 41.8944 47
1 -9 -4 80.1544 26.404 12
1 -9 -4 62.0884 36.9433 50
-1 9 4 67.1838 46.2555 15
1 -9 -4 105.222 102.035 36
1 -9 -3 19329.5 432.08 50
-1 9 3 19272.6 472.679 15
1 -9 -3 18121.6 410.097 63
1 -9 -3 18180.4 1116.02 36
-1 9 3 18965.9 398.395 61
1 -9 -3 17817.1 367.361 12
-1 9 3 18633 419.551 47
-1 9 2 204.062 58.5949 15
1 -9 -2 164.262 118.166 22
1 -9 -2 150.94 38.9835 12
1 -9 -2 333.71 156.042 36
-1 9 2 268.042 60.684 47
1 -9 -2 206.019 54.5454 50
-1 9 2 415.039 68.0491 61
-1 9 2 218.398 140.141 4
-1 9 1 609.814 79.9389 47
-1 9 1 514.036 188.201 4
1 -9 -1 393.679 167.288 22
1 -9 -1 874.458 248.467 26
1 -9 -1 569.351 79.7043 63
1 -9 -1 558.901 75.9388 50
1 -9 -1 545.637 67.6389 12
-1 9 1 489.528 78.9338 15
-1 9 1 570.037 71.8277 61
-1 9 0 246.998 50.6623 61
1 -9 0 303.974 52.0746 50
-1 9 0 626.8 202.542 2
-1 9 0 363.579 152.773 4
1 -9 0 299.081 58.391 63
1 -9 0 345.406 54.9684 12
1 -9 0 241.553 148.992 26
-1 9 -1 2192.71 129.787 61
1 -9 1 2398.98 416.705 26
-1 9 -1 1647.9 323.547 2
-1 9 -1 2370.01 153.569 49
1 -9 1 2380.09 136.957 12
1 -9 1 2165.77 145.605 63
-1 9 -1 2162.89 137.958 52
-1 9 -2 1373.76 309.375 2
1 -9 2 1017.97 92.4897 12
-1 9 -2 1121.27 104.089 52
1 -9 2 1034.03 101.867 63
-1 9 -2 1181.3 110.675 49
1 -9 3 2069.87 117.057 19
1 -9 3 2130.07 131.681 12
1 -9 3 2122.8 144.349 63
-1 9 -3 2080.24 146.784 49
-1 9 -3 1930.66 134.728 52
1 -9 4 5006.61 198.635 12
-1 9 -4 5081.71 226.63 49
-1 9 -4 4723.46 215.256 52
1 -9 4 5049.33 186.602 19
1 -9 5 856.448 84.3433 12
-1 9 -5 900.819 100.471 52
-1 9 -5 881.813 102.354 49
1 -9 5 931.107 84.0042 19
-1 9 -6 8541.11 293.835 52
-1 9 -6 8763.15 296.523 49
1 -9 6 8971.08 255.898 19
1 -9 6 8713.27 251.363 12
1 -9 7 23744.6 412.825 19
1 -9 7 23106.3 388.356 12
-1 9 -7 22368.9 468.822 52
-1 9 -7 22354.5 462.22 49
-1 9 -8 3290.16 172.824 49
-1 9 -8 3417.34 180.388 52
1 -9 8 3404.12 152.809 19
-1 9 -9 4015.97 176.117 49
1 -9 9 4109.63 157.44 19
-1 9 -9 3976 181.897 52
-1 9 -10 403.194 56.5811 49
1 -9 10 410.191 47.5689 19
-1 9 -10 416.342 60.2794 52
-1 9 -11 911.62 59.0991 49
-1 9 -11 1028.82 71.6504 52
1 -9 11 970.913 59.1465 19
1 -8 -12 149.72 29.7708 59
1 -8 -12 204.384 37.5075 58
-1 8 12 221.901 37.6186 11
-1 8 11 1846.72 114.051 11
1 -8 -11 1971.12 118.196 45
1 -8 -11 1946.09 115.892 59
1 -8 -11 2045.34 112.211 20
1 -8 -11 2039.76 128.052 58
1 -8 -10 2917.87 157.534 59
1 -8 -10 2934.47 169.778 58
1 -8 -10 2816.47 154.117 20
1 -8 -10 2898.04 160.196 45
1 -8 -10 2941.89 162.416 56
-1 8 10 2912.79 160.709 11
1 -8 -9 14061.8 376.087 45
-1 8 9 13600.7 368.64 11
-1 8 9 13780.3 353.596 61
1 -8 -9 14231.3 339.634 50
1 -8 -9 14306.5 372.072 20
1 -8 -9 13862.3 374.396 56
1 -8 -8 2504.52 165.53 45
1 -8 -8 2353.72 162.903 56
-1 8 8 2422.22 157.016 61
1 -8 -8 2255.3 146.95 50
1 -8 -8 2761.35 499.478 36
-1 8 8 2421.06 163.082 11
1 -8 -7 4411.79 622.679 36
1 -8 -7 4491.64 212.809 50
1 -8 -7 4893.37 233.927 56
-1 8 7 4548.09 226.443 11
1 -8 -7 4640.62 225.078 45
-1 8 7 4469.77 211.911 61
-1 8 6 5895.65 239.262 61
1 -8 -6 5393.28 676.105 36
-1 8 6 5587.86 245.874 11
1 -8 -6 5936.98 245.027 50
1 -8 -6 6151.99 257.336 56
-1 8 6 5672.61 265.921 15
1 -8 -5 10694.9 910.045 36
1 -8 -5 10521.2 321.858 50
1 -8 -5 10159.1 887.946 22
-1 8 5 10610.1 309.688 61
-1 8 5 10830.6 330.924 11
-1 8 5 10506.6 317.976 47
-1 8 5 10456 354.028 15
1 -8 -5 11207.3 335.519 56
-1 8 4 193.063 116.531 4
1 -8 -4 407.792 69.2493 50
-1 8 4 339.943 72.9088 15
1 -8 -4 137.228 114.944 26
-1 8 4 375.432 65.1726 47
1 -8 -4 307.229 159.995 36
1 -8 -4 237.277 129.861 22
-1 8 4 435.217 66.8798 61
-1 8 3 6381.56 658.025 4
1 -8 -3 6764.52 653.98 36
1 -8 -3 6566.52 643.848 26
1 -8 -3 6327.24 633.13 22
1 -8 -2 8091.14 710.955 26
1 -8 -2 7995.17 673.85 36
1 -8 -2 8536.15 706.496 22
-1 8 2 7516.53 678.611 4
-1 8 1 -94.4933 99.6758 4
-1 8 1 -151.794 95.6212 2
1 -8 -1 63.7649 80.5543 22
1 -8 -1 103.714 126.954 26
1 -8 -1 -106.978 89.4954 36
-1 8 0 2205.23 340.754 4
1 -8 0 1957.8 319.87 22
-1 8 0 2210.48 346.765 2
1 -8 0 1779.61 341.851 26
1 -8 1 165.135 130.001 26
-1 8 -1 294.443 131.396 4
-1 8 -1 31.6859 51.2675 2
-1 8 -2 641.935 218.032 44
1 -8 2 478.899 186.67 26
-1 8 -2 897.31 230.729 2
-1 8 -3 2578.36 401.013 2
1 -8 3 2364.57 393.75 26
-1 8 -3 2492.25 374.685 44
-1 8 -4 846.776 97.548 52
-1 8 -4 622.857 205.618 44
1 -8 4 689.206 73.5386 12
1 -8 4 746.293 240.917 26
1 -8 4 603.36 226.715 27
1 -8 4 862.363 79.5604 19
-1 8 -4 863.408 96.0305 49
1 -8 4 739.102 84.5655 63
-1 8 -4 272.119 142.751 2
-1 8 -5 413.924 165.171 44
1 -8 5 539.105 65.0274 12
1 -8 5 613.836 68.9951 19
-1 8 -5 555.697 79.8067 52
-1 8 -6 22854.5 1172.45 44
1 -8 6 23885.8 414.475 12
-1 8 -6 23260.9 491.928 52
1 -8 6 24484.4 430.991 19
1 -8 7 5952.84 218.515 19
-1 8 -7 5306.01 240.349 52
1 -8 8 6824.26 230.837 19
-1 8 -8 6428.66 261.737 52
-1 8 -9 3200.27 180.753 52
1 -8 9 3289.76 155.148 19
-1 8 -10 74.1741 41.0544 49
1 -8 10 30.1246 29.3397 19
-1 8 -10 133.712 50.7861 52
1 -8 11 4238.78 143.469 19
-1 8 -11 4182.78 170.325 52
-1 8 -11 4050.05 153.234 49
1 -8 12 14.7623 18.0996 19
-1 8 -12 -1.52027 24.6413 52
1 -7 -12 938.988 80.5179 59
-1 7 12 877.789 77.6784 11
1 -7 -12 1014.5 89 58
-1 7 11 1126.43 103.14 11
1 -7 -11 1039.94 106.94 58
1 -7 -11 1156.3 101.734 45
1 -7 -11 1098.83 105.673 59
1 -7 -11 1051.77 91.8271 20
-1 7 10 2023.09 144.633 11
1 -7 -10 1918.69 142.175 45
1 -7 -10 1981.62 153.813 58
1 -7 -10 2093.1 143.9 20
1 -7 -10 2233.5 153.028 56
1 -7 -9 22247 494.634 45
1 -7 -9 22274.4 501.266 56
1 -7 -9 22635.1 496.308 20
-1 7 9 21761 482.612 11
-1 7 9 22331 470.271 61
1 -7 -9 23858.3 1451.3 36
-1 7 8 5623.64 248.512 11
1 -7 -8 5536.03 250.341 45
1 -7 -8 5885.81 240.466 50
1 -7 -8 5685.26 258.071 56
-1 7 8 5661.12 241.686 61
1 -7 -8 5941.51 725.564 36
1 -7 -7 591.872 82.7872 50
-1 7 7 478.573 78.3367 11
1 -7 -7 481.482 80.4442 56
-1 7 7 632.134 85.6532 61
1 -7 -7 434.368 219.651 36
-1 7 6 795.712 88.9798 61
1 -7 -6 857.971 100.609 56
-1 7 6 321.063 169.487 4
-1 7 6 799.626 106.204 15
-1 7 6 802.764 96.5447 11
1 -7 -6 707.341 255.09 36
1 -7 -6 708.915 81.557 50
-1 7 5 4765.45 583.088 4
1 -7 -5 4889.77 594.837 36
-1 7 4 191.581 116.802 4
1 -7 -4 -34.9862 104.62 36
1 -7 -4 -25.5608 62.5444 26
1 -7 -3 372.261 181.27 36
1 -7 -3 377.127 151.511 22
-1 7 3 572.811 194.566 4
1 -7 -3 541.307 175.753 26
1 -7 -2 51324.3 1613.61 22
1 -7 -2 52862.6 1622.21 36
1 -7 -2 54553.9 1709.39 26
-1 7 2 53855.5 1693.47 4
-1 7 2 51506.9 1464.11 2
1 -7 -1 1218.54 266.504 26
1 -7 -1 1386.43 259.272 36
1 -7 -1 1281.67 250.844 22
-1 7 1 868.779 191.483 2
-1 7 1 1168.48 239.413 4
1 -7 0 24898.8 1058.4 22
1 -7 0 24691.6 1146.15 26
-1 7 0 23778.6 1036.78 4
-1 7 0 23042.9 1018.33 2
-1 7 -1 -39.3209 70.934 44
-1 7 -1 336.268 125.344 4
1 -7 1 256.183 128.649 26
-1 7 -1 297.14 131.091 2
-1 7 -2 8195.31 648.313 2
-1 7 -2 8668.45 655.421 44
1 -7 2 8540.43 677.796 26
-1 7 -2 8569.24 575.983 4
1 -7 3 12049.2 813.301 26
-1 7 -3 12041.5 779.105 44
1 -7 3 13071.7 727.481 38
-1 7 -3 11776.3 807.934 2
1 -7 4 1174.46 230.795 38
1 -7 4 789.323 214.367 26
-1 7 -4 979.958 241.295 2
1 -7 4 746.362 250.481 27
-1 7 -4 544.33 180.24 44
1 -7 5 2900.2 498.586 27
-1 7 -5 2733.8 428.679 2
1 -7 5 3574.04 447.95 38
-1 7 -5 3159.81 432.725 44
-1 7 -6 1545.61 326.479 44
-1 7 -6 1755.13 137.44 52
-1 7 -6 1348.77 311.003 2
1 -7 6 1798.47 330.233 38
1 -7 6 1753.03 116.897 19
-1 7 -7 112.938 49.9639 52
-1 7 -7 -86.1128 119.587 44
1 -7 7 206.047 138.269 38
1 -7 7 153.127 45.3891 19
1 -7 7 151.711 40.4583 65
-1 7 -8 3885.65 211.389 52
1 -7 8 3992.58 184.978 19
1 -7 8 3957.96 538.351 38
1 -7 9 4388.99 190.903 19
-1 7 -9 4507.26 226.831 52
1 -7 10 189.055 49.1486 19
-1 7 -10 153.845 57.1155 52
1 -7 11 9390.9 239.269 19
-1 7 -11 9309.6 285.977 52
1 -7 12 8953.3 200.014 19
-1 7 -12 8914.55 242.235 52
-1 7 -12 8466.49 208.109 49
1 -7 13 151.482 23.3838 19
-1 7 -13 185.806 33.6172 52
1 -6 -13 501.314 51.6025 14
-1 6 13 444.809 51.5854 11
1 -6 -13 444.325 54.6213 59
1 -6 -13 519.907 57.9785 58
1 -6 -12 767.184 87.677 59
-1 6 12 731.833 65.3313 46
1 -6 -12 880.963 93.2171 58
-1 6 12 848.354 82.8007 11
1 -6 -11 -39.9153 49.3763 45
1 -6 -11 46.4675 53.8645 59
-1 6 11 0.66711 29.8243 46
1 -6 -11 -18.1071 44.9357 58
1 -6 -11 21.0426 30.7539 20
-1 6 11 71.7625 45.2593 11
1 -6 -10 5384.21 247.278 45
1 -6 -10 5264.58 233.258 56
-1 6 10 5289.33 231.453 11
1 -6 -10 5754.74 278.783 58
1 -6 -10 5275.41 228.669 20
-1 6 10 5182.87 201.797 46
1 -6 -9 165.373 128.599 36
1 -6 -9 -99.6081 121.185 37
-1 6 9 -51.7615 45.0334 11
1 -6 -9 26.8659 47.9632 45
-1 6 9 -17.5109 35.7915 46
1 -6 -9 -42.4346 44.1447 20
-1 6 9 -18.9977 37.1443 61
1 -6 -9 -45.1965 41.3002 56
1 -6 -8 3446.06 202.787 45
1 -6 -8 3195.46 514.45 37
-1 6 8 3096.04 177.134 11
1 -6 -8 3636.6 572.08 36
1 -6 -8 3265.7 197.91 56
-1 6 8 3372.72 181.632 61
-1 6 8 3063.53 159.823 46
-1 6 7 20014.2 433.764 11
-1 6 7 21075.9 1265.22 4
1 -6 -7 20565.1 1315.03 36
1 -6 -7 20205.6 1236.24 37
-1 6 7 20832.6 432.255 61
1 -6 -7 21241.9 454.433 50
1 -6 -7 21730.5 498.784 56
-1 6 6 4823.01 583.077 4
1 -6 -6 3929.18 541.962 36
1 -6 -6 3709.8 494.428 37
1 -6 -5 17091.4 975.306 37
-1 6 5 17820.7 1049.48 4
1 -6 -5 16620.2 1040.78 36
1 -6 -4 38772.8 1368.69 26
1 -6 -4 38303.2 1477.41 36
-1 6 4 38725.1 1470.6 4
1 -6 -3 26922.2 1116.46 26
-1 6 3 29365.2 1227.09 4
1 -6 -3 26738.9 1153 36
1 -6 -2 87715.9 1955.77 22
1 -6 -2 80415 1906.29 26
-1 6 2 85646 1978.65 4
1 -6 -2 82898.7 1903.46 36
1 -6 -1 -53.9679 62.7158 36
1 -6 -1 -47.7916 97.3871 26
-1 6 1 215.909 116.688 4
1 -6 -1 22.2583 64.1291 22
-1 6 1 4.34136 70.2941 2
-1 6 0 54420.3 1418.65 4
1 -6 0 57786.2 1588.16 26
1 -6 0 54104.9 1332.75 36
-1 6 0 54975.4 1442.11 2
1 -6 0 52823.5 1401.88 22
1 -6 1 97142 1901.71 22
-1 6 -1 90452.1 1884.83 2
-1 6 -1 94033.3 1771.21 4
1 -6 1 92576.9 2014.48 26
-1 6 -1 97265.4 1993.99 44
1 -6 2 4826.66 384.358 38
-1 6 -2 4589.42 382.84 4
-1 6 -2 4129.66 412.366 44
-1 6 -2 4449.03 436.03 2
1 -6 2 4856.51 467.254 26
-1 6 -3 19243.6 786.475 30
1 -6 3 19345.2 941.718 26
-1 6 -3 18246.9 925.596 2
1 -6 3 18734.4 830.175 38
-1 6 -3 18634.5 894.221 44
-1 6 -4 3172.33 410.772 2
-1 6 -4 3585.34 411.986 44
-1 6 -4 3309.71 343.84 30
1 -6 4 3698.45 415.191 26
1 -6 4 2654.86 359.345 23
1 -6 4 3352.82 380.238 38
-1 6 -5 3699.86 370.832 30
1 -6 5 3510.44 417.169 38
-1 6 -5 3445.15 408.527 44
-1 6 -5 2878.47 422.067 2
1 -6 5 3332.74 495.381 27
1 -6 6 19226.1 1233.94 27
1 -6 6 22497 1125.65 38
-1 6 -6 21048.8 1173.68 2
-1 6 -6 24742.9 1135.3 44
-1 6 -6 23077.6 1302.56 43
-1 6 -6 21647.1 952.73 30
-1 6 -7 7830.62 758.288 2
1 -6 7 8616.79 252.884 65
-1 6 -7 7800.28 803.706 43
1 -6 7 8117.43 711.882 38
1 -6 8 6953.51 219.595 7
1 -6 8 6422.83 658.842 38
-1 6 -8 7627.92 811.624 43
1 -6 8 6613.42 229.518 65
-1 6 -9 11838.5 852.746 44
-1 6 -9 10478.6 994.364 43
1 -6 9 11883.2 292.186 7
-1 6 -9 11500.1 359.863 52
1 -6 9 11627 907.994 38
1 -6 9 11717.2 310.082 65
1 -6 10 2149.46 123.712 7
1 -6 10 2083.76 131.43 65
-1 6 -10 2243.96 161.412 52
1 -6 11 924.31 78.9354 7
1 -6 11 998.646 88.076 19
-1 6 -11 979.669 107.472 52
-1 6 -12 301.245 65.4281 52
1 -6 12 303.098 48.5813 19
-1 6 -13 812.565 71.6199 52
1 -6 13 882.038 59.5088 19
1 -5 -13 -6.44789 36.0813 59
1 -5 -13 -28.0918 33.3168 58
1 -5 -13 26.5656 21.5983 53
1 -5 -13 -17.0134 25.2782 14
-1 5 13 18.1953 24.8405 46
-1 5 13 -5.22227 25.9562 11
1 -5 -12 582.403 91.6983 59
1 -5 -12 409.361 70.509 58
-1 5 12 437.42 60.041 46
-1 5 12 458.648 67.8038 11
1 -5 -11 1785.08 147.341 58
-1 5 11 1770.59 130.955 11
-1 5 11 1616.9 116.626 46
1 -5 -11 1890.34 162.001 59
1 -5 -11 1668.17 131.511 45
-1 5 10 229.869 47.8717 46
1 -5 -10 246.322 55.2232 56
1 -5 -10 310.617 175.889 37
1 -5 -10 268.383 74.8322 58
1 -5 -10 273.151 57.006 20
1 -5 -10 229.186 59.6439 45
-1 5 10 313.276 63.1742 11
-1 5 9 154.704 50.6999 61
-1 5 9 185.301 50.8091 46
1 -5 -9 186.247 54.5656 56
-1 5 9 130.508 46.5553 11
1 -5 -9 155.302 52.0357 45
1 -5 -9 323.968 204.17 37
1 -5 -9 229.327 58.1953 20
-1 5 8 11564.3 311.189 46
-1 5 8 11586.4 325.977 11
-1 5 8 11932.3 322.675 61
1 -5 -8 11800.3 1019.83 36
-1 5 8 10819.6 906.45 4
1 -5 -8 11243.7 341.673 56
1 -5 -8 12816.5 390.226 45
1 -5 -8 11456.8 998.342 37
1 -5 -7 2143.97 422.044 36
-1 5 7 1953.93 364.654 4
1 -5 -7 1848.46 371.545 37
-1 5 7 1896.44 332.214 34
-1 5 6 2157.41 349.646 4
1 -5 -6 2293.25 403.932 36
1 -5 -6 2466.54 393.944 37
-1 5 6 2063.67 317.261 34
1 -5 -5 46742.9 1680.03 36
-1 5 5 42909.1 1307.5 34
-1 5 5 46749.3 1530.3 4
1 -5 -5 48607.4 1607.43 37
1 -5 -4 297.029 139.443 36
1 -5 -4 437.496 148.982 26
-1 5 4 74.0458 86.8547 4
1 -5 -3 1037.27 235.709 36
1 -5 -3 964.485 210.025 26
-1 5 3 967.057 208.488 4
1 -5 -2 2584.16 218.615 3
1 -5 -2 1939.51 281.799 41
1 -5 -2 2290.76 298.69 26
-1 5 2 2357.99 300.743 4
1 -5 -2 2579.75 323.098 36
1 -5 -1 -80.0417 84.5582 22
1 -5 -1 185.606 104.776 36
-1 5 1 132.546 84.1502 42
1 -5 -1 -46.9035 86.4912 26
1 -5 -1 81.6076 74.508 3
1 -5 -1 67.8954 96.3772 41
-1 5 1 268.745 114.033 4
1 -5 0 5896.13 466.195 41
-1 5 0 6714.88 494.493 44
1 -5 0 5901.02 422.523 22
1 -5 0 5929.66 407.08 36
1 -5 0 6332.99 481.642 26
-1 5 0 5743.36 419.87 4
-1 5 0 5962.05 373.225 42
-1 5 -1 26743.8 926.904 2
1 -5 1 28427 1016.82 26
1 -5 1 26596.7 779.678 36
-1 5 -1 25545.8 830.896 4
-1 5 -1 25463.6 932.062 44
1 -5 1 27137.6 901.855 22
1 -5 1 27561.6 790.869 38
-1 5 -2 48926.7 1120.25 4
-1 5 -2 50091 1316.27 44
-1 5 -2 49309.2 1137.98 30
1 -5 2 52961.1 1387.26 26
-1 5 -2 48469.8 1298.53 2
1 -5 2 51838.1 1182.55 38
1 -5 3 15267.2 700.753 38
-1 5 -3 15517.9 658.008 30
1 -5 3 16957.6 797.32 26
-1 5 -3 16991.8 781.041 44
-1 5 -3 14988.9 765.039 2
1 -5 4 107080 2021.08 38
1 -5 4 99251.3 1951.89 23
-1 5 -4 99773.7 2108.04 2
-1 5 -4 103420 2259.13 43
-1 5 -4 106208 1783.98 30
1 -5 4 103127 2408.6 27
1 -5 4 108617 2035.19 26
1 -5 5 10079.5 649.381 23
-1 5 -5 9914.49 747.641 43
1 -5 5 10587.1 799.251 27
-1 5 -5 9996.92 716.777 2
1 -5 5 10671.4 641.939 26
1 -5 5 11277.5 708.58 38
-1 5 -6 107.531 97.0847 2
1 -5 6 147.982 107.953 27
-1 5 -6 -88.9974 109.02 43
1 -5 6 -163.601 92.2548 38
1 -5 7 10136.8 864.337 27
-1 5 -7 10952.8 850.756 2
1 -5 7 11562.2 820.264 38
-1 5 -7 12522.4 942.405 43
-1 5 -8 1337.16 305.925 2
1 -5 8 1341.47 321.285 38
1 -5 8 1451.25 104.351 7
1 -5 8 1355.82 107.799 65
-1 5 -8 1411.91 349.818 43
-1 5 -9 6965.61 786.498 43
1 -5 9 7863.76 742.337 38
-1 5 -9 7960.56 273.468 53
1 -5 9 8049.95 262.937 65
1 -5 9 8179.62 252.758 7
1 -5 10 475.984 68.1175 7
-1 5 -10 465.313 74.9837 53
1 -5 10 425.767 69.2462 65
-1 5 -10 456.512 226.129 43
1 -5 10 257.13 161.126 38
-1 5 -11 5052.16 671.82 43
1 -5 11 4765.73 188.042 7
-1 5 -11 4914.95 212.677 53
1 -5 11 4746.89 197.694 65
1 -5 12 6834.86 206.969 7
-1 5 -12 6817.28 229.351 53
-1 5 -12 7194.77 263.108 52
1 -5 12 6899.63 214.112 19
1 -5 13 159.004 35.6509 19
-1 5 -13 171.957 51.4746 52
-1 5 -14 1589.29 86.4689 52
-1 4 14 1088.85 67.5989 18
1 -4 -14 1195.35 79.4058 59
1 -4 -13 316.564 54.4654 58
1 -4 -13 321.94 63.4696 59
-1 4 13 303.128 51.638 46
1 -4 -13 268.547 46.1376 14
1 -4 -12 1332.84 131.385 59
-1 4 12 1246.39 105.869 11
-1 4 12 1321.75 104.213 46
1 -4 -12 1260.42 115.261 58
1 -4 -11 2300.76 167.538 58
-1 4 11 2330.77 148.456 11
1 -4 -11 2517.08 190.425 59
1 -4 -11 2430.03 152.419 45
1 -4 -11 2821.84 544.762 37
-1 4 11 2574.81 153.243 46
1 -4 -10 8224.4 319.127 58
-1 4 10 8694.44 286.616 11
1 -4 -10 9056.32 937.583 37
1 -4 -10 8393.26 299.472 45
-1 4 10 8599.43 280.925 46
-1 4 9 146.04 45.6507 46
1 -4 -9 100.726 36.0782 20
-1 4 9 199.51 51.5502 11
1 -4 -9 539.998 237.623 37
1 -4 -9 156.21 48.2076 45
1 -4 -9 163.382 47.2758 56
1 -4 -9 491.472 215.25 36
-1 4 9 96.4408 43.6321 61
-1 4 8 2490.09 145.97 11
1 -4 -8 2641.69 169.34 45
-1 4 8 2636.89 147.793 46
1 -4 -8 2291.49 148.282 56
-1 4 8 2615.68 144.499 61
-1 4 8 2032.98 355.173 4
1 -4 -8 2409.51 459.133 37
1 -4 -7 3333.1 493.403 36
1 -4 -7 3489.21 507.54 37
-1 4 7 3360.81 426.538 4
-1 4 7 3261.54 430.396 34
-1 4 6 933.569 209.575 34
1 -4 -6 1162.28 287.086 36
1 -4 -6 1187.37 270.869 37
-1 4 6 949.625 212.071 4
1 -4 -5 9700.38 732.653 36
-1 4 5 10066 625.088 34
-1 4 5 9584.37 623.784 4
1 -4 -5 9394.99 669.197 37
1 -4 -4 118209 1834.24 26
-1 4 4 117501 2040.79 4
1 -4 -3 3760.21 392.004 36
1 -4 -3 3991.92 228.777 3
-1 4 3 4358.23 374.137 4
1 -4 -3 3510.1 325.869 26
1 -4 -2 26712.7 943.984 36
-1 4 2 26280.8 847.519 4
1 -4 -2 26334.8 891.039 26
1 -4 -2 25932.3 949.516 41
1 -4 -2 25522.6 588.504 3
1 -4 -1 1098.44 129.982 3
-1 4 1 924.479 164.587 4
1 -4 -1 948.386 174.893 41
1 -4 -1 996.263 171.611 36
-1 4 1 895.993 72.6857 1
1 -4 -1 1135.01 192.626 26
1 -4 0 42.258 50.6229 36
1 -4 0 188.159 86.8836 26
1 -4 0 541.584 107.355 3
-1 4 0 229.983 92.1588 4
1 -4 0 417.386 119.859 41
1 -4 0 234.653 84.8069 22
1 -4 1 44426.3 1153.67 26
-1 4 -1 44341 951.042 4
-1 4 -1 43858.1 954.636 30
1 -4 1 44006.9 1010.31 22
-1 4 -1 40995.9 1038.14 2
1 -4 1 45553.9 937.739 38
1 -4 1 45374.5 1111.34 41
-1 4 -2 267.973 87.2215 30
1 -4 2 566.196 137.099 26
-1 4 -2 397.384 93.1264 4
-1 4 -2 338.031 96.523 44
1 -4 2 235.72 66.8162 25
-1 4 -2 282.871 114.498 2
1 -4 2 205.166 78.7522 38
1 -4 3 52799.3 1217.45 38
1 -4 3 50256.1 1231.63 26
-1 4 -3 50125.9 1348.17 43
-1 4 -3 50081.2 1282.9 2
-1 4 -3 53418.2 1097.94 30
1 -4 4 10082.1 583.386 38
1 -4 4 10944.5 571.825 26
1 -4 4 10807.1 700.139 27
-1 4 -4 10571.6 639.73 2
1 -4 4 10639.5 570.692 23
-1 4 -4 10908.5 663.759 43
1 -4 5 3570.38 429.085 27
-1 4 -5 3892.75 419.432 2
1 -4 5 4035.8 374.416 23
1 -4 5 4078.66 344.732 26
-1 4 -5 4321.38 447.117 43
1 -4 5 4045.31 401.97 38
-1 4 -6 59473.4 1801.93 43
1 -4 6 57235.7 1779.27 27
1 -4 6 59571.5 1680.64 38
-1 4 -6 63088.8 1733.82 2
1 -4 6 56989.5 1492.96 23
1 -4 7 3799.23 481.573 27
-1 4 -7 3595.44 484.99 43
1 -4 7 3307.77 426.901 38
-1 4 -7 3171.79 412.353 2
-1 4 -8 13079.1 989.266 43
1 -4 8 13356.4 897.69 38
-1 4 -8 11638.1 821.514 2
-1 4 -9 106.329 98.3663 2
1 -4 9 275.338 56.0451 7
-1 4 -9 333.693 206.639 43
-1 4 -9 249.949 56.0266 53
1 -4 9 283.066 54.6943 65
1 -4 9 157.964 125.019 38
1 -4 10 348.34 63.1111 65
-1 4 -10 442.48 225.347 43
1 -4 10 546.688 204.048 38
1 -4 10 447.874 67.2336 7
-1 4 -10 555.66 81.5763 53
-1 4 -11 97.1149 45.1683 53
1 -4 11 29.7535 35.4691 65
1 -4 11 81.1633 41.3622 7
-1 4 -12 2521.73 470.251 43
1 -4 12 2593.27 140.221 7
1 -4 12 2385.38 138.292 65
-1 4 -12 2412.5 149.205 53
-1 4 -13 909.359 94.5992 52
1 -4 13 856.148 73.8902 7
-1 4 -13 838.121 81.9618 53
1 -4 13 779.974 68.8401 19
1 -4 14 1411.04 69.9213 19
-1 4 -14 1479.86 96.5798 52
-1 3 14 261.093 39.8892 18
1 -3 -14 191.908 35.5443 59
1 -3 -14 212.741 36.0869 53
1 -3 -14 170.484 28.3469 14
1 -3 -13 488.968 59.4549 14
1 -3 -13 435.156 68.8557 59
-1 3 13 430.065 61.4846 46
-1 3 12 9586.44 278.371 46
1 -3 -12 9112.01 319.691 59
1 -3 -12 8826.49 272.456 14
1 -3 -12 9047.65 293.339 58
-1 3 12 9551.17 280.577 11
1 -3 -11 464.348 80.6701 58
1 -3 -11 465.317 91.3621 59
-1 3 11 459.915 70.8373 46
-1 3 11 547.05 77.2164 11
1 -3 -11 316.487 183.791 37
1 -3 -10 8469.74 914.441 37
-1 3 10 9422.95 291.057 46
-1 3 10 9146.35 289.471 11
1 -3 -10 9299.61 331.318 58
1 -3 -10 9208.19 299.139 45
1 -3 -9 2367.27 476.865 37
1 -3 -9 2165.19 159.853 58
1 -3 -9 2217.66 149.384 45
1 -3 -9 2891.73 428.982 36
-1 3 9 2214.12 139.322 11
-1 3 9 2244.66 138.583 46
1 -3 -8 5629.73 616.706 36
1 -3 -8 5361.88 659.016 37
-1 3 8 5359.51 554.315 4
1 -3 -7 33754.8 1489.65 37
-1 3 7 36062.6 1318.48 4
1 -3 -7 34031.6 1410.76 36
-1 3 7 34258.9 1345.28 34
-1 3 6 38244.5 1249.41 4
1 -3 -6 39096.1 1418.5 36
-1 3 6 38444.2 1294.05 34
1 -3 -6 37142.5 1420.43 37
1 -3 -5 18021.3 885.446 37
-1 3 5 18550.2 799.065 4
-1 3 5 19193.2 825.521 34
1 -3 -5 19454 930.132 36
1 -3 -4 156760 1421.78 3
1 -3 -4 147084 2376.91 36
1 -3 -4 149418 1722.2 26
-1 3 4 156513 2130.19 4
-1 3 4 152571 1448.03 6
1 -3 -3 34987.4 630.341 3
1 -3 -3 35754.3 855.217 26
-1 3 3 35764.8 932.929 4
-1 3 3 35233.6 571.831 6
1 -3 -3 35714.8 1082.93 36
1 -3 -2 125189 1824.74 41
1 -3 -2 122933 1618.69 26
-1 3 2 122812 1602.1 4
1 -3 -2 123888 1146.95 3
1 -3 -2 120716 1842.49 36
1 -3 -1 258843 2384.16 26
1 -3 -1 263331 2453.99 36
-1 3 1 260791 2149.14 4
1 -3 0 8271.72 334.703 3
-1 3 0 8468.09 375.248 4
-1 3 -1 18216.1 523.164 4
-1 3 -1 18348 555.821 30
1 -3 1 20140.5 573.611 3
1 -3 1 19411 575.608 22
1 -3 2 168029 1899.72 26
1 -3 2 159530 1800.95 38
-1 3 -2 169766 1523.69 4
-1 3 -2 157835 1894.95 2
-1 3 -2 158167 1648.82 30
1 -3 2 159039 1197.49 25
1 -3 3 7693.85 407.421 26
1 -3 3 7614.39 394.332 23
-1 3 -3 7581.04 454.42 2
1 -3 3 7381.62 434.697 38
1 -3 4 22543.1 836.611 38
-1 3 -4 24247.4 862.555 2
1 -3 4 23351.6 707.543 26
1 -3 4 22453.2 899.428 27
-1 3 -4 22257.7 863.18 43
1 -3 4 24768.3 763.704 23
1 -3 5 3488.81 352.722 38
-1 3 -5 4037.45 374.927 2
-1 3 -5 3546.15 389.954 33
1 -3 5 3099.99 255.122 26
1 -3 5 3220.8 309.098 23
-1 3 -5 3752.43 389.189 43
1 -3 5 3451.98 378.831 27
-1 3 -6 11760.4 754.144 33
-1 3 -6 12071.6 679.357 2
-1 3 -6 11083.3 729.119 43
1 -3 6 11182.8 727.639 27
1 -3 6 11633 709.848 38
1 -3 7 71.7182 93.9199 38
1 -3 7 -65.9101 85.385 27
-1 3 -7 36.817 89.5353 43
-1 3 -7 74.4881 98.7737 33
-1 3 -7 52.4687 49.5442 2
-1 3 -8 2403.36 416.503 43
1 -3 8 2084.11 349.837 38
-1 3 -8 2317.77 331.868 2
1 -3 9 3908.42 178.335 7
1 -3 9 3661.17 178.23 65
1 -3 9 3389.6 154.362 18
1 -3 9 3533.78 471.606 38
-1 3 -9 3416.49 517.17 43
1 -3 9 3023.3 456.604 5
-1 3 -10 583.495 244.673 43
1 -3 10 760.761 88.1704 65
1 -3 10 797.758 88.2868 7
1 -3 10 789.737 82.2794 18
1 -3 10 1020.05 263.771 38
1 -3 11 520.982 74.8079 7
-1 3 -11 623.99 89.2877 53
-1 3 -11 433.009 227.404 43
1 -3 11 583.298 79.5844 65
1 -3 11 517.591 67.0899 18
1 -3 12 8284.51 237.975 18
1 -3 12 8400.01 265.353 65
-1 3 -12 8318.46 850.344 43
-1 3 -12 8019.18 283.42 53
1 -3 12 8627.93 263.895 7
1 -3 13 2667.13 136.848 7
1 -3 13 2795.36 141.314 65
-1 3 -13 2521.83 148.207 53
1 -3 13 2591.25 120.616 18
-1 3 -14 2599.62 126.232 53
-1 3 -14 2572.94 133.552 52
1 -3 14 2295.34 95.0807 19
1 -2 -14 1390.42 89.3697 53
-1 2 14 1355.3 80.7604 18
1 -2 -14 1226.77 69.5173 14
1 -2 -13 2663.57 150.05 53
1 -2 -13 2541.83 150.139 59
1 -2 -13 2420.7 126.546 14
-1 2 13 2734.39 121.856 7
-1 2 13 2663.86 136.494 46
-1 2 12 3385.97 168.721 46
-1 2 12 3656.64 168.529 7
1 -2 -12 3302.33 176.513 58
1 -2 -12 3532.74 199.471 59
1 -2 -12 3276.85 168.103 14
-1 2 12 3702.2 176.435 11
1 -2 -11 71.3324 62.549 59
-1 2 11 50.9979 41.5766 46
-1 2 11 50.7489 37.8831 11
1 -2 -11 -62.741 154.284 37
1 -2 -11 54.701 41.3019 58
1 -2 -10 9122.37 953.355 37
-1 2 10 10081.3 297.906 46
1 -2 -10 10072.8 337.77 58
-1 2 10 9960.03 299.231 11
1 -2 -9 125.118 45.0177 58
-1 2 9 113.857 39.0273 11
1 -2 -9 219.582 186.6 37
1 -2 -9 247.64 163.326 33
-1 2 9 184.343 49.3554 46
1 -2 -8 2406.57 444.636 37
-1 2 8 2361.55 340.602 4
1 -2 -8 3072.54 416.529 36
-1 2 8 2438.08 363.439 5
-1 2 7 5291.11 479.425 4
-1 2 7 5370.86 489.502 5
-1 2 7 5087.38 509.972 34
1 -2 -7 5591.28 537.2 36
1 -2 -7 5609.2 595.567 37
-1 2 6 13495 708.06 5
-1 2 6 14159.6 762.266 34
1 -2 -6 14182.1 861.721 37
1 -2 -6 13397.5 767.535 36
-1 2 6 13721.1 706.257 4
1 -2 -5 5231.08 445.588 36
-1 2 5 5384.04 425.83 34
1 -2 -5 5377.14 313.877 3
1 -2 -5 4791.69 450.375 37
-1 2 5 5208.36 399.549 4
-1 2 5 4802.59 384.336 5
1 -2 -4 1579.07 154.15 3
-1 2 4 1311.43 184.662 4
1 -2 -4 1407.88 218.158 37
1 -2 -4 1447.8 218.104 36
-1 2 4 1580.61 202.51 5
-1 2 4 1268.99 188.635 34
1 -2 -3 2214.55 160.091 3
-1 2 3 2030.08 218.444 24
1 -2 -3 2298.41 251.87 36
1 -2 -3 2093.68 172.518 26
-1 2 3 1849.07 197.876 4
1 -2 -2 96979.9 1172.02 26
-1 2 2 94183.5 1235.5 4
1 -2 -2 96818.2 960.366 3
1 -2 -1 312506 1618.78 3
-1 2 1 310549 1999.62 4
1 -2 0 176218 1263.04 3
-1 2 0 177433 1350.2 4
-1 2 -1 32689.3 562.421 4
1 -2 1 31971.2 600.506 22
1 -2 1 32610.2 626.898 3
1 -2 2 66281.4 1006.69 3
1 -2 2 64242.3 978.693 26
-1 2 -2 66761.3 1088.1 2
-1 2 -3 1064.12 152.478 2
1 -2 3 1247.45 135.807 26
1 -2 3 1072.83 163.994 27
1 -2 3 893.849 51.5257 24
1 -2 3 1358.4 143.925 23
1 -2 4 5225.36 314.328 23
1 -2 4 5512.48 188.787 24
1 -2 4 5268.37 381.96 38
-1 2 -4 5161.79 340.814 37
-1 2 -4 5191.76 377.872 33
1 -2 4 5003.54 270.62 26
1 -2 4 5523.2 401.075 27
-1 2 -4 5609.76 355.58 2
-1 2 -5 91921 1671 37
-1 2 -5 93624.9 1787.93 33
1 -2 5 90961.4 1733.78 38
-1 2 -5 95217.5 1563.75 2
-1 2 -6 177798 2670.03 37
1 -2 6 174626 2609.46 38
-1 2 -6 181599 2748.84 33
1 -2 6 181913 2697.22 27
-1 2 -6 175837 2294.86 2
-1 2 -7 46740.9 1542.97 33
1 -2 7 45751.3 1460.58 38
-1 2 -7 44620.9 1241.29 2
-1 2 -7 45613.7 1532.93 43
-1 2 -7 46702.5 1523.96 37
-1 2 -8 37905.4 1230.45 2
-1 2 -8 41162.8 1580.35 37
-1 2 -8 41359.1 1586.16 33
1 -2 8 41134.4 1482.96 38
1 -2 8 37730.5 1450.12 5
-1 2 -8 40730.1 1588.21 43
-1 2 -9 1503.08 340.267 33
-1 2 -9 1584.06 352.484 37
1 -2 9 1169.05 273.53 5
1 -2 9 1933.58 353.727 38
-1 2 -9 2066 391.671 43
1 -2 10 807.298 90.2512 65
1 -2 10 441.915 171.357 38
1 -2 10 837.738 93.203 7
-1 2 -10 347.043 203.351 33
1 -2 10 743.403 80.6806 46
-1 2 -10 532.745 227.523 43
-1 2 -11 9386.84 905.866 43
1 -2 11 10585.2 312.942 7
1 -2 11 10449.2 312.836 65
1 -2 11 9675.3 277.399 18
1 -2 12 1710.1 125.218 7
1 -2 12 1568.82 121.353 65
1 -2 12 1538.88 110.067 18
1 -2 13 812.482 76.9857 18
1 -2 13 861.819 83.8729 65
-1 2 -13 785.453 94.3395 53
1 -2 13 887.307 86.6291 7
1 -2 14 51.1663 30.6759 7
-1 2 -14 74.4787 37.7753 53
1 -2 14 56.5788 27.2769 18
-1 2 -15 52.4764 24.6928 52
-1 2 -15 23.987 21.738 53
-1 1 14 2693.9 98.7903 7
1 -1 -14 2473.95 96.1751 14
1 -1 -14 2459.62 120.408 53
-1 1 14 2791.14 110.92 18
1 -1 -13 820.541 87.3394 59
-1 1 13 814.184 80.4361 46
1 -1 -13 750.929 86.3069 53
-1 1 13 866.735 77.7921 7
1 -1 -13 763.855 74.7936 14
1 -1 -12 10641.8 300.539 14
1 -1 -12 10739.7 337.426 59
-1 1 12 10808.6 290.473 65
-1 1 12 10793.7 296.726 46
-1 1 12 11756.9 318.189 7
1 -1 -11 744.435 87.5899 14
1 -1 -11 758.674 91.8454 58
1 -1 -11 917.439 280.112 43
-1 1 11 712.873 87.371 65
-1 1 11 756.16 87.94 46
1 -1 -11 744.776 104.73 59
-1 1 11 783.257 87.7551 11
1 -1 -10 1075.54 326.45 37
-1 1 10 1076.85 100.62 11
-1 1 10 1176.6 110.132 65
1 -1 -10 893.348 273.941 43
-1 1 10 1237.41 109.006 46
1 -1 -10 1006.97 109.907 58
1 -1 -10 1201.23 128.287 59
-1 1 9 39616.1 1573.76 5
1 -1 -9 41612 655.025 58
-1 1 9 42288.8 574.241 46
1 -1 -9 43138.9 1690.35 33
-1 1 9 41235.7 603.47 65
1 -1 -9 41782.5 1910.14 37
-1 1 9 41696.5 577.75 11
1 -1 -8 611.327 229.808 37
1 -1 -8 589.193 191.623 33
-1 1 8 243.361 111.631 5
-1 1 8 206.785 98.568 4
1 -1 -7 17325.3 1047.45 37
1 -1 -7 18000.4 891.799 36
-1 1 7 17383.1 872.175 5
-1 1 7 17690.5 834.357 4
-1 1 7 18046.1 923.459 34
1 -1 -6 25671.9 991.662 36
-1 1 6 26641.1 970.673 5
1 -1 -6 28043.2 847.718 3
-1 1 6 26234.8 1007.96 34
1 -1 -6 24525.6 1124.21 37
1 -1 -5 1851.76 284.614 37
1 -1 -5 1919.02 201.575 3
-1 1 5 1462.84 225.134 34
-1 1 5 1513.57 224.645 24
-1 1 5 1530.59 219.254 5
1 -1 -5 1708.44 237.159 36
1 -1 -4 5213.34 408.692 37
-1 1 4 4415.24 332.414 34
-1 1 4 5071.71 355.274 24
1 -1 -4 4684.18 285.069 3
-1 1 4 4622.64 326.371 5
1 -1 -4 4444.81 345.667 36
1 -1 -3 25102.7 734.277 36
1 -1 -3 25122.5 578.594 3
1 -1 -3 25818 782.18 37
-1 1 3 26332.2 716.269 24
-1 1 3 26463.2 662.955 5
-1 1 2 124910 1236.09 5
-1 1 2 128628 1379.88 24
-1 1 1 138353 1202.92 24
1 -1 -1 136361 1108.4 26
1 -1 -1 137522 1009.38 3
1 -1 0 3845.61 157.549 3
-1 1 0 3801.99 157.517 24
1 -1 1 4911.04 151.864 22
1 -1 1 5198.24 203.18 3
-1 1 -1 5040.16 138.724 4
-1 1 -1 5083.11 110.37 24
1 -1 2 221489 1648.78 3
-1 1 -2 231992 1704.24 2
1 -1 2 228487 1450.05 26
-1 1 -3 3338.24 194.675 28
-1 1 -3 3749.65 228.031 2
1 -1 3 3484.95 195.017 23
1 -1 4 106538 1595.63 38
-1 1 -4 103644 1522.14 37
1 -1 4 106655 1581.98 27
-1 1 -4 99494.7 1515.73 33
-1 1 -4 100307 1277.19 2
1 -1 5 17911.3 730.925 38
-1 1 -5 17589.6 725.701 33
-1 1 -5 18139.8 736.868 37
-1 1 -5 17896.7 594.503 2
1 -1 5 18826.1 742.802 27
-1 1 -6 58074.6 1481.29 33
1 -1 6 56404.3 1409.13 38
-1 1 -6 55147.3 1152.92 2
-1 1 -6 54425.1 1456.43 37
1 -1 7 5576.86 484.398 5
1 -1 7 6511.8 522.425 38
-1 1 -7 5928.93 530.588 33
-1 1 -7 5863.4 410.383 2
-1 1 -7 5857.05 540.165 37
-1 1 -8 757.913 161.959 2
1 -1 8 738.375 212.824 5
-1 1 -8 1055.02 262.709 37
1 -1 8 997.601 223.741 38
-1 1 -8 823.426 219.39 33
1 -1 9 215.096 120.368 38
-1 1 -9 373.415 184.425 37
1 -1 9 348.073 147.783 5
-1 1 -9 250.528 149.415 33
1 -1 10 5175.79 217.718 65
1 -1 10 5178.99 537.802 38
-1 1 -10 4953.53 640.122 37
1 -1 10 3720.04 506.854 5
1 -1 10 4865.34 192.925 16
1 -1 10 5214.22 201.276 11
-1 1 -10 4650.73 612.969 33
1 -1 10 5616.09 226.34 7
-1 1 -10 4515.15 616.647 43
1 -1 10 4930.72 198.445 46
1 -1 11 828.427 90.326 46
-1 1 -11 1182.47 326.356 33
-1 1 -11 1456.76 381.63 37
1 -1 11 1012.95 104.56 7
1 -1 11 963.892 99.8254 65
-1 1 -11 1126.11 320.863 43
1 -1 12 44.9295 39.7052 7
1 -1 12 19.4953 38.2337 65
1 -1 13 241.141 52.5966 7
1 -1 13 249.62 54.2177 65
1 -1 13 203.191 51.5583 18
-1 1 -14 25.4695 33.3357 53
1 -1 14 22.7035 25.4855 7
1 -1 14 37.5371 30.9468 18
1 -1 15 4198.05 118.379 18
-1 1 -15 4483.07 148.702 53
1 0 -14 1287.62 88.435 53
1 0 -14 1185.45 65.7515 14
-1 0 14 1325.39 75.7095 7
-1 0 14 1257.71 71.2963 18
1 0 -13 2999.16 137.542 14
-1 0 13 3195.15 149.853 7
1 0 -13 2740.93 154.517 53
-1 0 13 3105.04 139.212 65
-1 0 12 11063.4 296.141 46
1 0 -12 10946.3 299.452 14
-1 0 12 11930.3 319.585 65
1 0 -12 11328.5 335.144 59
-1 0 11 5571.47 232.849 65
1 0 -11 5702.15 665.429 43
1 0 -11 5004.1 216.696 14
-1 0 11 5082.73 208.811 46
1 0 -11 4765.84 236.268 59
1 0 -10 70906.5 845.059 58
1 0 -10 70049.7 904.236 59
-1 0 10 73706 837.877 65
-1 0 10 72512.1 787.155 11
-1 0 10 69857.9 763.16 46
1 0 -10 68706.1 2578.83 37
1 0 -10 70736.4 819.92 14
1 0 -10 65594.4 2257.45 43
1 0 -9 22249.8 493.365 59
1 0 -9 22169.2 1390.9 37
-1 0 9 22319.2 443.165 65
1 0 -9 23284.1 1253.42 33
-1 0 9 22785 415.652 46
-1 0 9 22950 426.774 11
1 0 -9 22133.2 1254.25 43
-1 0 9 21081.4 1155.68 5
1 0 -9 21896 460.791 58
1 0 -8 2876.03 412.073 33
1 0 -8 2834.32 490.994 37
-1 0 8 2880.71 353.941 4
-1 0 8 3603.9 431.446 5
1 0 -7 109.631 94.1579 33
-1 0 7 379.745 137.266 38
-1 0 7 387.632 117.731 5
1 0 -7 275.037 162.781 37
-1 0 6 20324 846.095 24
-1 0 6 19626.3 841.943 5
1 0 -6 20619.9 1039.54 37
-1 0 6 21197.8 900.328 34
1 0 -6 20163.6 814.061 36
1 0 -5 -183.821 117.1 37
1 0 -5 -71.2218 59.5742 36
-1 0 5 18.4604 62.2068 24
1 0 -5 106.893 70.5508 2
-1 0 5 10.6721 71.8769 34
-1 0 5 73.9611 73.1054 5
1 0 -4 111014 1451.06 2
1 0 -4 109626 1578.16 36
-1 0 4 109509 1552.15 5
-1 0 4 112853 1609.79 24
1 0 -4 113286 1897.98 37
-1 0 4 109272 1606.6 34
-1 0 3 45678.3 863.188 5
1 0 -3 45468.8 825.323 2
-1 0 2 42085.5 689.778 5
1 0 -2 43154.2 691.609 2
-1 0 1 12966.5 289.468 5
-1 0 0 57589.8 521.295 23
-1 0 0 58536.4 335.859 5
1 0 0 56716 544.75 3
1 0 0 59067.2 427.693 27
1 0 1 40394.5 432.071 3
1 0 1 41776.8 445.456 1
-1 0 -1 41156.6 411.304 25
1 0 2 81435.1 850.914 3
1 0 2 79983.9 829.075 1
1 0 2 80780.4 478.73 4
-1 0 -2 81470.4 704.503 2
-1 0 -3 2113.37 164.949 32
-1 0 -3 2235.16 137.946 2
1 0 3 2066.61 109.895 4
-1 0 -3 2161.86 191.125 28
-1 0 -4 87733.1 1396.13 28
-1 0 -4 88972.2 1262.95 32
-1 0 -4 85626.7 999.293 2
-1 0 -4 84792.4 1118.31 35
-1 0 -5 25879.5 886.919 37
-1 0 -5 25131.2 782.183 32
1 0 5 24638.9 768.288 38
1 0 5 25500.1 786.528 5
1 0 5 25218.1 578.13 4
-1 0 -6 59.0334 58.5905 2
1 0 6 -8.05097 50.1029 38
-1 0 -6 158.16 92.1097 37
1 0 6 133.565 57.929 4
1 0 6 29.8806 79.3866 5
1 0 7 20161.5 838.49 38
-1 0 -7 20334.7 997.852 37
1 0 7 19569.2 869.968 5
-1 0 -7 20349.5 698.047 2
-1 0 -8 1604.25 308.498 33
1 0 8 1794.92 266.204 38
1 0 8 1597.92 285.967 5
-1 0 -8 1567.5 306.802 37
-1 0 -9 658.812 225.358 33
1 0 9 452.465 180.938 5
-1 0 -9 470.717 222.091 37
-1 0 -10 343.805 196.881 37
-1 0 -10 139.634 162.768 33
1 0 10 224.526 49.5205 11
1 0 10 90.4524 33.979 65
1 0 10 285.846 138.266 5
1 0 10 162.061 38.0439 46
1 0 10 261.076 58.305 7
1 0 10 223.645 47.7863 16
1 0 11 758.067 88.1096 65
-1 0 -11 263.088 192.491 33
-1 0 -11 407.38 226.901 37
-1 0 -11 622.209 87.5068 59
-1 0 -11 537.642 230.766 43
1 0 11 515.873 70.3453 16
1 0 11 508.955 73.4632 46
1 0 11 547.822 69.5775 11
-1 0 -12 973.881 293.637 43
1 0 12 801.594 92.8308 7
-1 0 -12 646.996 267.797 37
1 0 12 648.492 81.8299 46
-1 0 -12 702.38 90.4462 59
1 0 12 706.768 83.4378 65
1 0 13 2834.09 156.134 7
-1 0 -13 2273.85 420.07 43
1 0 13 2391.73 137.864 65
1 0 13 2741.21 146.285 18
-1 0 -14 477.078 72.6337 53
1 0 14 437.966 57.4688 7
1 0 14 476.292 61.3382 18
-1 0 -15 539.949 59.8528 53
1 0 15 601.365 53.6109 18
-1 -1 14 2140.38 81.0161 18
1 1 -14 2124.33 109.26 53
-1 -1 14 2413.36 102.169 7
-1 -1 13 541.693 66.6033 7
-1 -1 13 472.243 60.6206 65
1 1 -13 449.811 56.0481 14
-1 -1 13 454.759 54.7788 18
1 1 -13 380.967 66.481 53
1 1 -12 7570.37 281.289 53
-1 -1 12 8343.21 265.502 65
1 1 -12 7347.38 241.978 14
1 1 -12 7822.89 265.284 59
-1 -1 12 7597.16 239.845 46
-1 -1 12 8571.38 273.7 7
-1 -1 11 19747.9 399.722 46
1 1 -11 19068.9 417.266 14
-1 -1 11 20576.1 446.371 65
1 1 -11 19784 458.431 59
1 1 -10 29358.9 523.764 14
-1 -1 10 30462.1 538.959 65
1 1 -10 29776.2 577.201 59
1 1 -10 30009.9 1547.22 43
-1 -1 10 30134.1 493.741 46
1 1 -9 2772.78 448.472 43
-1 -1 9 2540 402.118 5
-1 -1 9 3144.99 456.151 38
-1 -1 9 2721.23 149.082 11
1 1 -9 2988.47 457.815 33
1 1 -9 2672.8 172.315 59
-1 -1 9 2597.86 141.464 46
-1 -1 9 2703.01 158.474 65
1 1 -9 2389.29 148.394 14
1 1 -8 1384.73 299.885 43
1 1 -8 1396.69 335.841 37
-1 -1 8 794.63 216.079 5
-1 -1 8 1753.35 343.549 38
1 1 -8 1177.66 266.907 33
-1 -1 7 15158.9 782.285 24
-1 -1 7 13881.3 808.334 5
1 1 -7 15790.7 1015.05 37
-1 -1 7 15046.6 894.708 38
1 1 -7 15559.7 882.193 33
1 1 -7 14885 748.903 2
-1 -1 6 52966.2 1337.98 24
1 1 -6 58356.5 1745.97 37
1 1 -6 58228.5 1361.36 2
-1 -1 6 56876.8 1473.84 5
1 1 -6 58763.4 1561.49 33
-1 -1 5 1894.3 233.494 24
-1 -1 5 1880.17 250.648 5
1 1 -5 2257.94 247.786 2
1 1 -5 1844.61 287.924 37
1 1 -5 2108.96 261.553 33
-1 -1 5 1924.8 249.516 34
1 1 -4 71729.6 1548.86 37
-1 -1 4 72095.9 1269.13 24
-1 -1 4 69867.1 1284.4 34
1 1 -4 75995.3 1377.95 33
1 1 -4 72035.7 1249.84 2
1 1 -3 48748.3 915.946 2
1 1 -3 48999.1 1122.18 37
-1 -1 3 49695.4 936.839 34
1 1 -3 49028.9 964.123 33
-1 -1 3 49067.3 1026.92 23
-1 -1 3 46659.9 907.986 24
-1 -1 2 20498 414.095 21
1 1 -2 20492.2 521.409 33
1 1 -2 20989.4 526.99 2
-1 -1 2 21239.5 589.903 23
-1 -1 2 21294.8 517.969 34
-1 -1 2 20422.5 383.65 27
-1 -1 1 81369.3 978.789 23
1 1 -1 81697 877.509 2
-1 -1 0 31862.4 535.382 25
1 1 0 28358 409.367 2
1 1 1 194261 681.727 2
1 1 1 191755 1126.23 1
-1 -1 -1 194218 1275.98 22
-1 -1 -2 1472.96 110.566 21
1 1 2 1350.33 73.2275 3
1 1 2 1418.64 113.516 1
1 1 2 1407.04 111.698 4
1 1 2 1394.06 110.162 5
-1 -1 -3 36898.6 383.372 2
-1 -1 -3 35665.3 805.373 35
-1 -1 -3 35845.8 843.513 28
1 1 3 38636.1 692.442 5
1 1 3 37708.7 694.362 1
-1 -1 -3 35509.9 536.657 21
1 1 3 35829.3 588.434 4
-1 -1 -4 70094.3 1239.42 35
-1 -1 -4 69582.3 715.949 2
-1 -1 -4 70486.2 1406.93 28
1 1 4 69725.6 1107.67 5
-1 -1 -4 66221.5 1202.68 32
1 1 4 69271.3 936.96 4
-1 -1 -5 113726 1126.08 2
-1 -1 -5 107250 1726.67 32
-1 -1 -5 108654 1592.64 36
-1 -1 -5 107395 1638.03 35
1 1 5 110638 1351.83 4
1 1 5 115553 1634.75 5
1 1 6 2301.13 233.026 38
1 1 6 1984.27 247.855 5
-1 -1 -6 2248.61 185.846 2
-1 -1 -6 2166.06 298.778 37
-1 -1 -6 2138.17 239.416 36
1 1 6 2213.11 218.697 4
1 1 7 13835.6 715.413 5
-1 -1 -7 13807.8 657.57 36
1 1 7 13601.6 592.803 4
-1 -1 -7 14550.5 844.894 37
-1 -1 -8 11617.9 844.776 37
1 1 8 10661.4 697.623 5
1 1 9 2039.52 328.686 5
-1 -1 -9 2171.58 405.094 37
1 1 10 333.672 61.9091 7
1 1 10 324.044 55.2762 46
-1 -1 -10 588.127 221.58 33
1 1 10 295.101 53.4807 16
1 1 10 295.103 52.8083 11
1 1 10 399.612 158.418 5
1 1 11 74263.7 780.387 11
-1 -1 -11 69771.6 2554.1 37
-1 -1 -11 72832.1 2466.15 33
-1 -1 -11 71863.1 784.076 14
1 1 11 73289 756.082 16
1 1 11 73188.5 792.592 46
1 1 11 74013.6 817.823 65
1 1 12 10102.5 298.78 46
1 1 12 10977.2 302.765 65
1 1 12 11158.7 304.23 11
-1 -1 -12 10666.1 1002.14 37
-1 -1 -12 10215.3 290.171 14
1 1 12 11496.3 325.838 7
-1 -1 -12 9851.99 329.645 59
-1 -1 -12 9490.7 910.385 43
1 1 13 5484.32 208.74 7
-1 -1 -13 5039.32 219.201 59
-1 -1 -13 4777.96 603.11 43
1 1 14 41.901 34.5512 18
-1 -1 -14 29.5365 33.2387 59
1 1 14 31.9939 25.4559 7
1 1 15 489.092 51.1628 18
-1 -1 -15 424.211 54.6188 53
-1 -2 14 886.813 59.8027 7
1 2 -14 930.072 70.6659 53
-1 -2 13 336.869 51.4842 65
-1 -2 13 346.505 52.6461 7
1 2 -13 317.319 58.3939 53
1 2 -13 301.933 46.2111 14
-1 -2 13 252.984 37.2382 18
-1 -2 12 929.301 78.9435 18
1 2 -12 936.517 104.279 53
-1 -2 12 1000.11 95.6556 7
1 2 -12 878.908 85.0226 14
-1 -2 12 955.678 93.3478 65
1 2 -11 5249.05 224.437 59
1 2 -11 5362.88 247.709 53
-1 -2 11 5795.11 234.272 7
-1 -2 11 5613.17 233.289 65
-1 -2 11 5202.02 203.193 46
1 2 -11 4936.98 210.118 14
1 2 -10 432.924 243.872 43
-1 -2 10 431.929 188.78 38
-1 -2 10 168.658 45.8341 46
1 2 -10 159.786 44.8262 14
-1 -2 10 246.896 61.7229 65
1 2 -10 165.386 51.3219 59
-1 -2 9 43203.9 621.681 65
-1 -2 9 40353 1681.29 38
1 2 -9 44179.8 1842.12 43
1 2 -9 43107.6 658.627 59
-1 -2 9 39395.5 1660.48 5
-1 -2 9 42066.2 558.464 46
1 2 -9 42320 609.607 14
-1 -2 8 453.419 177.236 38
1 2 -8 784.985 238.116 43
-1 -2 8 715.097 201.934 5
1 2 -8 446.711 145.849 2
1 2 -8 427.455 168.364 33
-1 -2 7 45701.8 1534.52 5
1 2 -7 45436.3 1383.97 2
-1 -2 7 48661 1665.22 38
1 2 -7 48292.1 1680.2 43
1 2 -7 50236.9 1652.8 33
1 2 -6 4291.43 490.071 37
1 2 -6 4003.27 384.357 2
1 2 -6 4666.74 465.295 33
1 2 -6 4594.24 469.585 43
-1 -2 6 4155.02 367.772 24
-1 -2 6 4049.33 444.599 38
1 2 -5 53005 1267.21 2
1 2 -5 56570.6 1427.48 33
1 2 -5 52022.6 1426.04 43
-1 -2 5 51719.7 1187.63 24
1 2 -5 52315.6 1546.58 37
-1 -2 4 316.049 83.1644 27
-1 -2 4 165.874 73.7179 24
-1 -2 4 140.853 47.217 26
1 2 -4 238.593 119.411 33
1 2 -4 101.319 88.5123 43
1 2 -4 71.9576 68.8752 2
-1 -2 4 104.137 86.4163 23
1 2 -4 178.402 98.9745 37
-1 -2 3 412.497 85.0031 27
-1 -2 3 287.59 97.4463 23
-1 -2 3 459.398 97.3943 34
1 2 -3 492.016 110.848 33
1 2 -3 567.895 115.957 2
1 2 -2 86710.8 1193.28 2
-1 -2 2 89285.4 1352.24 23
1 2 -1 26481.4 581.814 2
-1 -2 1 27970.1 634.788 25
1 2 0 136968 1119.58 2
-1 -2 0 138945 1386.7 25
-1 -2 -1 38713 748.76 22
1 2 1 38422.7 471.778 2
1 2 2 38634.6 638.501 6
-1 -2 -2 34519.4 682.9 31
-1 -2 -2 34181 520.04 29
1 2 2 38657.1 737.569 4
1 2 2 36817.5 626.175 1
1 2 3 154379 1445.88 1
1 2 3 137793 1439.89 4
-1 -2 -3 148909 1008.35 29
1 2 3 148572 1310.72 34
1 2 3 148902 1403.61 6
1 2 3 154094 1507.74 5
-1 -2 -3 137428 1349.77 31
1 2 4 760.586 118.246 4
-1 -2 -4 820.5 175.973 28
-1 -2 -4 824.835 158.587 32
-1 -2 -4 927.992 172.766 35
1 2 4 749.635 123.44 1
1 2 4 774.081 129.393 5
1 2 5 805.148 131.531 4
-1 -2 -5 926.025 179.949 36
-1 -2 -5 919.402 183.78 35
1 2 5 874.984 154.692 5
-1 -2 -5 856.111 175.37 32
-1 -2 -6 130.062 111.773 32
-1 -2 -6 467.028 134.391 36
1 2 6 270.962 102.745 4
1 2 6 512.803 132.588 5
-1 -2 -7 49750.4 1594.25 37
1 2 7 47526 1214.59 4
-1 -2 -7 48292.7 1361.51 36
1 2 7 47353.9 1327.39 5
1 2 8 21208.9 889.43 4
-1 -2 -8 21803.1 1174.11 37
-1 -2 -8 22121.8 977.093 36
1 2 8 20262.1 963.128 5
-1 -2 -9 14441.5 1048.54 37
1 2 9 13472.7 860.996 5
1 2 10 28780.1 488.719 7
1 2 10 26012.9 1294.28 5
1 2 10 26322.8 433.112 16
1 2 10 27254 463.822 46
1 2 10 26860.4 459.569 11
-1 -2 -10 26669.6 1524.24 37
1 2 10 27862 1259.86 6
-1 -2 -11 74380 860.248 58
1 2 11 75159.2 761.504 16
1 2 11 75688.1 805.723 46
1 2 11 75223.8 795.624 11
-1 -2 -11 73534.5 2467.66 33
-1 -2 -11 73826.8 2641.78 37
1 2 12 5920.18 229.335 46
-1 -2 -12 5804.11 747.478 37
1 2 12 6235.1 227.814 7
-1 -2 -12 5599.1 218.592 14
1 2 12 6105.47 228.866 11
1 2 12 5798.64 212.375 16
-1 -2 -13 15166.8 392.284 59
-1 -2 -13 15332.7 1080.54 43
1 2 13 15770 333.05 7
1 2 13 15522.8 355.898 46
1 2 13 16662.8 357.136 11
1 2 14 482.056 65.3388 18
-1 -2 -14 455.321 66.8967 59
1 2 14 379.454 47.256 7
1 2 15 19.1997 25.7826 18
-1 -2 -15 14.4604 25.1099 53
-1 -3 13 1145.52 80.3994 7
1 3 -13 1133.91 77.207 14
1 3 -13 990.084 89.3902 53
-1 -3 13 1017.65 78.2 65
1 3 -13 1041.09 85.6467 52
1 3 -12 -0.18557 46.9865 53
1 3 -12 -4.71089 32.7177 14
-1 -3 12 -1.92594 36.3857 65
-1 -3 12 37.7888 37.0891 7
1 3 -11 638.825 77.7065 14
1 3 -11 869.416 292.076 43
-1 -3 11 638.424 82.1374 65
1 3 -11 635.09 92.3019 53
-1 -3 11 629.305 81.601 7
1 3 -10 573.835 77.3881 14
-1 -3 10 745.064 92.0302 65
-1 -3 10 642.1 75.9564 46
1 3 -10 617.039 91.386 53
-1 -3 10 716.477 245.074 38
1 3 -10 341.934 193.664 43
1 3 -9 645.812 81.1795 14
1 3 -9 748.645 100.869 53
-1 -3 9 647.171 82.6482 54
-1 -3 9 714.623 77.4384 46
-1 -3 9 746.408 86.6905 65
1 3 -9 755.962 268.777 43
-1 -3 9 622.286 226.267 38
-1 -3 8 572.289 72.0019 65
1 3 -8 999.163 231.785 2
1 3 -8 516.663 210.095 43
-1 -3 8 715.858 220.401 5
-1 -3 8 709.453 232.611 38
1 3 -7 9725.44 787.241 43
1 3 -7 8596.74 643.246 2
-1 -3 7 9124.1 743.053 38
-1 -3 7 8660.07 707.747 5
1 3 -6 14258.4 870.012 43
-1 -3 6 13581.4 845.459 38
1 3 -6 13688.7 755.234 2
-1 -3 5 53757.2 1573.56 38
-1 -3 5 55665 1243.6 24
1 3 -5 56107.9 1409.93 2
-1 -3 5 57902.8 1575.27 23
-1 -3 4 1105.5 173.902 27
-1 -3 4 930.181 157.703 24
1 3 -4 1276.05 207.388 2
-1 -3 4 1325.26 228.704 23
1 3 -4 1394.19 240.569 43
-1 -3 4 1718.2 182.461 26
1 3 -3 47352.9 1098.57 2
-1 -3 3 51424.4 1080.69 27
-1 -3 3 50291.8 1246.15 23
1 3 -3 50803.5 1257.29 43
-1 -3 2 26096.5 729.105 25
-1 -3 2 26141.1 826.928 23
1 3 -2 25242.5 732.491 2
-1 -3 1 117612 1495.97 25
1 3 -1 110421 1376.88 4
1 3 0 474185 2863.4 4
-1 -3 0 482931 3226.74 22
1 3 1 82.1358 63.6689 4
-1 -3 -1 157.844 61.3095 28
1 3 1 19.1017 31.6837 2
-1 -3 -1 -3.16562 53.044 22
1 3 2 308433 2444.29 4
1 3 2 300526 2042.37 1
-1 -3 -3 469.215 117.098 35
1 3 3 338.924 81.0064 1
1 3 3 334.538 68.4277 34
1 3 3 447.299 54.8945 2
1 3 3 344.104 77.6602 6
1 3 3 412.116 111.619 4
-1 -3 -3 373.752 129.642 28
1 3 4 33.9449 54.3006 4
-1 -3 -4 31.7421 91.1188 35
-1 -3 -4 277.84 103.505 41
1 3 4 16.0714 32.5557 6
1 3 4 162.036 63.5218 1
1 3 4 59.1317 50.2789 34
-1 -3 -4 -1.9342 84.886 32
-1 -3 -5 560.663 125.685 41
1 3 5 359.216 96.8947 6
-1 -3 -5 679.806 184.572 35
-1 -3 -5 635.516 167.553 36
-1 -3 -5 598.39 184.677 32
1 3 5 582.513 146.051 4
-1 -3 -6 63458.8 1643.59 36
1 3 6 60249.2 1290.47 6
-1 -3 -6 60420.1 1431.89 41
-1 -3 -6 56740 1626.94 32
1 3 6 59284.6 1379.35 4
1 3 7 25.0222 56.7893 6
1 3 7 247.527 104.274 4
-1 -3 -7 165.953 100.66 36
-1 -3 -8 49284.5 1604.98 36
1 3 8 46980.8 1372.88 6
1 3 8 48439.1 1467.59 4
-1 -3 -8 47902.4 1771.5 37
-1 -3 -9 2735.65 464.852 37
-1 -3 -9 3038.4 420.94 36
1 3 9 2616.72 356.975 6
1 3 10 623.394 76.4389 11
1 3 10 627.305 69.2941 16
1 3 10 703.174 78.8215 46
-1 -3 -11 55258.8 773.554 58
-1 -3 -11 58392.1 2379.84 37
1 3 11 56509.5 660.077 16
1 3 11 56867.9 703.339 46
1 3 11 55967.8 701.932 11
1 3 12 1641.6 122.605 11
-1 -3 -12 1538.07 127.054 58
1 3 12 1732.12 117.32 16
1 3 12 1685.44 123.508 46
-1 -3 -13 15533.3 354.681 58
1 3 13 16027.8 351.088 11
1 3 13 16200.4 357.238 46
-1 -3 -13 15079.1 328.471 14
-1 -3 -13 15666.5 406.908 59
-1 -3 -14 63.1965 41.178 59
1 3 14 5.02269 34.5596 18
-1 -3 -15 109.536 34.6498 53
-1 -3 -15 58.8167 24.2381 59
1 3 15 83.7948 28.863 18
-1 -4 13 1271.4 76.953 7
-1 -4 13 1363.04 82.4577 65
1 4 -13 1200.95 84.0162 52
-1 -4 12 272.73 52.1436 65
1 4 -12 305.592 52.7594 14
1 4 -12 275.654 61.2328 53
-1 -4 12 256.007 47.9462 7
1 4 -12 297.359 61.8866 52
1 4 -11 448.066 76.3525 53
1 4 -11 374.083 62.0248 14
-1 -4 11 449.25 69.1218 65
-1 -4 11 458.476 67.4146 7
1 4 -10 2272.05 144.433 14
1 4 -10 2082.03 158.344 53
-1 -4 10 2267.36 148.82 65
-1 -4 10 2411.68 147.34 7
-1 -4 10 2170.67 396.879 38
1 4 -10 1779.13 400.082 43
-1 -4 9 24981.7 488.294 54
1 4 -9 23766.6 514.136 53
-1 -4 9 22638.1 1282.89 38
-1 -4 9 25150.4 482.527 65
1 4 -9 23437.1 459.653 14
1 4 -9 23023.5 1414.26 43
1 4 -8 19213.3 446.45 53
1 4 -8 18915 398.235 14
-1 -4 8 19673.2 427.797 54
-1 -4 8 16155.6 1094.88 5
-1 -4 8 19015.5 401.494 65
1 4 -8 18830.9 1223.28 43
-1 -4 8 18090.1 1121.54 38
-1 -4 8 18251.2 351.219 46
1 4 -8 16097 999.274 2
-1 -4 7 4242.47 517.519 38
1 4 -7 4784.47 592.167 43
1 4 -7 4089.59 475.468 2
1 4 -6 64273.5 1777.36 2
-1 -4 6 64846.8 1914.82 23
-1 -4 6 72272.1 2015.06 38
1 4 -6 73848.3 2104.64 43
1 4 -5 66739.6 1679.71 2
-1 -4 5 71373.7 1873.42 38
-1 -4 5 67034.8 1817.36 23
1 4 -5 71767.1 1938.93 43
-1 -4 4 37520.7 1001.79 26
1 4 -4 38717.2 1198.23 2
1 4 -4 38059.5 1304.36 43
-1 -4 4 37444.9 1264.57 23
-1 -4 4 33857 1224.02 38
-1 -4 4 37155.4 1129.22 27
1 4 -3 41146 1152.77 2
-1 -4 3 40908.2 1238.78 23
1 4 -3 39955.5 1253.34 43
1 4 -2 50065.6 1180.53 2
1 4 -2 51118.5 1339.68 43
1 4 -1 6323.79 382.131 4
1 4 -1 6278.05 261.203 30
-1 -4 1 6053.66 252.506 28
-1 -4 1 6177.84 398.648 25
1 4 -1 6425.79 395.911 2
1 4 0 11075.3 482.159 2
-1 -4 0 11441.2 575.441 22
1 4 0 11229.1 528.11 4
-1 -4 0 10877.2 419.682 28
1 4 1 32441.9 883.298 4
1 4 1 33773.4 772.393 2
-1 -4 -1 32333.4 923.607 22
-1 -4 -1 31972.8 833.28 28
-1 -4 -1 30989.2 844.386 35
-1 -4 -1 30333.1 964.507 41
1 4 2 94811.5 1140.69 2
-1 -4 -2 82433.8 1635.38 41
-1 -4 -2 88390.9 1530.72 35
1 4 2 96490.8 1322.65 1
-1 -4 -2 91091.2 1568.16 28
-1 -4 -2 100052 1641.64 22
1 4 2 93672.9 1541.21 4
-1 -4 -3 7986.53 523.688 41
1 4 3 8032.22 297.444 2
-1 -4 -3 8614.79 514.944 35
1 4 3 8232.89 400.235 1
1 4 3 8318.61 492.747 4
1 4 4 3958.15 285.564 6
1 4 4 3841.08 299.072 1
1 4 4 4023.89 269.891 34
-1 -4 -4 4442.76 401.43 35
-1 -4 -4 4099.85 382.58 36
-1 -4 -4 4259.68 392.987 32
-1 -4 -4 4007.68 387.534 41
1 4 4 3994.2 368.744 4
-1 -4 -5 698.409 186.434 35
1 4 5 865.749 181.766 4
-1 -4 -5 855.813 216.539 32
-1 -4 -5 762.086 145.768 26
1 4 5 724.983 137.499 6
1 4 5 966.412 174.477 1
-1 -4 -5 923.456 209.099 36
-1 -4 -5 863.693 193.303 41
-1 -4 -6 138068 2594.04 36
-1 -4 -6 134641 2676.83 32
1 4 6 128699 1900.86 6
1 4 6 128327 2273.22 4
-1 -4 -6 133464 2330.48 41
1 4 7 11863.7 632.293 6
-1 -4 -7 12362 891.504 32
-1 -4 -7 14001.9 900.015 36
1 4 7 12037.7 748.811 4
-1 -4 -8 969.329 241.027 36
1 4 8 1123.48 264.063 4
-1 -4 -8 427.302 193.386 37
1 4 9 252.037 49.5526 61
-1 -4 -9 179.945 152.658 36
1 4 9 301.114 55.6202 11
1 4 10 17.2173 39.6098 46
1 4 10 119.407 30.3976 16
1 4 10 103.778 41.3251 11
-1 -4 -10 234.174 137.586 36
-1 -4 -10 270.177 185.319 37
-1 -4 -11 776.189 298.677 37
1 4 11 669.671 85.3824 11
-1 -4 -11 652.435 86.5097 45
1 4 11 680.189 82.6903 46
-1 -4 -12 65.9263 37.2614 58
1 4 12 96.8363 35.0261 46
1 4 12 102.591 46.7997 11
1 4 13 3862.92 169.427 46
-1 -4 -13 3971.84 210.233 59
-1 -4 -13 3905.37 183.898 58
1 4 13 3835.8 173.573 11
-1 -4 -13 3693.21 162.216 14
1 4 14 1425.96 99.065 18
-1 -4 -14 1256.53 106.384 59
-1 -4 -15 1375.7 80.8814 59
1 4 15 1391.61 75.3699 18
-1 -4 -15 1552.75 86.7932 53
1 5 -13 82.682 28.4759 52
-1 -5 13 38.0738 19.3847 19
1 5 -12 44.0247 30.7255 14
-1 -5 12 26.2368 31.3843 65
1 5 -12 -16.5791 35.1769 52
-1 -5 12 18.0666 24.9023 7
-1 -5 11 6145.45 205.22 7
1 5 -11 6052.99 214.042 14
1 5 -11 5874.85 240.368 53
1 5 -11 6413.9 251.052 52
-1 -5 11 5973.57 211.736 65
1 5 -10 334.628 72.0009 52
-1 -5 10 237.614 56.0029 65
1 5 -10 304.482 68.7223 53
-1 -5 10 267.76 54.4694 7
1 5 -10 260.316 54.2514 14
-1 -5 9 2677.23 158.684 65
1 5 -9 2731.46 158.402 14
1 5 -9 2737.51 178.604 53
-1 -5 9 2249.69 429.081 38
-1 -5 9 2973.66 171.535 54
-1 -5 9 2788.79 154.376 7
1 5 -9 2872.96 517.921 43
1 5 -8 14228 354.519 14
-1 -5 8 14926.1 361.164 65
-1 -5 8 14488 373.226 54
1 5 -8 14663.7 395.679 53
1 5 -8 13731.5 1094.75 43
-1 -5 8 15096.9 1032.89 38
-1 -5 7 410.419 185.058 38
1 5 -7 600.28 82.0585 53
1 5 -7 489.05 238.637 43
-1 -5 7 671.432 80.9107 54
-1 -5 7 647.163 75.4961 65
1 5 -7 574.622 191.994 2
1 5 -7 656.917 75.4041 14
-1 -5 6 43405.2 1630.78 38
1 5 -6 40725.2 1558.06 2
-1 -5 6 40603.9 1624.63 23
-1 -5 5 6694.78 602.634 38
-1 -5 5 5426.09 557.586 23
1 5 -5 6249.68 573.986 2
1 5 -5 5569.95 588.539 43
-1 -5 4 18223.4 789.253 26
-1 -5 4 18282.5 925.09 38
1 5 -4 16519.9 952.466 43
-1 -5 4 17566.8 952.278 23
-1 -5 4 17263.9 878.187 27
1 5 -4 17337.5 903.303 2
-1 -5 3 41434.8 1288.88 38
1 5 -3 41269.6 1419.06 43
-1 -5 3 41337.5 1192.13 26
1 5 -3 41161.6 1312.26 2
-1 -5 3 37789.6 1328.65 23
-1 -5 2 23203.9 814.217 41
1 5 -2 22323.5 914.634 2
-1 -5 2 20146.2 833.31 38
-1 -5 2 21880.4 828.217 25
-1 -5 1 14986.6 696.435 25
-1 -5 1 13737.7 620.782 38
1 5 -1 14950.4 691.675 4
1 5 -1 15666.4 708.956 2
-1 -5 1 15881.9 714.623 41
-1 -5 0 146126 1762.8 38
-1 -5 0 147921 2275.31 22
1 5 0 147271 1997.98 2
1 5 0 151389 2132.19 4
-1 -5 0 147285 1840.58 35
-1 -5 -1 33812.5 960.575 35
1 5 1 30825.3 969.931 4
-1 -5 -1 34037.6 1045.69 22
1 5 1 33039.4 862.751 1
1 5 1 31961.4 850.941 2
-1 -5 -1 35109.5 1141.29 41
-1 -5 -2 652.891 178.864 41
-1 -5 -2 649.438 163.373 35
1 5 2 516.46 147.044 4
-1 -5 -2 362.967 121.656 22
1 5 2 432.832 109.783 1
1 5 2 483.981 107.856 2
-1 -5 -3 39530.3 1193.66 36
1 5 3 37760.4 1151.53 4
1 5 3 34999.8 745.821 2
-1 -5 -3 37088.4 1140.41 35
-1 -5 -3 37526 1227.55 41
1 5 3 38163.6 959.861 1
-1 -5 -3 39673 1119.44 32
1 5 4 91700.5 1906.65 4
-1 -5 -4 91198.2 1909.39 35
-1 -5 -4 89292.1 1848.51 32
-1 -5 -4 90863.2 1923.5 36
-1 -5 -4 91599.4 1955.08 41
1 5 4 88562.1 1540.61 1
-1 -5 -5 3621.72 417.75 32
-1 -5 -5 4171.32 428.279 41
-1 -5 -5 3831.18 429.955 36
-1 -5 -5 4060.92 372.935 26
1 5 5 3454.68 330.899 1
-1 -5 -5 4136.95 445.3 35
1 5 5 4144.68 433.742 4
1 5 6 3701.83 435.551 4
-1 -5 -6 3574.44 456.874 32
-1 -5 -6 3256.88 384.716 41
-1 -5 -6 3233.2 422.479 36
1 5 7 13566.8 878.321 4
-1 -5 -7 13297.6 817.759 41
-1 -5 -7 13715.1 916.553 36
-1 -5 -7 13695.9 950.997 32
-1 -5 -8 7478.31 733.768 36
1 5 8 5960.14 626.771 4
-1 -5 -8 5588.24 664.034 37
1 5 9 242.886 50.9775 11
1 5 9 153.657 132.181 4
-1 -5 -9 569.609 242.965 37
1 5 9 227.592 49.3492 61
-1 -5 -9 318.125 62.3752 56
-1 -5 -9 275.478 171.906 36
1 5 10 25.3331 41.3744 46
1 5 10 47.5579 32.4782 11
-1 -5 -11 1952.66 461.823 37
1 5 11 1651.11 128.504 11
1 5 11 1742.82 120.176 46
-1 -5 -11 1626.42 136.726 45
1 5 12 2681.9 156.436 11
-1 -5 -12 2658 158.763 45
1 5 12 2546.77 139.96 46
-1 -5 -12 2619.67 171.178 58
1 5 13 3224.1 158.274 11
-1 -5 -13 3159.6 166.871 58
1 5 13 3156.59 140.959 46
1 5 14 38.1413 28.8664 18
-1 -5 -14 21.4775 26.7123 58
-1 -5 -14 70.7331 40.5969 59
1 5 14 51.2715 28.2114 11
-1 -6 12 1165.28 75.7866 19
-1 -6 12 1149.33 66.4971 7
1 6 -12 1168.48 88.6121 52
-1 -6 11 434.493 59.3738 65
1 6 -11 562.832 67.5254 14
1 6 -11 491.841 74.4738 52
-1 -6 11 499.582 55.9234 7
1 6 -10 2444.87 145.048 14
1 6 -10 2351.98 155.889 53
1 6 -10 2462.55 165.743 52
-1 -6 10 2219.81 133.022 65
-1 -6 10 2520.94 130.972 7
-1 -6 9 1932.89 392.13 38
1 6 -9 1981.75 151.011 53
-1 -6 9 1943.63 122.638 7
1 6 -9 2064.67 158.085 52
-1 -6 9 2069.57 134.318 65
1 6 -9 2017.13 137.555 14
-1 -6 8 9135.19 278.741 65
1 6 -8 8753.47 283.897 14
-1 -6 8 9102.84 297.842 54
1 6 -8 9162.06 324.904 52
-1 -6 8 8146.37 773.976 38
-1 -6 8 9169.94 263.726 7
1 6 -8 8871.26 308.189 53
-1 -6 7 840.044 242.667 38
-1 -6 7 1083.4 89.3507 7
1 6 -7 1070.67 113.002 52
1 6 -7 1071.82 100.217 14
-1 -6 7 1101.22 107.667 54
1 6 -7 1181.39 112.735 53
-1 -6 7 955.556 91.6445 65
-1 -6 6 -16.7345 32.6366 54
1 6 -6 33.0682 59.4704 2
-1 -6 6 -42.8911 98.7929 38
1 6 -6 66.5344 36.8249 52
1 6 -5 3977.53 504.753 2
-1 -6 5 4051.9 484.112 38
-1 -6 5 3827.54 503.584 23
-1 -6 4 3618.52 441.765 38
-1 -6 4 3147.52 440.402 23
-1 -6 4 3126.56 420.642 27
1 6 -4 3518.49 447.251 2
-1 -6 3 15086.4 927.026 23
-1 -6 3 15273.4 805.926 26
1 6 -3 14960.7 863.849 2
-1 -6 3 14598.7 800.584 38
-1 -6 2 77433.1 1685.75 38
1 6 -2 74000.1 1783.67 2
-1 -6 2 72353 1631.49 25
-1 -6 2 75368 1788.75 26
-1 -6 2 76980.2 1633.04 41
-1 -6 1 321.342 107.044 38
1 6 -1 226.259 94.7454 4
-1 -6 1 451.965 142.712 41
-1 -6 1 604.035 174.35 25
1 6 -1 442.771 141.203 2
-1 -6 0 -73.3589 89.0388 41
-1 -6 0 -178.305 110.753 22
1 6 0 108.567 70.4457 2
1 6 0 -92.585 86.0926 4
-1 -6 0 192.988 68.7125 38
-1 -6 0 -27.0914 86.3695 35
1 6 1 15108.8 755.511 4
1 6 1 15058.3 653.594 2
1 6 1 14371.4 639.825 1
-1 -6 -1 16501 839.347 41
-1 -6 -1 15574.6 789.054 22
-1 -6 -1 16046 712.039 35
-1 -6 -2 467.538 179.158 41
1 6 2 348.019 131.695 4
-1 -6 -2 420.13 141.032 22
-1 -6 -2 390.039 138.07 36
1 6 2 316.824 96.8295 1
1 6 2 130.064 83.3754 2
-1 -6 -2 374.276 147.816 35
-1 -6 -3 70960 1587.78 32
-1 -6 -3 66254.6 1681.25 26
-1 -6 -3 71421 1706 35
-1 -6 -3 71159.4 1825.26 41
-1 -6 -3 70456.7 1710.09 36
1 6 3 66748.2 1346.93 1
-1 -6 -3 74445.7 1778.32 22
1 6 3 71181.4 1732.97 4
-1 -6 -4 29799.3 1172.43 35
-1 -6 -4 29763.3 1114.51 32
-1 -6 -4 29373.8 1112.04 26
-1 -6 -4 31107 1211.82 22
-1 -6 -4 29587.5 1177.13 36
1 6 4 28983.9 1164.21 4
-1 -6 -4 28792.2 1189.21 41
-1 -6 -5 113.221 108.481 26
-1 -6 -5 -0.97294 87.1768 32
-1 -6 -5 48.2978 111.203 36
1 6 5 -5.12435 62.7969 4
-1 -6 -6 1664.79 319.399 32
1 6 6 1972.63 332.638 4
-1 -6 -6 1969.7 334.228 41
-1 -6 -6 1783.31 326.404 36
-1 -6 -7 643.038 226.516 36
-1 -6 -7 1208.88 258.545 41
1 6 7 767.135 228.703 4
-1 -6 -8 293.973 183.766 36
1 6 8 374.329 163.39 4
1 6 8 103.748 39.4437 11
1 6 8 91.1055 36.9992 61
-1 -6 -9 350.742 196.649 36
-1 -6 -9 63.9676 109.855 37
1 6 9 223.558 52.7375 61
-1 -6 -9 359.93 70.2452 56
1 6 9 303.794 62.8184 11
-1 -6 -10 -18.2083 33.758 56
1 6 10 -22.6165 39.4404 11
-1 -6 -11 14688.8 1143.47 36
-1 -6 -11 14224.9 1189.28 37
1 6 11 13681.6 366.169 11
-1 -6 -11 15009.9 408.678 45
-1 -6 -12 6855.49 258.21 45
-1 -6 -12 6756.68 274.053 58
1 6 12 6643.31 242.57 11
1 6 13 136.373 43.7694 11
-1 -6 -13 147.467 45.6176 58
-1 -6 -13 129.308 40.2765 45
-1 -6 -14 21.4767 32.9636 59
-1 -6 -14 28.2467 23.6361 58
1 6 14 -2.59825 21.4418 11
1 6 14 5.19321 19.2467 18
1 7 -12 171.935 35.6965 52
-1 -7 12 189.408 28.7503 19
-1 -7 11 26.4028 24.7839 19
1 7 -11 22.7377 33.8665 52
1 7 -10 1835.85 117.917 14
-1 -7 10 1683.46 94.506 7
1 7 -10 1778.27 133.839 52
-1 -7 10 1674.71 105.729 65
-1 -7 9 864.414 83.4608 65
1 7 -9 843.692 90.7708 14
1 7 -9 780.391 100.676 52
-1 -7 8 2897.77 167.895 54
-1 -7 8 2421.35 413.994 38
1 7 -8 2847.41 186.174 52
-1 -7 8 2803.27 149.122 65
1 7 -8 3087.83 173.457 14
-1 -7 7 -21.6626 42.6059 54
1 7 -7 12.9351 42.7466 52
-1 -7 7 -63.9084 102.624 38
-1 -7 7 38.3625 31.848 65
1 7 -7 55.2154 34.5059 14
1 7 -6 4310.65 220.224 52
1 7 -6 4217.54 197.714 14
-1 -7 6 4481.28 205.084 54
-1 -7 6 4441.81 180.773 65
-1 -7 6 4053.08 529.867 38
-1 -7 6 4286.2 179.637 12
1 7 -5 7122.43 269.721 52
1 7 -5 6563.93 676.486 2
-1 -7 5 6738.95 643.81 38
-1 -7 5 6806.7 243.621 54
-1 -7 5 6000.79 668.946 23
1 7 -4 -133.019 100.504 2
-1 -7 4 -143.389 63.9692 38
1 7 -3 2687.27 382.371 2
-1 -7 3 2631.67 410.56 23
-1 -7 3 2803.33 381.574 26
-1 -7 3 3001.88 376.125 38
-1 -7 2 4024.32 403.091 38
1 7 -2 3514.8 412.987 2
-1 -7 2 4180.96 464.374 26
1 7 -1 114.678 82.1424 2
-1 -7 1 483.713 146.68 25
-1 -7 1 46.4164 93.0427 26
1 7 -1 229.551 94.125 4
-1 -7 1 423.93 149.961 41
-1 -7 0 4656.64 448.394 25
-1 -7 0 5209.65 496.617 41
1 7 0 4476.34 428.914 2
1 7 0 5247.53 480.777 4
-1 -7 0 4614.59 490.199 26
-1 -7 -1 12509.2 693.606 36
1 7 1 12543.1 624.603 1
1 7 1 11562.5 635.948 2
-1 -7 -1 13395.1 832.232 26
-1 -7 -1 12310.6 772.605 22
-1 -7 -1 13634.1 828.837 41
1 7 1 11905.8 735.222 4
-1 -7 -2 4459.13 465.75 22
-1 -7 -2 4503.15 446.343 36
-1 -7 -2 5183.88 520.111 26
-1 -7 -2 4404.34 481.746 41
-1 -7 -2 4005.63 375.665 32
1 7 2 4559.45 473.211 4
-1 -7 -3 880.021 221.496 26
-1 -7 -3 708.817 218.173 41
1 7 3 860.597 221.949 4
-1 -7 -3 953.452 224.625 22
-1 -7 -3 673.661 168.374 32
-1 -7 -3 759.529 208.697 36
-1 -7 -4 59.9915 84.9689 26
-1 -7 -4 -159.01 105.835 22
-1 -7 -4 -306.482 148.532 41
-1 -7 -4 -108.575 96.0675 32
1 7 4 -171.505 99.4107 4
-1 -7 -4 -29.3997 81.1738 36
-1 -7 -5 3618.21 472.767 36
-1 -7 -5 3916.82 453.213 26
1 7 5 4108.79 504.223 4
-1 -7 -5 4276.91 507.866 22
-1 -7 -5 3735.16 447.58 32
-1 -7 -5 4063.94 494.882 41
1 7 6 1173.86 291.294 4
-1 -7 -6 884.994 269.015 36
-1 -7 -6 1073.92 272.461 22
-1 -7 -6 1096.9 271.415 32
-1 -7 -6 846.236 246.387 41
1 7 7 63.8218 40.8142 11
1 7 7 33.9502 40.9438 15
1 7 7 58.8015 33.3896 61
-1 -7 -8 7038.54 763.119 37
-1 -7 -8 7603.75 779.006 36
-1 -7 -8 7490.86 263.977 50
1 7 8 7243.36 254.895 61
1 7 8 6672.44 281.627 15
1 7 8 7302.32 274.952 11
-1 -7 -9 6382.8 243.562 50
-1 -7 -9 6921.01 767.725 36
1 7 9 6001.13 238.999 61
1 7 9 5981.65 253.435 11
-1 -7 -9 6699.58 785.342 37
1 7 9 5627.49 258.51 15
-1 -7 -9 6285.92 264.551 56
-1 -7 -10 2375.44 162.224 56
-1 -7 -10 2381.06 474.027 37
1 7 10 2170.42 153.832 11
-1 -7 -10 2765.46 492.425 36
1 7 11 282.191 63.1811 11
-1 -7 -11 330.066 68.9661 45
-1 -7 -11 269.563 56.8668 56
-1 -7 -11 275.059 59.8215 20
1 7 12 16.1477 35.5549 11
-1 -7 -12 23.1143 37.2252 45
-1 -7 -12 41.3232 48.1241 58
-1 -7 -13 542.372 69.649 58
-1 -7 -13 642.8 80.7313 59
1 7 13 504.582 62.5966 11
-1 -7 -13 569.796 62.8954 45
1 7 14 118.164 28.6431 11
-1 -7 -14 78.0213 29.1502 59
1 8 -11 132.19 35.7862 52
-1 -8 11 127.547 27.8823 19
1 8 -10 1318.05 105.21 52
-1 -8 10 1361.73 88.9522 19
-1 -8 9 1430.02 102.169 19
1 8 -9 1392.26 120.755 52
-1 -8 8 16891.7 1058.08 38
-1 -8 8 17553.8 339.067 65
1 8 -8 16291.3 363.115 49
1 8 -8 17098.4 427.427 52
1 8 -8 17395.2 384.081 14
1 8 -7 6420.56 270.023 52
-1 -8 7 6324.95 210.511 12
-1 -8 7 5991.29 646.1 38
1 8 -7 6469.65 245.026 14
1 8 -6 214.72 66.3138 52
1 8 -6 190.639 49.4549 14
-1 -8 6 183.462 44.9184 12
-1 -8 6 96.3602 41.4717 54
1 8 -5 11108.1 319.466 49
-1 -8 5 11959 307.733 12
-1 -8 5 12166.2 331.268 54
1 8 -5 11621.8 354.916 52
1 8 -5 11437.4 324.535 14
1 8 -4 13036.2 338.2 14
-1 -8 4 12809.7 321.78 62
-1 -8 4 13336 867.418 38
1 8 -4 10951.9 875.056 2
-1 -8 4 11534.1 943.226 23
1 8 -4 12496.8 332.953 49
-1 -8 4 13288.7 331.798 54
1 8 -4 12898.2 364.142 52
-1 -8 4 13103.6 303.388 19
-1 -8 4 13449.7 325.847 12
-1 -8 3 484.527 174.871 26
-1 -8 3 947.966 223.98 38
-1 -8 3 711.67 244.317 23
1 8 -3 481.377 172.331 2
-1 -8 2 15946.3 976.574 26
-1 -8 2 17942.6 874.423 38
1 8 -2 15724 947.518 2
-1 -8 1 1399.07 301.319 26
-1 -8 1 1451.19 267.88 41
1 8 -1 1565.63 279.723 2
-1 -8 0 14497 891.632 41
1 8 0 13188.6 830.096 4
-1 -8 0 14146.9 924.678 26
1 8 0 13051.6 780.322 2
-1 -8 0 12613.7 792.517 25
1 8 1 1739.11 306.233 4
-1 -8 -1 1619.5 300.666 22
-1 -8 -1 1268.13 244.312 36
-1 -8 -1 1452.53 308.983 41
-1 -8 -1 1670.89 322.65 26
-1 -8 -2 3301.84 442.202 22
-1 -8 -2 3277.8 400.015 36
1 8 2 3407.25 447.792 4
-1 -8 -2 3729.28 476.384 26
-1 -8 -2 3611.69 474.257 41
1 8 3 1489.08 297.496 4
-1 -8 -3 712.181 209.635 22
-1 -8 -3 997.124 264.73 41
-1 -8 -3 1113.97 275.549 26
-1 -8 -3 940.063 247.701 36
-1 -8 -4 3230.38 464.998 41
-1 -8 -4 2965.92 433.801 36
1 8 4 2489.31 401.709 4
-1 -8 -4 3253.5 447.899 22
-1 -8 -4 3299.03 446.468 26
-1 -8 -4 3041.27 391.722 32
-1 -8 -5 541.525 177.194 32
-1 -8 -5 40.4977 101.185 36
1 8 5 233.25 110.756 4
-1 -8 -5 336.293 166.527 22
-1 -8 -5 -157.814 141.737 26
-1 -8 -5 262.911 159.553 41
1 8 6 15747.6 1077.55 4
-1 -8 -6 16604.6 1108.95 22
1 8 6 17193.4 404.232 47
-1 -8 -6 16410.9 1097.5 36
1 8 6 16057.6 426.689 15
-1 -8 -6 16967.5 1090.81 41
1 8 6 15825.4 355.789 61
1 8 7 10291.3 298.819 61
1 8 7 10241.5 348.692 15
1 8 7 11234.2 350.426 11
-1 -8 -7 11080.2 326.654 50
-1 -8 -7 10542.4 908.369 36
-1 -8 -8 94.5268 39.281 50
1 8 8 51.1448 37.8837 11
1 8 8 46.1303 40.3387 61
1 8 8 18.0225 45.7204 15
-1 -8 -9 737.262 95.5005 56
-1 -8 -9 702.111 83.4493 50
1 8 9 671.251 83.1406 61
1 8 9 545.765 84.1654 15
1 8 9 715.506 94.1951 11
-1 -8 -9 904.323 285.693 36
1 8 10 817.034 99.9413 11
-1 -8 -10 845.657 96.6491 56
-1 -8 -10 696.548 271.103 36
-1 -8 -11 177.657 48.2432 20
1 8 11 142.295 51.445 11
-1 -8 -11 144.788 40.8928 56
-1 -8 -11 217.31 58.6391 45
-1 -8 -12 2245.54 115.131 20
-1 -8 -12 2210.43 129.269 45
-1 -8 -12 2226.82 140.333 58
1 8 12 2097.03 126.591 11
-1 -8 -13 218.571 42.4847 58
1 8 13 216.844 38.542 11
-1 -8 -13 194.329 34.2619 45
-1 -8 -13 205.057 42.1877 59
1 9 -10 2482.62 121.77 52
-1 -9 10 2272.62 94.448 19
-1 -9 9 840.376 70.1923 19
1 9 -9 919.763 92.1058 52
-1 -9 8 1539.35 101.376 19
1 9 -8 1506.31 124.85 52
1 9 -8 1584.37 107.127 49
1 9 -7 451.589 80.5056 52
-1 -9 7 423.218 56.9858 12
1 9 -7 448.687 65.7161 49
-1 -9 7 401.701 58.7527 19
1 9 -6 716.457 99.0831 52
1 9 -6 792.806 88.7717 49
-1 -9 6 719.737 76.1778 19
-1 -9 6 716.438 75.7368 12
-1 -9 5 3926.54 499.566 38
1 9 -5 4374.63 202.039 49
-1 -9 5 4376.48 178.213 19
1 9 -5 4135.57 213.899 52
-1 -9 5 4509.41 190.782 12
-1 -9 4 4744.88 203.442 62
-1 -9 4 5231.55 207.724 12
-1 -9 4 4954.37 182.955 19
1 9 -4 4830.6 228.073 52
-1 -9 4 5105.96 208.615 54
1 9 -4 4842.51 214.039 49
-1 -9 3 10469.3 283.496 54
1 9 -3 10188.3 322.533 52
1 9 -3 9829.11 302.241 49
-1 -9 3 10074.8 299.777 62
-1 -9 3 10783 295.62 12
-1 -9 3 9719.83 291.872 63
1 9 -2 178.993 121.431 2
1 9 -2 296.617 60.6984 49
-1 -9 2 382.966 63.3924 63
-1 -9 2 273.4 159.703 23
-1 -9 2 292.602 56.4315 62
-1 -9 2 295.682 165.462 26
1 9 -2 203.864 52.6811 52
-1 -9 2 342.867 60.2746 12
-1 -9 1 8038.12 745.866 26
-1 -9 1 8656.97 278.223 62
1 9 -1 7666.3 678.444 2
1 9 -1 8395.01 281.107 52
1 9 -1 8361.32 272.738 49
-1 -9 1 8439.03 254.037 12
-1 -9 1 8279 275.913 63
-1 -9 0 16097.9 384.165 63
-1 -9 0 15850.6 1050.78 26
-1 -9 0 14882.1 962.662 41
-1 -9 0 15946.6 374.879 62
1 9 1 7073.14 677.364 4
-1 -9 -1 6638.73 666.897 41
-1 -9 -1 7515.88 721.138 26
-1 -9 -2 1187.08 284.915 22
-1 -9 -2 899.676 263.045 41
1 9 2 1138.5 309.057 4
-1 -9 -2 991.151 277.048 26
-1 -9 -2 1146.38 248.817 36
1 9 2 1054.92 98.5329 47
-1 -9 -2 978.17 98.4356 63
1 9 3 909.123 105.588 15
-1 -9 -3 852.161 91.7277 63
-1 -9 -3 983.635 279.491 26
1 9 3 403.358 180.36 4
-1 -9 -3 736.05 229.562 41
-1 -9 -3 503.171 193.736 22
1 9 3 984.868 98.5286 52
-1 -9 -3 706.591 223.181 36
1 9 3 945.879 95.6459 47
-1 -9 -3 739.826 82.1368 62
-1 -9 -4 991.708 290.788 41
-1 -9 -4 1043.54 272.371 36
-1 -9 -4 1182.78 106.769 63
1 9 4 1132.8 105.036 47
-1 -9 -4 1222.81 296.438 26
1 9 4 1057.85 114.099 15
1 9 4 1149.92 106.872 52
1 9 4 782.63 237.366 4
-1 -9 -4 1071.28 274.092 22
-1 -9 -5 185.298 152.897 41
-1 -9 -5 346.892 63.1644 63
1 9 5 599.852 89.8069 15
1 9 5 253.942 61.4052 47
1 9 5 335.327 66.5508 52
-1 -9 -5 -58.9765 93.504 36
1 9 6 3114.87 179.344 47
-1 -9 -6 3212.34 495.262 36
1 9 6 3183.96 161.927 61
1 9 6 3314.67 204.094 15
-1 -9 -6 3285.31 184.328 50
1 9 7 5832.41 222.754 61
-1 -9 -7 5875.92 691.954 36
-1 -9 -7 6162.44 250.738 50
1 9 7 6241.16 262.599 11
1 9 7 6410.71 281.452 15
1 9 8 7897.12 305.649 15
1 9 8 8094.55 298.83 11
-1 -9 -8 8836.65 855.002 36
1 9 8 8015.29 261.99 61
-1 -9 -8 8025.01 280.53 50
-1 -9 -9 8780.32 852.328 36
1 9 9 7864.24 256.022 61
-1 -9 -9 8236.23 269.67 50
1 9 9 7685.41 291.947 15
1 9 9 7945.07 287.71 11
-1 -9 -9 8162.52 286.375 56
-1 -9 -10 2010.73 122.345 50
-1 -9 -10 2063.3 138.857 56
1 9 10 1966.21 139.361 11
-1 -9 -10 1992.05 139.038 45
1 9 11 761.039 82.9726 11
-1 -9 -11 771.346 77.5287 20
-1 -9 -11 782.966 78.3626 56
-1 -9 -11 736.797 80.1277 45
-1 -9 -12 2306.41 102.731 20
-1 -9 -12 2231.97 115.321 45
1 9 12 2255 115.478 11
-1 -9 -12 2352.21 125.136 58
-1 -9 -12 2370.49 120.697 59
1 9 13 720.761 52.4564 11
-1 -9 -13 723.82 55.0195 58
1 10 -10 82.8813 24.9402 52
1 10 -9 -7.09901 31.158 52
-1 -10 9 0.41122 18.1445 19
1 10 -8 1270.51 101.344 52
-1 -10 8 1176.02 75.8451 19
1 10 -7 29.222 30.2506 49
-1 -10 7 -12.2314 26.4268 19
1 10 -7 54.4706 48.5717 52
-1 -10 7 10.9825 23.6214 12
-1 -10 6 1645.15 100.892 19
-1 -10 6 1589.39 105.555 12
1 10 -6 1583.39 115.118 49
1 10 -6 1586.76 129.252 52
-1 -10 5 178.521 38.066 19
1 10 -5 137.555 54.7409 52
-1 -10 5 143.453 39.4933 12
1 10 -5 175.372 51.0882 49
1 10 -4 358.828 65.9879 49
-1 -10 4 324.544 56.9577 12
1 10 -4 315.278 64.6237 52
-1 -10 3 141.848 40.0222 12
1 10 -3 180.17 51.7346 49
1 10 -3 141.292 48.7076 52
-1 -10 3 119.16 44.8858 63
-1 -10 2 4573.38 210.767 62
1 10 -2 4777.58 221.5 52
-1 -10 2 4574.75 209.938 63
1 10 -2 4821.77 215.279 49
-1 -10 2 4863.8 203.163 12
1 10 -1 209.587 52.476 49
1 10 -1 206.764 57.8798 52
-1 -10 1 173.881 53.0285 62
-1 -10 1 169.051 42.2629 12
-1 -10 1 280.971 59.7628 63
-1 -10 0 3979.92 179.127 12
1 10 0 3956.08 198.402 52
-1 -10 0 3589.12 187.409 62
1 10 0 3781.02 185.872 47
-1 -10 0 3763.07 194.711 63
-1 -10 -1 37278.9 589.994 62
-1 -10 -1 37783 617.172 63
-1 -10 -1 36675.3 532.394 12
-1 -10 -1 35394.7 552.265 50
1 10 1 37588.4 598.15 52
1 10 1 36764.5 610.675 15
1 10 1 36706.3 576.177 47
1 10 2 22717.3 495.129 15
1 10 2 24184.2 481.248 52
-1 -10 -2 23174.3 484.244 63
-1 -10 -2 23220.8 464.764 50
1 10 2 23019.8 460.89 47
-1 -10 -2 23159.3 416.759 12
-1 -10 -3 41359.8 631.832 50
-1 -10 -3 39472.6 1595.38 36
-1 -10 -3 40802 634.23 63
1 10 3 40747.6 677.182 15
1 10 3 40320.3 623.21 52
-1 -10 -3 39790.1 536.421 12
1 10 3 39351.9 611.235 47
1 10 4 4613.22 236.778 15
-1 -10 -4 4642.38 219.231 50
1 10 4 4403.72 209.142 47
1 10 4 4445.2 209.902 52
-1 -10 -4 4539.5 210.129 63
1 10 5 3934.18 200.296 47
-1 -10 -5 3749.85 554.483 36
1 10 5 3852.83 218.832 15
-1 -10 -5 3729.23 186.892 63
-1 -10 -5 3795.86 201.073 50
1 10 6 63.6445 53.2697 15
1 10 6 43.1988 38.1894 11
1 10 6 35.8248 28.1506 61
-1 -10 -6 43.3478 43.5161 50
1 10 7 47.7786 32.131 61
1 10 7 111.468 47.0397 11
-1 -10 -7 143.908 52.6951 50
1 10 7 100.676 55.4494 15
1 10 8 2663.66 142.359 61
1 10 8 2785.85 177.1 15
-1 -10 -8 2915.22 171.606 50
1 10 8 2576.59 162.549 11
-1 -10 -8 2758.59 166.783 56
-1 -10 -9 4265.08 184.564 50
-1 -10 -9 4287.79 196.262 45
1 10 9 4130.19 194.809 11
1 10 9 3850.76 163.653 61
-1 -10 -9 4210.33 195.146 56
1 10 10 1609.01 114.243 11
-1 -10 -10 1605.83 114.398 45
-1 -10 -10 1581.9 111.789 56
-1 -10 -10 1693.89 103.371 50
1 10 11 164.483 39.8777 11
-1 -10 -11 238.184 45.7135 45
-1 -10 -11 150.609 35.4051 20
-1 -10 -11 191.024 39.8809 56
-1 -10 -11 204.662 43.9868 58
-1 -10 -12 1014.95 65.2577 45
1 10 12 1049.16 65.6757 11
-1 -10 -12 1131.67 72.7058 58
1 11 -9 3170.44 102.582 52
1 11 -8 2492.71 113.858 52
-1 -11 8 2157.68 76.99 19
1 11 -7 435.248 61.1216 52
-1 -11 7 488.524 45.724 19
-1 -11 7 377.581 42.8068 12
-1 -11 6 1401.79 90.6376 12
1 11 -6 1574.21 116.179 52
1 11 -6 1581.77 101.696 49
1 11 -5 14522.4 352.889 52
1 11 -5 14420.1 325.619 49
-1 -11 5 14056.5 307.596 12
1 11 -4 1647.62 126.365 52
-1 -11 4 1705.18 115.754 12
1 11 -4 1474.68 112.616 49
-1 -11 3 4301.49 185.789 12
-1 -11 3 3873.38 184.15 63
1 11 -3 4407.74 198.58 49
1 11 -3 4149.42 201.016 52
-1 -11 2 1279.56 112.635 63
1 11 -2 1293.65 118.423 52
-1 -11 2 1368.71 110.174 12
1 11 -1 1431.48 116.759 47
-1 -11 1 1440.65 112.391 12
-1 -11 1 1405.53 122.892 63
1 11 -1 1623.26 129.827 52
-1 -11 0 2511.4 145.144 12
-1 -11 0 2505.57 162.227 63
1 11 0 2508.35 159.537 52
1 11 0 2663.71 157.65 47
1 11 1 5954.96 242.667 15
-1 -11 -1 5820.08 247.457 63
1 11 1 5605.57 229.392 47
-1 -11 -1 5452.54 216.199 50
-1 -11 -1 5696.21 213.996 12
1 11 1 5757.64 236.113 52
1 11 2 316.29 67.4978 15
1 11 2 327.537 63.551 47
-1 -11 -2 358.602 66.0382 63
1 11 2 386.914 70.5474 52
-1 -11 -2 265.989 50.6908 12
-1 -11 -2 265.896 60.7107 50
1 11 3 3758.23 205.733 15
-1 -11 -3 3719.67 195.252 63
-1 -11 -3 3908.34 196.268 50
-1 -11 -3 3493.09 160.538 12
1 11 3 3763.32 190.784 52
1 11 3 3603.5 187.896 47
-1 -11 -4 7077.82 261.936 63
1 11 4 7460.07 264.249 52
-1 -11 -4 7405.32 272.773 50
1 11 4 6955.26 258.298 47
1 11 4 7300.23 288.604 15
1 11 5 2646.97 176.787 15
-1 -11 -5 2580.61 164.454 50
-1 -11 -5 2320.75 146.606 63
1 11 5 2458.35 153.946 47
1 11 6 484.983 75.8943 11
1 11 6 400.949 79.2844 15
-1 -11 -6 371.384 68.1692 50
-1 -11 -7 3735.5 188.177 56
1 11 7 3827.69 189.001 11
1 11 7 3776.12 202.236 15
-1 -11 -7 3318.09 175.119 50
-1 -11 -8 104.153 40.0445 45
1 11 8 39.2354 35.3073 11
1 11 8 70.2654 31.3927 61
-1 -11 -8 29.5978 38.6186 56
-1 -11 -8 81.3275 38.5541 50
-1 -11 -9 460.731 65.6967 56
-1 -11 -9 441.993 58.8004 50
1 11 9 474.904 64.2825 11
-1 -11 -9 500.439 64.7108 45
1 11 10 1328.81 88.64 11
-1 -11 -10 1326.5 89.9761 56
-1 -11 -10 1520.37 95.3161 20
-1 -11 -10 1363.24 90.5316 45
-1 -11 -10 1330.65 79.9436 50
-1 -11 -11 44.7378 20.6506 20
-1 -11 -11 59.2267 22.4884 45
1 11 11 15.4337 16.9458 11
-1 -11 -11 55.2614 23.5605 58
1 12 -7 4322.04 135.636 52
-1 -12 6 602.53 51.1822 12
1 12 -6 602.864 62.7942 52
1 12 -5 140.152 42.4084 52
-1 -12 5 138.296 34.502 12
1 12 -5 133.213 35.42 47
1 12 -4 5946.8 209.149 52
1 12 -4 5657.45 186.621 47
-1 -12 4 6053.49 193.782 12
1 12 -3 583.988 69.9105 47
1 12 -3 517.02 71.8007 52
-1 -12 3 474.138 64.4561 12
-1 -12 2 1624.51 111.669 12
1 12 -2 1420.35 113.544 52
1 12 -2 1502.46 108.722 47
-1 -12 1 55.8455 29.9689 12
-1 -12 1 46.3206 35.9053 63
1 12 -1 82.3112 40.1305 47
1 12 -1 30.2124 37.5185 52
1 12 0 225.902 53.7705 47
-1 -12 0 233.515 59.1749 63
1 12 0 180.919 48.6128 52
-1 -12 0 220.645 47.3681 12
-1 -12 -1 1139.4 95.6339 12
1 12 1 1293.5 110.198 52
-1 -12 -1 1157.11 110.829 63
1 12 1 1252.97 106.164 47
1 12 2 10804.4 303.109 47
-1 -12 -2 10599.2 294.669 50
1 12 2 10988.4 305.287 52
1 12 2 10748.1 315.716 15
-1 -12 -2 10883.7 278.835 12
-1 -12 -2 10609.1 319.831 63
1 12 3 3150.98 177.089 15
1 12 3 3083.58 165.18 47
-1 -12 -3 3065.18 171.559 63
-1 -12 -3 3077.9 165.211 50
-1 -12 -3 3323.86 150.027 12
1 12 3 3245.9 165.943 52
-1 -12 -4 556.138 76.276 50
-1 -12 -4 533.192 73.5568 63
1 12 4 449.466 67.8097 47
1 12 4 483.425 77.9578 15
1 12 5 14173.7 371.346 15
1 12 5 15225.8 355.626 11
-1 -12 -5 14175.5 341.807 56
-1 -12 -5 14481.3 354.279 50
-1 -12 -6 744.722 83.9037 56
-1 -12 -6 682.082 82.5402 50
1 12 6 717.641 89.7072 15
1 12 6 791.531 85.384 11
-1 -12 -6 732.494 72.9296 45
1 12 7 725.397 76.9704 11
-1 -12 -7 762.76 80.6546 56
-1 -12 -7 738.18 70.7742 45
-1 -12 -7 720.076 77.353 50
-1 -12 -8 1547.54 103.025 56
-1 -12 -8 1541.61 99.8962 50
1 12 8 1563.26 99.6232 11
-1 -12 -8 1511.25 94.2435 45
1 12 9 34.767 24.2211 11
-1 -12 -9 26.6817 26.4969 56
-1 -12 -9 16.1089 23.4762 20
-1 -12 -9 46.5735 25.8354 58
-1 -12 -9 48.5018 24.5877 45
-1 -12 -9 -6.09294 24.0962 50
1 12 10 971.083 57.7279 11
-1 -12 -10 934.583 59.9887 20
-1 -13 5 502.731 43.8711 12
1 13 -5 633.418 54.8417 52
1 13 -4 1192.32 80.1188 52
-1 -13 4 1079.49 71.6416 12
1 13 -4 1032.28 66.0223 47
1 13 -3 391.7 48.7087 47
1 13 -3 425.755 55.8496 52
-1 -13 3 449.123 52.9176 12
-1 -13 2 945.498 78.2064 12
1 13 -2 882.151 74.2303 47
1 13 -2 943.544 80.9725 52
1 13 -1 1524.8 102.775 52
1 13 -1 1362.28 94.716 47
-1 -13 1 1594.97 102.341 12
1 13 0 1131.73 91.3893 47
1 13 0 1146.56 92.0266 52
-1 -13 0 1142.04 88.9487 12
-1 -13 -1 592.434 65.9206 12
1 13 1 657.948 72.8099 52
1 13 1 592.671 71.1361 47
-1 -13 -2 5577.47 181.064 12
-1 -13 -2 5307.1 182.269 50
1 13 2 5604.51 196.674 47
1 13 2 5785.56 198.516 15
1 13 2 5621.06 193.906 52
-1 -13 -3 354.449 47.6699 12
-1 -13 -3 261.749 47.0639 50
1 13 3 328.714 59.5007 15
1 13 3 304.45 56.3187 47
-1 -13 -4 688.183 68.4152 56
-1 -13 -4 708.855 73.2526 50
1 13 4 824.551 84.7668 15
1 13 4 799.846 79.3874 11
-1 -13 -5 2263.48 125.137 50
-1 -13 -5 2309.06 120.206 56
1 13 5 2325.9 123.321 11
1 13 6 197.844 40.742 11
-1 -13 -6 181.747 39.6424 56
-1 -13 -6 122.999 34.9549 50
-1 -13 -7 15.1631 22.6437 56
1 13 7 38.1451 25.1532 11
-1 -13 -7 2.68792 25.8145 50
-1 -13 -8 1449.63 77.4601 20
1 13 8 1526.13 76.9018 11
-1 -13 -8 1464.35 79.2683 56
-1 -13 -8 1506.96 78.6431 50
1 14 -3 30.2714 20.0794 52
-1 -14 3 20.2753 16.896 12
1 14 -2 502.522 46.2783 52
1 14 -2 498.788 43.8611 47
-1 -14 2 576.825 50.4161 12
-1 -14 1 1551.85 82.2746 12
1 14 -1 1461.43 78.0305 52
1 14 -1 1342.51 73.9777 47
-1 -14 0 686.032 57.8448 12
1 14 0 686.346 57.7349 52
1 14 0 577.554 54.1382 47
1 14 1 313.978 42.8223 47
-1 -14 -1 288.415 39.3965 12
1 14 1 313.57 40.3711 52
-1 -14 -2 106.282 27.121 12
1 14 2 91.9816 29.5658 47
-1 -14 -3 112.897 26.4291 50
1 14 3 210.208 36.8775 11
1 14 4 2607.38 105.368 11
-1 -14 -4 2360.28 101.544 50
-1 -14 -5 2628.82 104.448 50
1 14 5 2805.05 102.918 11
1 14 6 674.609 46.6498 11
-1 -14 -6 669.494 51.6828 50
-2 14 0 38.6183 18.5164 47
2 -14 1 37.3488 16.91 12
-2 14 -1 31.2177 18.2511 47
-2 14 -2 985.959 54.5244 47
2 -14 2 986.873 53.666 12
2 -13 -5 1489.39 77.1724 8
-2 13 4 231.957 28.6159 61
2 -13 -4 302.56 43.4396 8
2 -13 -3 57.1785 26.6948 8
-2 13 3 28.0428 18.7686 61
-2 13 2 130.81 25.8919 61
2 -13 -2 164.009 32.5975 12
2 -13 -2 161.805 39.1359 8
-2 13 2 129.962 33.9838 47
-2 13 1 669.326 64.6646 47
2 -13 -1 733.164 62.357 12
2 -13 -1 762.992 69.2621 8
2 -13 0 104.727 31.6999 12
2 -13 0 160.13 36.7233 8
-2 13 0 111.31 36.6034 47
2 -13 1 717.123 61.3092 8
-2 13 -1 772.15 68.9272 47
2 -13 1 860.118 69.5404 12
2 -13 2 -4.70831 23.7364 12
-2 13 -2 9.59958 29.1162 47
2 -13 3 596.239 55.3605 12
-2 13 -3 549.105 56.507 47
2 -13 4 2692.7 103.696 12
-2 13 -4 2800.88 111.222 47
-2 13 -5 418.947 42.7068 47
2 -13 5 386.545 36.5143 12
-2 12 7 58.8582 20.7554 61
2 -12 -7 63.8091 21.2082 20
-2 12 6 67.7921 24.2091 61
2 -12 -6 90.476 28.9755 20
-2 12 5 32.3471 27.4655 61
2 -12 -5 5.08248 23.5146 20
2 -12 -4 1288.85 87.8565 56
-2 12 4 1208.96 83.6786 61
2 -12 -4 1230.32 84.7568 20
2 -12 -3 61.6339 24.7154 12
-2 12 3 68.2407 36.2957 47
-2 12 3 84.2772 31.2067 61
2 -12 -3 81.9898 34.3892 50
-2 12 2 1057.19 83.4284 61
2 -12 -2 1044.64 83.8424 12
2 -12 -2 968.431 88.1288 50
-2 12 2 1031.64 91.2906 47
-2 12 1 404.207 55.0478 61
2 -12 -1 433.896 59.905 12
-2 12 1 419.41 64.5574 47
2 -12 0 3275.46 152.407 12
-2 12 0 3343.92 160.408 47
-2 12 0 3302.06 139.94 61
2 -12 1 31.9083 31.0662 8
-2 12 -1 9.34158 25.614 61
2 -12 1 15.8095 28.8431 12
-2 12 -1 39.6796 42.177 47
2 -12 2 1099.01 91.6364 12
2 -12 2 972.506 82.6731 8
-2 12 -2 935.547 89.2367 47
2 -12 3 30.9615 31.9572 12
-2 12 -3 22.3417 37.3079 47
-2 12 -4 3383.03 149.975 47
2 -12 4 3613.04 146.197 12
2 -12 5 13.4019 19.9881 12
2 -12 5 -3.9842 20.3682 19
-2 12 -5 14.7751 27.1206 47
2 -12 6 1074.22 66.119 12
-2 12 -6 1244.38 81.454 47
2 -12 6 1097.58 61.1394 19
-2 12 -7 38.0752 22.9878 47
2 -12 7 48.9279 15.9462 19
2 -11 -8 21.0361 22.6757 20
-2 11 8 8.42552 16.5485 11
-2 11 8 19.6637 19.9761 61
-2 11 7 122.085 35.2264 61
-2 11 7 249.384 39.0005 11
2 -11 -7 151.694 40.3295 20
2 -11 -7 129.922 32.314 45
2 -11 -6 886.901 83.2158 20
2 -11 -6 809.579 82.597 50
-2 11 6 843.096 72.9767 11
2 -11 -6 744.091 78.6288 56
-2 11 6 889.411 79.042 61
2 -11 -6 847.228 74.4171 45
2 -11 -5 1494.57 114.687 50
2 -11 -5 1361.11 106.92 56
-2 11 5 1394.94 102.815 61
-2 11 5 1556.34 104.694 11
2 -11 -5 1481.23 109.531 20
2 -11 -4 6471.31 229.105 56
2 -11 -4 6532.32 242.24 50
-2 11 4 6487.28 219.789 61
2 -11 -4 6513.9 225.873 20
-2 11 4 6576.54 216.058 11
2 -11 -3 288.436 53.6415 20
2 -11 -3 281.888 57.7283 50
-2 11 3 225.867 51.4193 47
-2 11 3 359.65 55.6035 11
-2 11 3 326.326 57.8432 61
2 -11 -3 323.928 58.2982 56
2 -11 -3 342.655 53.3783 12
-2 11 2 127.186 43.2461 61
-2 11 2 133.572 41.1451 11
-2 11 2 19.8329 40.9422 47
2 -11 -2 58.724 39.626 50
2 -11 -2 115.003 36.5681 12
2 -11 -1 248.556 51.6851 12
-2 11 1 245.321 57.5647 47
2 -11 -1 276.661 56.9266 50
-2 11 1 272.006 53.8721 61
-2 11 0 7709.34 264.167 47
2 -11 0 7300.47 244.031 50
2 -11 0 7817.15 251.06 12
-2 11 0 7666.26 240.912 61
-2 11 -1 13368.2 313.669 61
2 -11 1 13598.1 331.959 12
-2 11 -1 13663.9 347.493 47
-2 11 -2 2878.92 161.644 47
-2 11 -2 3006.84 146.696 61
2 -11 2 3080.36 158.629 12
2 -11 2 2817.51 155.037 8
2 -11 3 3029.73 153.701 12
2 -11 3 2844.25 129.154 19
-2 11 -3 2793.38 137.615 61
2 -11 4 5771 206.587 12
2 -11 4 5636.52 180.075 19
-2 11 -4 5921.37 229.554 49
2 -11 5 31.7708 25.0707 12
-2 11 -5 18.0724 40.0654 49
-2 11 -5 2.94781 31.3606 52
2 -11 5 68.0737 31.1362 19
2 -11 6 507.457 55.6318 19
-2 11 -6 557.346 62.3529 52
2 -11 6 570.484 60.7253 12
-2 11 -6 528.343 71.0488 49
-2 11 -7 -0.25268 31.7976 49
2 -11 7 32.1285 20.3317 12
-2 11 -7 23.0263 26.8905 52
2 -11 7 -2.97239 19.1801 19
2 -11 8 89.5878 22.9974 19
-2 11 -8 70.844 31.0273 49
-2 11 -8 90.5817 26.4418 52
2 -11 9 1395.72 62.8892 19
-2 11 -9 1291.91 72.1442 49
-2 10 9 3202.55 117.259 11
2 -10 -9 3199.61 131.147 20
2 -10 -9 3064.05 120.579 58
-2 10 8 47.6186 33.4539 61
-2 10 8 1.81426 24.2495 11
2 -10 -8 46.0297 30.9945 58
2 -10 -8 21.1941 28.5601 45
2 -10 -8 36.8479 31.8712 20
2 -10 -7 291.814 53.8972 50
2 -10 -7 399.299 64.7379 20
2 -10 -7 353.633 58.009 58
-2 10 7 272.04 52.7793 11
-2 10 7 328.21 61.041 61
2 -10 -7 287.79 59.3436 56
2 -10 -7 374.354 60.4589 45
2 -10 -6 75.1496 35.6916 45
2 -10 -6 67.2933 37.7846 50
-2 10 6 94.4653 41.6428 61
-2 10 6 99.3301 40.9907 11
2 -10 -6 44.2336 33.9565 56
2 -10 -6 83.5503 44.0351 20
2 -10 -5 270.617 53.6006 45
2 -10 -5 291.539 61.7493 50
-2 10 5 302.149 59.216 11
2 -10 -5 273.462 58.6758 56
-2 10 5 323.101 59.3381 61
2 -10 -4 1073.48 108.943 50
2 -10 -4 868.477 81.9623 12
2 -10 -4 996.152 100.866 56
-2 10 4 919.877 96.413 47
-2 10 4 995.306 97.235 11
-2 10 4 878.568 91.4309 61
2 -10 -4 1092.11 290.363 36
2 -10 -3 22238.5 415.571 12
-2 10 3 23308.6 450.687 61
-2 10 3 23019 442.64 11
2 -10 -3 22477.6 454.934 56
-2 10 3 22786.9 461.189 47
2 -10 -3 22721.1 478.54 50
2 -10 -2 14022.5 350.775 56
2 -10 -2 13766.2 333.33 12
2 -10 -2 14013.2 373.101 50
-2 10 2 14604.3 373.039 47
-2 10 2 14507 354.282 61
-2 10 1 4231.42 204.019 47
-2 10 1 4305.08 193.65 61
2 -10 -1 4308.76 189.564 12
2 -10 -1 3891.79 193.776 50
2 -10 0 5108.98 214.53 50
-2 10 0 5050.68 206.986 61
-2 10 0 4927.12 218.738 47
2 -10 0 5095.16 207.268 12
-2 10 -1 3806.38 191.441 47
2 -10 1 3478.09 173.21 12
-2 10 -1 3876.31 178.72 61
-2 10 -2 1785.63 121.034 61
2 -10 2 1745.39 107.24 19
2 -10 2 1922.54 129.192 12
-2 10 -2 1796.45 138.91 49
2 -10 3 609.932 76.169 8
2 -10 3 700.315 80.9405 12
-2 10 -3 650.013 76.8212 61
-2 10 -3 692.666 90.695 49
2 -10 3 700.827 71.508 19
-2 10 -4 408.148 62.5985 61
-2 10 -4 519.498 71.6729 52
2 -10 4 416.661 57.7372 19
-2 10 -4 462.706 77.4165 49
2 -10 4 468.683 64.8603 12
-2 10 -5 7856.71 252.231 52
2 -10 5 7558.62 224.939 19
-2 10 -5 7466.04 267.106 49
2 -10 5 7525.8 237.89 12
2 -10 6 3926.5 164.155 12
2 -10 6 3904.77 161.142 19
-2 10 -6 3873.73 176.767 52
-2 10 -6 3840.33 190.423 49
-2 10 -7 9395.83 264.009 52
2 -10 7 9329.2 237.988 19
-2 10 -7 8941.49 274.005 49
2 -10 8 675.924 63.548 19
-2 10 -8 649.148 75.9948 49
-2 10 -8 679.6 72.6895 52
-2 10 -9 1787.49 100.1 52
2 -10 9 1743.75 90.5 19
-2 10 -9 1614.15 101.211 49
2 -10 10 754.639 52.5398 19
-2 10 -10 743.915 56.433 52
-2 10 -10 719.773 59.1819 49
-2 9 10 29.149 22.4405 11
2 -9 -10 24.7526 23.6432 58
2 -9 -10 26.7815 25.4154 20
-2 9 9 4779.42 179.559 61
2 -9 -9 5141.49 192.828 45
-2 9 9 4879.85 176.433 11
2 -9 -9 5018.54 189.933 58
2 -9 -9 5009.89 188.413 20
-2 9 8 17.4816 37.0855 61
2 -9 -8 67.0551 36.5676 58
-2 9 8 113.679 42.3081 11
2 -9 -8 80.0749 41.7551 20
2 -9 -8 30.6357 33.308 45
2 -9 -8 18.3941 37.8453 56
-2 9 7 64.2344 36.823 61
-2 9 7 70.1964 41.2459 11
2 -9 -7 129.264 48.7675 56
2 -9 -7 67.2882 32.2962 50
2 -9 -7 134.398 42.8533 58
2 -9 -7 133.97 48.4076 20
2 -9 -7 90.8306 43.229 45
2 -9 -6 327.092 62.9808 50
2 -9 -6 222.329 56.3288 45
-2 9 6 220.673 53.9645 11
-2 9 6 272.508 60.3347 61
2 -9 -6 294.997 65.4152 56
-2 9 5 1117.58 105.81 11
2 -9 -5 840.413 293.494 36
2 -9 -5 1088.46 106.74 45
2 -9 -5 1055.05 109.852 50
2 -9 -5 1116.85 112.812 56
-2 9 5 1088.08 106.437 61
-2 9 4 3564.39 186.345 61
-2 9 4 3310.49 177.715 11
2 -9 -4 3511.01 181.643 45
2 -9 -4 3367.82 164.196 12
2 -9 -4 3210.24 183.314 56
-2 9 4 3289.34 181.294 47
2 -9 -4 2990.01 493.475 36
2 -9 -4 3283.54 187.529 50
2 -9 -3 175721 3579.47 36
2 -9 -3 176216 1186.53 12
-2 9 3 178758 1460.43 15
2 -9 -3 177955 1345.46 50
-2 9 3 177993 1267.48 61
-2 9 3 174929 1286.67 47
2 -9 -3 177268 1304.01 56
-2 9 2 36351.1 645.978 15
-2 9 2 38022 577.974 61
2 -9 -2 35569.5 1539.91 36
2 -9 -2 35842.6 566.261 56
2 -9 -2 36784.2 598.607 50
-2 9 2 36819.2 585.903 47
2 -9 -2 35519.5 534.515 12
-2 9 1 199.409 61.2607 15
2 -9 -1 211.03 43.7783 12
2 -9 -1 203.986 51.9465 50
-2 9 1 271.316 58.5784 47
-2 9 1 165.202 47.4433 61
-2 9 0 10233 306.483 47
2 -9 0 9870.81 297.317 50
2 -9 0 10021.9 284.492 12
-2 9 0 9966.48 288.942 61
-2 9 -1 5389.15 232.44 49
-2 9 -1 4726.31 565.702 2
2 -9 1 5230.44 205.211 12
2 -9 1 5002.55 177.62 19
-2 9 -1 5003.41 204.138 61
2 -9 2 306.691 54.4745 12
2 -9 2 222.904 41.1449 19
-2 9 -2 300.379 57.0637 61
-2 9 -2 322.426 64.6698 49
2 -9 3 1825.47 112.548 19
-2 9 -3 1883.82 140.943 49
2 -9 3 1927.18 126.412 12
2 -9 4 875.429 80.6629 19
-2 9 -4 909.667 94.8053 52
2 -9 4 940.584 89.3943 12
-2 9 -4 1013.78 107.982 49
-2 9 -4 1064.89 278.476 44
2 -9 5 244.163 51.3356 12
-2 9 -5 275.827 64.3508 49
-2 9 -5 152.321 146.84 44
2 -9 5 227.412 45.4745 19
-2 9 -5 184.678 54.2746 52
-2 9 -6 4503.85 204.682 52
2 -9 6 4597.14 184.112 19
2 -9 6 4137.96 174.862 12
-2 9 -6 4426.18 213.743 49
-2 9 -7 347.551 64.8273 52
2 -9 7 279.881 50.8938 19
-2 9 -7 349.863 70.383 49
2 -9 8 2153.07 123.247 19
-2 9 -8 1991.33 134.365 52
-2 9 -8 2055.55 141.02 49
-2 9 -9 75.4848 41.792 49
-2 9 -9 56.7827 37.8318 52
2 -9 9 113.982 38.6546 19
-2 9 -10 117.481 40.0369 52
2 -9 10 117.009 33.8063 19
-2 9 -10 122.232 40.9654 49
-2 9 -11 94.8662 30.0383 49
-2 9 -11 96.7511 28.733 52
2 -9 11 103.663 25.6058 19
2 -8 -11 258.966 37.9067 20
2 -8 -11 198.42 32.0616 59
-2 8 11 216.336 37.6997 11
2 -8 -11 239.148 41.5238 58
2 -8 -10 539.333 64.961 20
2 -8 -10 576.146 62.1488 59
2 -8 -10 507.196 66.1138 45
2 -8 -10 473.804 66.2563 58
-2 8 10 461.408 59.7118 11
2 -8 -9 76.7276 45.0004 45
-2 8 9 51.9175 41.4037 61
2 -8 -9 44.4553 36.1759 58
-2 8 9 31.8157 34.2439 11
2 -8 -9 128.688 44.1637 59
2 -8 -9 60.9424 38.8255 20
2 -8 -8 13.1715 33.7838 58
2 -8 -8 -18.6295 41.1281 45
2 -8 -8 -34.3785 37.2976 50
2 -8 -8 4.26074 37.6043 56
-2 8 8 0.18712 32.9928 11
2 -8 -8 -7.1838 35.8908 20
-2 8 8 -1.08883 40.2394 61
2 -8 -7 471.146 76.8399 20
2 -8 -7 384.029 67.9362 50
2 -8 -7 388.629 71.24 45
-2 8 7 401.745 71.2359 61
2 -8 -7 388.275 72.3245 56
-2 8 7 323.941 66.128 11
2 -8 -6 15171.1 393.191 50
2 -8 -6 14673.2 402.977 56
-2 8 6 15058.3 392.784 11
2 -8 -6 13642.5 1088.97 36
-2 8 6 14630.1 381.636 61
2 -8 -6 14792.5 394.435 45
2 -8 -5 1509.39 129.732 56
2 -8 -5 1400.98 122.599 45
-2 8 5 1429.94 120.542 61
2 -8 -5 1459.71 372.487 36
-2 8 5 1423.33 119.992 47
-2 8 5 1528.88 125.222 11
2 -8 -5 1375.45 121.166 50
2 -8 -4 2701.01 167.559 50
-2 8 4 2488.33 176.72 15
-2 8 4 2735.25 160.959 47
2 -8 -4 3391.59 195.541 45
2 -8 -4 2536.87 162.699 56
2 -8 -4 2411.36 449.415 36
-2 8 4 2635.76 161.465 11
-2 8 4 2862.02 165.264 61
2 -8 -4 2614.19 146.904 12
2 -8 -3 372.826 227.434 26
-2 8 3 129.424 102.944 4
-2 8 3 192.603 58.5135 15
2 -8 -3 278.083 55.3223 56
-2 8 3 306.178 59.5732 47
2 -8 -3 235.261 150.335 36
2 -8 -3 418.083 168.932 22
-2 8 3 271.846 58.4836 61
2 -8 -3 259.206 48.6133 50
2 -8 -3 182.147 43.7619 12
2 -8 -2 6263.03 636.848 36
2 -8 -2 7001.15 710.486 26
2 -8 -2 7296.49 660.361 22
2 -8 -2 6643.59 247.228 50
-2 8 2 6293.72 649.003 4
-2 8 2 6999.58 242.885 61
2 -8 -2 6553.22 224.989 12
-2 8 2 6937.26 246.568 47
-2 8 2 6510.45 268.981 15
2 -8 -1 1058.82 266.284 36
-2 8 1 1256.72 281.672 4
2 -8 -1 931.031 229.595 22
2 -8 -1 1307.7 282.354 26
-2 8 1 1532.97 296.086 2
2 -8 0 -78.4616 94.0659 26
-2 8 0 93.0761 86.7994 4
-2 8 -1 8711.05 733.055 2
2 -8 1 8981.42 788.59 26
2 -8 2 8665.68 770.498 26
-2 8 -2 8211.23 727.679 2
2 -8 3 20857.4 392.583 12
-2 8 -3 20715 1145.95 44
2 -8 3 19321.5 1152.6 26
-2 8 -3 20002.9 1164.03 2
-2 8 -3 21320.6 441.878 49
-2 8 -4 521.033 198.922 44
2 -8 4 648.276 68.1829 19
-2 8 -4 807.883 96.3108 49
2 -8 4 1131.81 289.761 26
2 -8 4 672.158 73.2399 12
-2 8 -4 736.151 84.147 52
2 -8 4 876.833 289.217 27
-2 8 -4 540.423 203.133 2
-2 8 -5 8.81915 40.1018 49
2 -8 5 24.7869 31.1469 12
2 -8 5 -6.92701 28.026 19
-2 8 -5 -21.0132 40.0537 52
-2 8 -5 -59.413 110.701 44
-2 8 -6 68732.5 2134.7 44
2 -8 6 72740.9 722.569 12
2 -8 6 73371.4 740.631 19
-2 8 -6 70352.3 822.222 52
-2 8 -7 11313.7 336.812 52
2 -8 7 11658.4 302.396 19
-2 8 -8 38.7415 40.6541 52
-2 8 -8 -21.8621 116.234 44
2 -8 8 25.1224 30.8408 19
-2 8 -9 1736.35 131.61 52
2 -8 9 1789.39 116.805 19
-2 8 -10 139.616 49.708 52
2 -8 10 178.207 41.7559 19
2 -8 11 980.233 72.5424 19
-2 8 -11 841.938 77.6147 49
-2 8 -11 886.603 81.4533 52
-2 8 -12 -2.60746 24.282 49
-2 8 -12 14.9451 23.6279 52
2 -8 12 19.1912 20.2221 19
-2 7 12 160.351 29.1049 11
2 -7 -12 160.874 31.3844 14
2 -7 -12 129.216 27.0673 59
2 -7 -11 289.215 45.8182 20
2 -7 -11 254.954 52.0142 58
2 -7 -11 203.196 42.3916 59
-2 7 11 227.532 37.6055 46
-2 7 11 331.7 53.7303 11
2 -7 -10 720.202 85.0264 59
2 -7 -10 723.257 92.6596 58
-2 7 10 867.186 90.9413 11
2 -7 -10 826.298 88.2986 20
2 -7 -10 738.776 86.2197 45
-2 7 10 700.787 68.3965 46
2 -7 -9 906.135 106.172 58
-2 7 9 873.484 98.2567 61
-2 7 9 956.74 104.949 11
2 -7 -9 910.153 102.932 45
2 -7 -9 1027.94 103.745 59
2 -7 -9 971.137 103.585 20
-2 7 9 919.958 83.5049 46
2 -7 -9 786.653 97.5344 56
2 -7 -8 954.078 108.337 45
2 -7 -8 985.17 112.723 56
2 -7 -8 973.638 99.8558 50
-2 7 8 900.664 86.5045 46
2 -7 -8 1019.19 110.734 20
-2 7 8 969.815 105.087 11
-2 7 8 915.193 104.234 61
2 -7 -8 962.453 113.225 58
2 -7 -8 1217.56 335.389 36
-2 7 7 1221.21 118.077 61
2 -7 -7 1299.49 341.491 36
2 -7 -7 932.358 107.133 45
-2 7 7 984.582 92.6588 46
2 -7 -7 1046.01 115.866 56
2 -7 -7 1038.5 106.933 50
-2 7 7 1045.85 109.991 11
2 -7 -6 5891.98 717.814 36
-2 7 6 5654.59 237.096 61
-2 7 6 5751.79 244.855 11
2 -7 -6 5726.58 244.458 50
2 -7 -6 6062.3 254.618 45
2 -7 -6 6012 260.82 56
2 -7 -5 133.354 47.6526 45
2 -7 -5 141.031 142.6 36
-2 7 5 26.6527 83.9385 4
2 -7 -5 43.1041 38.083 56
-2 7 5 55.4106 26.9872 47
-2 7 5 119.282 40.8358 11
2 -7 -5 54.8987 34.522 50
-2 7 5 98.1137 43.3276 61
-2 7 4 1136.22 119.127 15
-2 7 4 1140.57 291.279 4
2 -7 -4 861.581 263.325 36
-2 7 4 1240.72 107.75 61
2 -7 -3 539.83 190.228 22
-2 7 3 361.606 164.035 4
2 -7 -3 306.782 169.714 36
2 -7 -3 273.323 147.226 26
2 -7 -2 1992.33 357.605 26
-2 7 2 2115.4 356.256 4
2 -7 -2 1925.47 332.292 36
2 -7 -2 1570.97 288.723 22
2 -7 -1 1569.99 299.244 26
-2 7 1 1306.41 255.314 2
2 -7 -1 1386.34 262.051 22
2 -7 -1 1380.02 267.961 36
-2 7 1 1629.08 293.406 4
2 -7 0 3546.01 399.068 22
-2 7 0 3592.21 417.905 4
2 -7 0 3623.42 465.813 26
-2 7 0 3418.34 421.09 2
-2 7 -1 28042.9 1096.37 4
2 -7 1 28371.7 1108.5 22
-2 7 -1 28223.9 1226.84 2
2 -7 1 28290.8 1289.98 26
-2 7 -2 7417.86 639.004 2
2 -7 2 7077.57 647.121 26
-2 7 -2 8199.14 679.315 44
-2 7 -3 30631.7 1341.2 2
2 -7 3 33336.8 1409.28 26
-2 7 -3 33348 1370.52 44
2 -7 4 3341.87 540.646 27
2 -7 4 2806.85 413.79 26
-2 7 -4 2594.5 396.749 2
-2 7 -4 3081.29 420.772 44
-2 7 -5 3458.03 407.088 30
-2 7 -5 3171.08 461.351 2
2 -7 5 3020.07 527.966 27
-2 7 -5 3643.42 480.967 44
2 -7 5 2937.78 421.414 26
2 -7 6 7738.11 861.998 27
-2 7 -6 7031.03 713.54 2
-2 7 -6 6859.54 656.74 44
-2 7 -6 6818.19 256.513 52
2 -7 6 7501.48 235.714 19
-2 7 -7 545.297 79.3794 52
-2 7 -7 649.868 230.08 44
2 -7 7 539.981 69.6037 19
-2 7 -8 42727.4 670.619 52
-2 7 -8 43639.8 1722.51 44
2 -7 8 42475.2 586.095 19
-2 7 -9 208.91 158.974 44
2 -7 9 22.6556 32.1099 19
-2 7 -9 64.2119 52.5042 52
-2 7 -10 12538.6 354.062 52
2 -7 10 12374.8 299.99 19
-2 7 -11 317.056 64.7032 52
2 -7 11 374.223 55.4991 19
-2 7 -12 590.233 69.8868 52
2 -7 12 605.48 56.6891 19
-2 7 -13 -13.2526 22.4561 52
-2 7 -13 21.1901 18.8622 49
2 -7 13 11.0199 15.5272 19
-2 6 12 3529.38 141.294 11
2 -6 -12 3454.13 141.525 14
2 -6 -12 3531.26 146.174 59
2 -6 -12 3568.65 154.173 58
-2 6 12 3191.75 113.014 46
-2 6 11 627.609 75.6903 11
2 -6 -11 689.927 81.7812 59
2 -6 -11 642.652 86.7928 58
-2 6 11 576.058 64.1072 46
2 -6 -11 687.509 69.948 20
-2 6 10 463.877 65.1634 46
2 -6 -10 611.394 87.0357 59
2 -6 -10 585.323 79.0203 20
-2 6 10 588.421 78.3078 11
2 -6 -10 599.789 94.5839 58
2 -6 -10 609.282 86.4956 45
-2 6 9 2244.14 152.637 11
-2 6 9 2181.36 149.479 61
2 -6 -9 2347.93 177.914 58
2 -6 -9 2342.3 164.094 56
2 -6 -9 1844.31 426.034 36
2 -6 -9 2475.24 172.174 59
-2 6 9 2434.12 145.17 46
2 -6 -9 2314.46 167.786 45
2 -6 -9 2154.58 154.533 20
-2 6 8 86.0797 38.3107 46
-2 6 8 46.9562 37.6737 11
2 -6 -8 118.864 118.093 36
2 -6 -8 100.567 49.2678 56
2 -6 -8 81.9491 51.0969 45
-2 6 8 106.486 51.6425 61
2 -6 -8 132.34 53.1067 20
2 -6 -7 5883.11 742.135 36
2 -6 -7 5499.66 252.86 45
2 -6 -7 5597.53 263.295 56
2 -6 -7 5477.97 240.369 50
-2 6 7 4977.73 220.957 11
-2 6 7 5511.97 232.676 61
2 -6 -6 4057.28 581.849 36
-2 6 6 3101.19 483.606 4
-2 6 6 3098.22 169.938 11
-2 6 6 3215.24 173.741 61
2 -6 -6 3866.81 213.193 56
2 -6 -6 3435.26 188.111 50
2 -6 -6 3578.54 198.216 45
2 -6 -5 8761.58 818.537 36
-2 6 5 7762.93 714.541 4
2 -6 -4 -225.898 149.158 36
-2 6 4 -229.134 123.448 4
-2 6 3 6590.66 602.137 4
2 -6 -3 7908.1 660.913 26
2 -6 -3 6316.11 615.476 36
2 -6 -2 8762.03 681.459 36
-2 6 2 10065.6 714.742 4
2 -6 -2 8425.65 665.617 26
-2 6 1 27623.3 1118.82 4
2 -6 -1 26075 1094.61 36
2 -6 -1 27155 1058.4 22
-2 6 1 25915 978.911 42
2 -6 -1 28578.1 895.564 3
2 -6 -1 29733.8 1240.01 26
-2 6 0 4904.23 444.938 4
2 -6 0 4808.53 442.293 36
2 -6 0 5342.43 528.085 26
2 -6 0 5392.57 447.989 22
-2 6 0 4909.81 414.268 42
-2 6 -1 8.81738 49.5185 42
2 -6 1 63.4077 90.7666 26
-2 6 -1 -45.6359 55.2567 4
2 -6 1 -106.689 70.0109 22
-2 6 -1 -136.656 93.6819 2
-2 6 -1 181.4 119.51 44
-2 6 -2 31953.6 1221.63 2
2 -6 2 34280.3 1311.11 26
-2 6 -2 32370.3 1245.54 44
-2 6 -2 33600.5 1028.56 4
-2 6 -3 39721.9 1399.49 2
2 -6 3 40224.8 1432.4 26
-2 6 -3 43609.5 1457.63 44
-2 6 -4 6553.33 589.469 2
2 -6 4 6615.76 589.187 26
-2 6 -4 6826.13 527.486 30
-2 6 -4 7150.84 608.892 44
2 -6 4 7998.35 765.241 27
-2 6 -5 -138.175 119.431 44
2 -6 5 43.3509 61.7787 26
-2 6 -5 136.585 123.312 30
2 -6 5 10.9152 90.2613 27
-2 6 -5 -214.39 120.947 2
2 -6 6 4671.44 509.069 38
-2 6 -6 4012.6 508.364 2
2 -6 6 4922.85 647.213 27
-2 6 -6 4289.41 444.652 30
-2 6 -6 4844.55 532.91 44
-2 6 -7 2740.33 476.319 43
2 -6 7 2585.78 490.749 27
-2 6 -7 3139.43 407.556 30
-2 6 -7 3189.67 176.595 52
-2 6 -7 2905.38 435.528 44
2 -6 7 3237.65 158.108 19
-2 6 -7 2894.99 448.077 2
-2 6 -8 23059.9 1130.67 30
2 -6 8 23474.5 397.048 7
2 -6 8 23701.9 439.321 19
-2 6 -8 22829.4 1391.32 43
-2 6 -8 24624.6 1264.49 44
-2 6 -9 3210.92 471.281 44
2 -6 9 3248.6 167.004 19
-2 6 -9 3315.24 192.421 52
-2 6 -9 2965.85 520.085 43
2 -6 9 3484.99 158.485 7
2 -6 10 8037.76 254.852 19
-2 6 -10 8070.43 738.194 44
-2 6 -10 8580.33 306.062 52
-2 6 -11 3606.99 193.465 52
2 -6 11 3357.71 156.349 19
-2 6 -12 97.6066 44.9296 52
2 -6 12 108.539 36.1615 19
-2 6 -13 148.171 41.9987 52
2 -6 13 173.78 31.7098 19
2 -5 -13 899.631 61.2632 14
2 -5 -13 861.447 66.0812 59
2 -5 -12 894.638 90.4367 59
2 -5 -12 924.63 90.2548 58
2 -5 -12 919.613 80.7935 14
-2 5 12 698.863 66.1932 46
-2 5 12 938.857 82.6443 11
-2 5 11 141.517 45.3877 46
2 -5 -11 175.627 60.9889 59
-2 5 11 198.51 50.2888 11
2 -5 -11 212.688 63.6822 58
2 -5 -10 6130.92 233.303 20
2 -5 -10 6505.46 286.026 58
2 -5 -10 6844.39 293.382 59
2 -5 -10 6516.73 268.128 45
-2 5 10 5986.27 237.216 11
-2 5 10 6191.56 231.316 46
2 -5 -9 901.154 97.9199 20
2 -5 -9 666.141 259.872 37
2 -5 -9 719.449 272.961 36
2 -5 -9 1085.21 121.491 45
-2 5 9 984.039 103.401 11
-2 5 9 1012.14 100.792 46
-2 5 9 926.527 96.8306 61
2 -5 -9 1048.81 121.689 58
2 -5 -8 608.391 91.2923 45
2 -5 -8 620.78 242.717 37
-2 5 8 173.115 163.271 34
2 -5 -8 557.447 79.9537 20
-2 5 8 685.12 84.7489 46
2 -5 -8 603.408 86.42 56
-2 5 8 536.669 77.4696 61
-2 5 8 558.369 77.2143 11
2 -5 -7 89.1568 143.054 37
2 -5 -7 351.558 271.078 36
-2 5 7 473.434 183.43 4
2 -5 -7 149.423 54.0143 56
-2 5 7 172.111 45.013 61
2 -5 -7 214.148 62.8349 45
-2 5 7 127.593 43.2946 11
-2 5 7 -123.349 113.558 34
-2 5 6 12377.9 878.455 4
2 -5 -6 13513.5 957.709 37
-2 5 6 11850.1 826.907 34
2 -5 -6 13523.9 1060.6 36
2 -5 -5 219.193 76.4401 37
2 -5 -5 -27.2216 93.4298 36
-2 5 5 314.043 140.711 4
-2 5 5 299.05 137.524 34
2 -5 -4 1427.67 306.093 36
-2 5 4 1271.74 253.412 4
2 -5 -3 1737.55 266.481 26
2 -5 -3 1607.2 293.143 36
-2 5 3 1732.3 276.505 4
2 -5 -2 12631.9 772.97 36
2 -5 -2 11819.8 721.18 26
2 -5 -2 12933.7 537.302 3
-2 5 2 12775 706.19 4
-2 5 1 21088.3 875.366 4
2 -5 -1 20989.3 715.796 3
-2 5 1 18977.8 797.773 42
2 -5 -1 19730.5 935.299 26
2 -5 -1 21076.9 925.803 36
-2 5 0 1068.58 202.555 42
2 -5 0 1124.03 209.316 36
-2 5 0 1220.25 216.007 4
2 -5 0 1016 185.918 22
2 -5 0 1343.2 255.54 26
2 -5 0 1058.21 172.653 3
-2 5 -1 32686.1 988.664 42
2 -5 1 31931.1 978.741 36
-2 5 -1 33128.6 979.089 4
2 -5 1 33970 1207.14 26
-2 5 -1 31980.6 1130.77 44
2 -5 1 33215.3 955.387 3
2 -5 1 34638.5 986.286 22
-2 5 -2 110906 2079.58 2
-2 5 -2 113485 1688.16 4
-2 5 -2 108859 2082.35 44
-2 5 -3 3433.01 383.561 2
-2 5 -3 3202.19 366.773 44
-2 5 -3 3320.49 340.444 30
2 -5 3 3254.03 383.349 26
2 -5 4 3640.51 406.681 26
2 -5 4 3573.02 375.125 38
2 -5 4 2773.59 409.981 27
-2 5 -4 3563.72 408.378 2
-2 5 -4 3822.46 438.493 43
-2 5 -4 3645.4 368.376 30
-2 5 -4 3420.53 388.076 44
-2 5 -5 27086.2 1172.05 2
-2 5 -5 27502.5 1021.41 30
2 -5 5 30356.7 1157.15 38
2 -5 5 28924.2 1124.63 26
2 -5 5 25806.6 1308.35 27
-2 5 -5 29781.1 1267.01 43
-2 5 -6 13812.7 919.412 43
2 -5 6 14266.7 850.751 38
2 -5 6 13302.1 979.998 27
-2 5 -6 15327.3 799.128 30
-2 5 -6 13429.8 876.111 2
2 -5 7 376.321 167.111 27
-2 5 -7 755.023 221.608 2
-2 5 -7 438.051 158.257 30
2 -5 7 576.555 192.296 38
-2 5 -7 242.605 148.612 43
2 -5 8 12787.3 313.936 65
2 -5 8 11298.4 852.84 38
2 -5 8 12391.2 1035.36 27
-2 5 -8 13018.3 1009.61 43
2 -5 8 12704.2 296.749 7
-2 5 -8 11505.3 902.864 2
2 -5 9 6690.03 224.842 7
2 -5 9 6482.54 233.284 65
-2 5 -9 6402.9 738.525 43
2 -5 10 309.456 61.4527 65
2 -5 10 322.29 56.4465 7
-2 5 -10 161.221 175.06 43
2 -5 11 564.635 70.5641 7
-2 5 -11 694.562 280.311 43
2 -5 11 531.455 70.1054 19
-2 5 -12 1266.28 116.582 52
2 -5 12 1242.1 93.3095 19
-2 5 -13 519.385 72.5666 52
2 -5 13 567.353 56.7525 19
2 -5 14 322.246 33.8992 19
-2 5 -14 286.364 45.8631 52
2 -4 -13 2227.69 120.016 59
2 -4 -13 2094.13 99.3061 14
-2 4 13 2163.16 98.497 46
2 -4 -12 480.769 57.8326 53
2 -4 -12 519.528 80.9553 59
2 -4 -12 460.245 62.2182 14
-2 4 12 525.233 66.4354 11
2 -4 -12 527.873 69.9841 58
-2 4 12 529.819 66.7547 46
2 -4 -11 1202.37 117.362 58
-2 4 11 1318.99 111.371 11
-2 4 11 1430.12 113.776 46
-2 4 10 525.003 74.9032 11
-2 4 10 523.036 77.255 46
2 -4 -10 653.594 272.469 37
2 -4 -10 560.19 100.549 59
2 -4 -10 433.454 79.3777 58
2 -4 -10 525.252 79.262 45
2 -4 -9 201.03 51.406 20
-2 4 9 117.531 44.2758 61
2 -4 -9 186.134 65.1865 58
2 -4 -9 51.6336 83.7916 36
2 -4 -9 98.6086 46.7903 45
-2 4 9 153.466 48.6175 11
-2 4 9 132.668 42.9249 46
2 -4 -8 18997.9 1307.12 37
-2 4 8 18127.3 393.249 61
2 -4 -8 18629.6 475.345 58
-2 4 8 18077.9 399.919 11
2 -4 -8 17004 412.816 56
2 -4 -8 18246.7 453.958 45
2 -4 -8 18478 1240.97 36
-2 4 8 19103.4 411.04 46
2 -4 -8 18177.3 416.316 20
-2 4 8 17766 1129.83 34
-2 4 7 14904.7 960.837 4
2 -4 -7 14972.6 1075.48 37
-2 4 7 13807.2 947.709 34
-2 4 7 14163.7 335.992 11
2 -4 -7 15910.4 1118.19 36
-2 4 7 14210.1 332.885 61
2 -4 -7 14556.9 392.106 45
2 -4 -6 355.363 153.374 37
-2 4 6 -22.355 46.171 4
2 -4 -6 102.347 131.977 36
-2 4 6 256.118 130.626 34
2 -4 -5 1483.75 284.293 37
-2 4 5 980.637 220.818 4
2 -4 -5 1237.94 287.461 36
-2 4 5 711.32 214.494 34
2 -4 -4 3115.78 413.71 36
2 -4 -4 2896.17 360.946 37
-2 4 4 2789.91 336.334 4
2 -4 -3 50619.2 1561.99 36
2 -4 -3 51229.7 1322.07 37
2 -4 -3 49306.8 1275.26 26
2 -4 -3 52917.1 1003.5 3
-2 4 3 50965.7 1334.88 4
2 -4 -2 22020.9 852.432 26
2 -4 -2 22883.5 978.576 36
2 -4 -2 22282.8 646.269 3
-2 4 2 22645.4 825.229 4
2 -4 -1 2759.2 315.504 36
2 -4 -1 2401.35 295.216 26
-2 4 1 2687.69 273.078 4
2 -4 -1 2324.73 216.48 3
-2 4 1 2465.93 279.26 42
2 -4 0 19004.2 759.091 36
-2 4 0 19818.7 734.79 42
2 -4 0 19266.9 807.938 26
-2 4 0 18686.9 800.357 44
2 -4 0 19083.4 628.866 3
-2 4 0 21194.3 726.209 4
-2 4 -1 8321.65 441.195 4
2 -4 1 7604.71 505.678 26
2 -4 1 7056.2 422.826 36
2 -4 1 7901.98 416.896 22
-2 4 -1 7537.77 498.45 44
2 -4 1 8140.43 434.889 3
-2 4 -2 18290.9 783.461 44
-2 4 -2 17398.5 695.323 30
2 -4 2 17398.4 764.186 26
-2 4 -2 18930.2 601.624 4
2 -4 2 18994.7 650.307 22
2 -4 2 18789.8 696.22 3
2 -4 3 13928.1 639.981 38
-2 4 -3 14596.2 703.989 44
2 -4 3 11154.6 615.259 26
-2 4 -3 12210.3 657.611 43
-2 4 -3 13964.5 483.556 4
-2 4 -3 12524 659.902 2
-2 4 -3 13273.9 616.675 30
-2 4 -4 9221.65 605.515 43
2 -4 4 9845.44 578.549 26
2 -4 4 9568.66 572.12 38
-2 4 -4 9738.48 546.655 30
2 -4 4 9487.07 478.406 23
-2 4 -4 9293.81 597.084 2
2 -4 4 9087.35 672.173 27
-2 4 -5 3573.6 403.319 2
-2 4 -5 3561.9 403.703 43
2 -4 5 4050.99 398.536 38
2 -4 5 3203.04 424.303 27
2 -4 6 11864.9 857.272 27
2 -4 6 14404.6 814.911 38
-2 4 -6 14455.3 849.964 2
-2 4 -6 12963.9 823.761 43
2 -4 7 12560.7 819.592 38
-2 4 -7 12184.9 817.015 2
2 -4 7 10226.6 841.927 27
-2 4 -7 10493.4 797.812 43
-2 4 -8 1762.71 354.917 43
2 -4 8 985.738 252.671 38
2 -4 8 1453.37 333.412 27
-2 4 -8 1247.45 271.024 2
2 -4 9 4182.36 526.271 38
2 -4 9 4199.76 188.735 65
-2 4 -9 4467.09 604.074 43
2 -4 9 4079.53 171.975 18
-2 4 -9 3031.83 447.08 2
2 -4 9 4277.8 182.078 7
2 -4 10 18.5322 31.8414 18
2 -4 10 -6.85696 31.1505 7
2 -4 10 -34.1312 38.7714 65
-2 4 -10 -83.7903 135.504 43
2 -4 11 8812.83 276.816 65
2 -4 11 8660.06 252.095 18
-2 4 -11 8880.25 285.349 53
2 -4 11 8816.62 267.021 7
-2 4 -11 8077.24 855.137 43
-2 4 -12 66.9398 38.5594 53
2 -4 12 107.232 42.6947 7
2 -4 12 121.632 38.129 18
2 -4 12 124.388 40.2147 19
2 -4 13 214.736 41.619 19
-2 4 -13 260.258 48.4564 53
-2 4 -14 2508.7 130.832 52
2 -4 14 2328.73 92.8924 19
2 -3 -13 603.067 58.7818 14
2 -3 -13 596.752 69.4116 59
2 -3 -13 609.976 58.3429 53
-2 3 13 668.522 64.1757 46
2 -3 -12 282.301 53.6781 14
2 -3 -12 327.868 61.898 53
2 -3 -12 287.793 64.7271 59
-2 3 12 322.246 57.8525 46
-2 3 11 2348.81 144.638 11
2 -3 -11 2246.04 158.883 58
2 -3 -11 2276.43 171.329 59
-2 3 11 2210.04 140.291 46
2 -3 -10 4633.83 674.371 37
2 -3 -10 4347.55 230.14 58
2 -3 -10 4411.94 243.961 59
-2 3 10 4552.68 205.668 11
-2 3 10 4578.42 206.777 46
2 -3 -10 4349.19 205.967 45
-2 3 9 10622.9 310.362 11
2 -3 -9 11639.5 1061.04 37
2 -3 -9 10483.2 882.754 36
-2 3 9 11052.9 315.536 46
2 -3 -9 11088.2 381.57 59
2 -3 -9 10510.4 357.162 58
2 -3 -9 10329.4 328.544 45
-2 3 8 19103.2 1109.59 4
2 -3 -8 18442.6 411.402 56
2 -3 -8 18829.2 1178.51 36
-2 3 8 18786.7 1165.03 34
-2 3 8 18532.6 381.053 61
2 -3 -8 17928.8 1245 37
2 -3 -8 19007.1 436.691 45
-2 3 8 18701.7 393.566 11
2 -3 -8 18602.6 405.78 20
-2 3 8 19506.1 404.761 46
2 -3 -8 19235.3 470.26 58
2 -3 -7 4036.82 549.181 37
-2 3 7 3613.34 449.566 4
-2 3 7 5043.2 566.251 34
2 -3 -7 5077.28 587.998 36
2 -3 -6 5471.95 585.991 36
-2 3 6 5481.84 542.711 34
2 -3 -6 4574.24 540.805 37
-2 3 6 4488.91 466.531 4
2 -3 -5 8668.31 680.173 36
-2 3 5 8374.1 618.016 34
-2 3 5 9451.58 619.378 4
2 -3 -5 9181.87 678.071 37
2 -3 -4 7700.08 390.589 3
2 -3 -4 7095.23 574.59 36
2 -3 -4 6963.27 528.076 37
-2 3 4 6723.76 481.906 4
2 -3 -3 684.7 157.964 37
2 -3 -3 380.939 136.916 36
-2 3 3 473.219 133.034 4
2 -3 -3 470.374 102.238 3
2 -3 -2 42291.6 1206.86 36
2 -3 -2 44625.8 850.838 3
2 -3 -2 43057 1039.23 26
-2 3 2 43595.2 1033.62 4
2 -3 -2 42119.5 975.172 37
-2 3 1 6671.3 413.362 42
2 -3 -1 6321.35 434.462 36
2 -3 -1 6276.95 399.463 26
2 -3 -1 6755.39 326.146 3
-2 3 1 6701.83 376.335 4
-2 3 0 75327 1324.83 42
2 -3 0 75924.6 1381.44 26
2 -3 0 73582.5 1343.12 36
-2 3 0 78050.4 1173.66 4
2 -3 0 75413.7 1099.19 3
2 -3 1 8477.39 372.359 22
2 -3 1 7912.29 377.996 3
2 -3 1 7978.78 448.473 26
-2 3 -1 8440.19 368.835 4
2 -3 2 13751.6 593.346 26
-2 3 -2 13900.6 565.235 30
-2 3 -2 13469 432.069 4
2 -3 2 14506.7 478.176 22
2 -3 2 13941.9 548.174 3
2 -3 3 67693.5 1350.73 38
-2 3 -3 63658 1214.98 30
2 -3 3 59314.5 1237.97 26
-2 3 -3 58124.5 1277.96 2
-2 3 -3 64941.5 800.724 4
2 -3 3 62612.7 1230.73 3
2 -3 4 105576 1811.26 38
-2 3 -4 98913.5 1771.45 2
2 -3 4 100634 1615.34 26
-2 3 -4 98706.3 1767.4 43
2 -3 4 100378 1319.13 23
2 -3 4 108035 2079.56 27
-2 3 -5 19996 865.873 2
2 -3 5 20767.6 973.681 27
2 -3 5 19616 843.98 38
2 -3 5 19138 628.362 23
-2 3 -6 64515.3 1606.9 2
-2 3 -6 63837.2 1731.26 33
2 -3 6 66917.3 1679.1 38
2 -3 6 63186.6 1812.55 27
-2 3 -6 60388 1646.96 43
2 -3 7 3201.06 401.186 38
2 -3 7 3388.24 446.021 27
-2 3 -7 2921.48 403.817 43
-2 3 -7 3553.5 400.42 2
-2 3 -7 3703.08 461.219 33
-2 3 -8 959.701 210.193 2
2 -3 8 684.675 203.513 38
-2 3 -8 939.898 261.15 33
-2 3 -8 576.355 197.622 43
-2 3 -9 5650.38 646.893 43
2 -3 9 4485.63 548.171 5
2 -3 9 5848.88 211.951 7
2 -3 9 5449.49 586.111 38
2 -3 9 5678.7 213.872 65
2 -3 10 1100.24 97.7083 7
2 -3 10 977.676 90.7774 18
2 -3 10 1060.43 100.419 65
2 -3 11 8186.72 269.881 65
2 -3 11 8474.77 269.006 7
2 -3 11 8478.6 257.565 18
-2 3 -11 7727.91 827.378 43
2 -3 12 885.845 88.8252 7
2 -3 12 760.199 78.9376 18
2 -3 12 868.062 91.278 65
-2 3 -12 921.558 98.6035 53
-2 3 -12 736.4 286.31 43
-2 3 -13 3460.49 169.524 53
2 -3 13 3203.02 142.261 19
2 -3 13 3299.95 154.423 7
2 -3 13 3221.29 143.798 18
-2 3 -14 1633.09 102.138 53
2 -3 14 1543 80.9532 19
2 -3 14 1638.32 87.3106 18
-2 3 -15 1031.35 74.3137 52
2 -2 -13 727.01 69.5657 53
-2 2 13 836.144 72.6943 46
2 -2 -13 729.317 65.9389 14
2 -2 -12 -13.4365 34.9681 14
-2 2 12 16.285 26.8786 7
2 -2 -12 10.6783 42.2668 59
2 -2 -12 27.2013 35.0415 53
-2 2 12 46.765 41.3757 46
2 -2 -11 16053.5 385.04 14
-2 2 11 17032.5 380.771 11
2 -2 -11 16192.6 411.628 58
2 -2 -11 15719.8 430.976 59
-2 2 11 16173.2 371.607 46
-2 2 10 1655.04 125.517 11
2 -2 -10 1404.1 130.12 58
2 -2 -10 1575.73 147.488 59
-2 2 10 1593.93 124.389 46
2 -2 -9 7650.66 312.204 59
2 -2 -9 7767.47 302.35 58
-2 2 9 7629.42 258.458 46
-2 2 9 7472.66 259.998 65
2 -2 -9 7133.57 259.585 45
-2 2 9 7768.57 259.83 11
2 -2 -9 7041.07 816.082 37
-2 2 8 815.484 83.7916 46
2 -2 -8 351.108 175.44 36
-2 2 8 752.64 244.927 34
2 -2 -8 640.962 89.1599 58
-2 2 8 654.82 73.6583 61
-2 2 8 603.143 71.9004 11
2 -2 -8 653.152 247.335 37
-2 2 8 239.87 118.44 4
2 -2 -8 609.589 78.9393 45
2 -2 -7 6670.59 691.252 37
2 -2 -7 7413.35 665.323 36
-2 2 7 6692.32 628.147 34
-2 2 7 6954.49 595.011 4
2 -2 -6 1717.79 329.374 37
-2 2 6 1859.05 315.639 34
-2 2 6 1608.73 264.165 4
2 -2 -6 2105.66 336.062 36
2 -2 -5 98533.3 2136.34 36
-2 2 5 103571 2062.77 34
2 -2 -5 101351 2216.82 37
2 -2 -4 21193.2 670.225 3
-2 2 4 22031.8 865.658 24
2 -2 -4 21011 908.982 36
2 -2 -4 19660 869.972 37
-2 2 3 2744.85 280.516 24
2 -2 -3 2605.14 277.172 37
2 -2 -3 2363.95 286.23 36
2 -2 -3 2996.41 233.917 3
-2 2 2 3025.44 267.686 24
2 -2 -2 3136.66 221.375 3
2 -2 -2 3040.13 257.287 37
2 -2 -2 2978.12 292.612 36
-2 2 2 2663.51 172.982 29
-2 2 1 6551.98 340.95 24
2 -2 -1 6223.37 390.163 36
2 -2 -1 6124.73 290.198 3
2 -2 -1 5756.51 334.675 26
-2 2 0 10937.3 382.728 24
2 -2 0 10651.2 375.643 3
2 -2 0 10650.8 454.67 26
-2 2 0 10735.7 374.281 4
-2 2 -1 65172.9 765.501 24
-2 2 -1 64605.1 817.393 4
2 -2 2 45215.1 872.575 3
-2 2 -2 46097.8 624.163 4
2 -2 3 240880 2335.23 38
-2 2 -3 235089 2293.13 33
2 -2 3 238342 2245.31 3
2 -2 4 139331 1962.05 38
-2 2 -4 144526 1939.39 2
2 -2 4 142500 1315.15 23
2 -2 4 140614 2147.86 27
2 -2 5 468.876 142.109 38
-2 2 -5 561.974 124.584 37
2 -2 5 657.603 181.947 27
-2 2 -5 518.497 142.179 33
-2 2 -5 644.134 104.008 28
-2 2 -5 592.483 142.629 2
-2 2 -6 15038.5 783.616 33
2 -2 6 15200.5 772.827 38
-2 2 -6 14792.6 669.666 2
-2 2 -6 15102.5 708.06 37
2 -2 6 14974.3 822.09 27
2 -2 7 11807.9 732.062 38
-2 2 -7 11307.7 694.176 37
-2 2 -7 10937.7 743.383 33
-2 2 -7 11890.2 636.848 2
2 -2 7 10019 728.657 27
-2 2 -7 11753.5 760.661 43
2 -2 8 7319.79 621.445 38
-2 2 -8 6066.37 568.096 37
-2 2 -8 6897.68 648.105 33
-2 2 -8 6845.07 512.385 2
2 -2 8 6170.97 575.308 5
-2 2 -8 6383.68 624.926 43
-2 2 -9 10364.8 819.827 37
-2 2 -9 11485.5 902.747 33
2 -2 9 10700.9 820.591 5
-2 2 -9 10919.3 885.381 43
2 -2 9 10643.9 793.494 38
-2 2 -10 1072.99 309.247 33
-2 2 -10 1042.8 298.656 43
2 -2 10 1197.45 104.003 7
-2 2 -10 1237.56 314.886 37
2 -2 10 1099.02 100.506 65
2 -2 10 763.833 230.057 5
2 -2 10 1187.83 98.3112 18
2 -2 11 1819.12 131.153 65
2 -2 11 1949.62 134.965 7
2 -2 11 1631.51 116.513 18
-2 2 -11 1836.9 436.145 43
2 -2 12 3555.65 178.734 7
2 -2 12 3377.74 172.917 65
2 -2 12 3161.66 161.737 18
-2 2 -12 2923.14 505.299 43
-2 2 -13 11051.7 954.859 43
2 -2 13 12097 306.873 7
2 -2 13 12000.1 304.341 65
2 -2 13 11439.4 285.721 18
-2 2 -13 11460.8 324.523 53
2 -2 14 244.922 43.756 18
-2 2 -14 194.934 45.1095 53
2 -2 15 175.767 29.965 18
-2 2 -15 146.26 33.1038 53
-2 1 13 13992.9 275.62 46
2 -1 -13 13624 268.825 14
-2 1 13 14303.6 261.498 7
2 -1 -13 13537.4 297.532 53
2 -1 -12 1015.37 102.295 53
2 -1 -12 951.32 99.2454 59
-2 1 12 996.082 91.7502 7
-2 1 12 1068.24 93.7754 46
2 -1 -12 998.188 92.5602 14
-2 1 12 1014.36 85.5939 65
-2 1 11 8464.18 274.207 65
2 -1 -11 8077.72 306.142 59
2 -1 -11 8089.07 274.504 14
-2 1 11 8357.24 263.543 46
2 -1 -10 614.784 89.7149 58
-2 1 10 736.886 90.0595 65
-2 1 10 655.284 81.8647 11
-2 1 10 684.102 83.0784 46
2 -1 -10 752.62 106.413 59
-2 1 9 1364.47 115.693 65
2 -1 -9 1016.1 316.705 37
-2 1 9 1365.72 111.11 11
2 -1 -9 1311.52 124.405 58
-2 1 9 1400.26 112.24 46
2 -1 -9 1350.85 134.135 59
-2 1 8 8031.61 674.683 4
2 -1 -8 8374.47 843.257 37
2 -1 -8 8708.48 312.036 59
2 -1 -8 8896.82 304.434 58
-2 1 8 8651.12 274.052 65
-2 1 8 8593.55 697.639 5
-2 1 8 8858.29 263.294 11
-2 1 8 8758.89 256.919 46
2 -1 -7 51317 1915.54 37
-2 1 7 52902.6 1709.47 34
-2 1 7 47746.7 1512.21 4
-2 1 7 51635.9 1569.06 5
2 -1 -7 54869.9 1704.79 36
2 -1 -6 624.735 200.781 37
-2 1 6 812.433 199.14 24
2 -1 -6 527.835 162.19 36
-2 1 6 841.825 203.478 34
-2 1 6 738.36 184.786 5
2 -1 -6 783.413 159.271 3
2 -1 -5 447.138 142.946 36
-2 1 5 467.265 132.991 5
-2 1 5 407.476 140.938 34
2 -1 -5 301.877 137.881 37
2 -1 -5 265.725 96.5011 3
-2 1 5 440.899 154.746 24
2 -1 -4 101582 1518.61 3
2 -1 -4 100235 1957.36 37
2 -1 -4 100924 1878.5 36
-2 1 4 99674.9 1582.78 5
-2 1 4 100168 1779.07 24
-2 1 3 1063.53 168.859 24
2 -1 -3 1141.04 184.427 37
2 -1 -3 877.801 168.989 36
2 -1 -3 934.996 135.817 3
-2 1 3 1147.21 152.849 5
2 -1 -2 18875.1 542.959 3
-2 1 2 19633.7 637.682 24
2 -1 -2 18551.7 677.292 36
-2 1 2 19646.2 538.555 5
-2 1 1 40750.7 692.753 29
2 -1 -1 39895.8 716.31 3
-2 1 1 40075 804.929 24
2 -1 0 170468 1394.41 3
-2 1 0 168261 1417.52 24
2 -1 1 8352.79 219.354 1
2 -1 1 7735.1 294.772 3
-2 1 -1 7812.19 249.281 24
2 -1 1 7663.34 214.213 6
-2 1 -2 103403 645.666 24
-2 1 -2 102945 1151.79 33
2 -1 2 105503 1000.94 1
2 -1 2 102993 1141.95 3
-2 1 -3 30774.7 730.965 33
2 -1 3 32390.2 744.152 3
-2 1 -4 3070.52 200.25 32
-2 1 -4 3210.19 245.177 2
2 -1 4 2473.05 264.245 27
-2 1 -4 2322.76 233.983 33
2 -1 4 2682.09 245.055 38
2 -1 5 16310.3 742.294 27
2 -1 5 18145.6 707.52 38
-2 1 -5 17583.5 596.193 2
-2 1 -5 17344.2 718.57 33
-2 1 -5 17276.6 557.484 32
-2 1 -5 17131.5 621.427 28
-2 1 -5 17245.7 665.704 37
2 -1 6 1904.27 285.932 27
2 -1 6 2203.18 277.676 38
-2 1 -6 2503.73 288.493 37
-2 1 -6 2562.9 323.158 33
-2 1 -6 2081.33 223.778 2
2 -1 7 4408.29 413.503 38
-2 1 -7 3796.3 424.545 33
-2 1 -7 3387.37 301.609 2
2 -1 7 3568.61 378.429 5
-2 1 -7 4058.35 421.666 37
2 -1 8 2405.87 343.328 5
2 -1 8 2134 316.332 38
-2 1 -8 2400.12 360.282 37
-2 1 -8 2012.46 342.9 33
2 -1 9 59155.3 1729.89 38
-2 1 -9 57714.5 1938.8 37
-2 1 -9 59330.2 1989.72 33
2 -1 9 54833.6 1774.68 5
-2 1 -10 1926.22 417.663 43
-2 1 -10 2396.22 434.086 33
-2 1 -10 2339.72 425.615 37
2 -1 10 2472.06 146.335 7
2 -1 10 2232.96 133.707 46
2 -1 10 2080.13 367.909 5
2 -1 10 2118.38 136.273 65
2 -1 10 2425.82 137.221 16
-2 1 -11 6226.03 717.404 37
2 -1 11 6107.52 237.097 7
-2 1 -11 5590.53 701.745 33
-2 1 -11 5309.49 685.648 43
2 -1 11 6228.28 238.24 65
2 -1 11 5859.38 220.642 16
2 -1 12 848.354 92.1591 7
2 -1 12 935.98 94.3045 65
2 -1 12 749.203 83.5111 18
-2 1 -12 1034 303.503 43
2 -1 13 7.80849 28.4283 65
2 -1 13 33.0874 34.9326 7
-2 1 -13 141.965 153.772 43
2 -1 13 27.4686 31.1428 18
2 -1 14 270.331 49.3131 7
-2 1 -14 270.491 55.8497 53
2 -1 14 267.305 49.4136 18
-2 1 -15 1015.43 77.4893 53
2 -1 15 1019.2 69.5931 18
2 0 -13 8300.54 208.338 14
2 0 -13 8300.97 236.48 53
-2 0 13 8175.66 192.253 18
-2 0 13 7851.78 193.396 65
2 0 -12 8341.09 251.922 14
-2 0 12 8852.98 259.703 65
-2 0 12 9192.48 272.398 7
2 0 -12 8277.15 274.187 59
2 0 -12 8152.43 272.105 53
-2 0 12 8341.82 241.03 46
2 0 -11 3718.3 202.507 53
-2 0 11 4015.07 194.957 65
2 0 -11 3740.72 206.774 59
2 0 -11 3640.76 183.817 14
-2 0 11 3665.37 174.638 46
2 0 -10 152.662 53.464 58
2 0 -10 130.969 51.0275 59
-2 0 10 177.16 53 46
-2 0 10 210.285 52.5841 11
2 0 -10 182.464 51.6043 14
-2 0 10 193.182 55.3153 65
-2 0 9 15786.5 385.204 65
-2 0 9 15765.3 365.934 11
2 0 -9 15166.2 426.252 59
2 0 -9 15340.8 407.973 58
-2 0 9 15762.7 355.497 46
-2 0 8 4662.6 489.562 4
-2 0 8 3915.33 478.168 5
-2 0 8 4681.02 189.638 11
2 0 -8 4220.68 216.356 59
-2 0 8 4120.76 189.938 65
-2 0 8 4489.1 180.545 46
2 0 -8 3884.23 487.794 43
-2 0 7 570.184 189.913 38
2 0 -7 276.771 162.701 37
-2 0 7 817.157 216.393 34
-2 0 7 1008.1 237.139 24
2 0 -7 752.314 178.521 3
-2 0 7 764.233 197.327 5
-2 0 6 5460.51 496.267 24
2 0 -6 5341.23 566.116 37
2 0 -6 4914.03 436.996 33
2 0 -6 4744.41 410.473 3
-2 0 6 5317.51 462.018 5
2 0 -6 5049.63 456.144 36
-2 0 6 4891.79 464.353 34
2 0 -5 14753.3 731.67 36
2 0 -5 14666.2 852.564 37
-2 0 5 15521.4 754.923 34
2 0 -5 15915.2 708.002 33
-2 0 5 15412.1 749.269 24
-2 0 5 14747 683.633 5
2 0 -5 15309.6 676.532 3
-2 0 4 27868.1 906.891 34
-2 0 4 28243.3 921.073 24
2 0 -4 26726.1 820.641 3
2 0 -4 28254.2 1054.05 37
-2 0 4 27865 834.137 5
2 0 -4 27862.2 926.709 36
2 0 -3 2734.56 288.732 37
2 0 -3 2833.21 241.382 3
-2 0 3 2708.8 229.66 5
-2 0 3 2678.36 261.38 24
2 0 -3 2725.43 273.256 36
2 0 -2 10887.7 506.361 37
2 0 -2 10276.5 417.228 3
-2 0 2 11028.7 473.253 24
-2 0 2 10685.9 375.595 5
2 0 -2 11536.4 500.124 36
2 0 -1 467945 2483.16 3
-2 0 1 466166 1974.98 5
2 0 0 24199.2 506.181 3
-2 0 0 24758.7 485.875 23
2 0 0 24403.3 386.499 27
2 0 1 52269.1 690.639 3
-2 0 -1 53718.7 761.629 30
-2 0 -1 50931.5 493.863 23
2 0 1 54247 631.793 1
2 0 1 50273.4 641.289 6
2 0 1 50754.4 723.645 27
2 0 2 13918 366.942 1
2 0 2 13140 364.5 6
-2 0 -2 13996.7 335.892 25
2 0 2 14041.3 366.121 3
2 0 2 12706.7 428.835 27
2 0 3 54925.9 862.874 1
2 0 3 52802.1 824.197 3
-2 0 -4 104717 1109.68 2
2 0 4 102813 714.425 4
2 0 5 53659.6 1080 38
-2 0 -5 52875.8 1254.77 28
-2 0 -5 49109.1 1019.91 35
-2 0 -5 51181.5 1065.18 32
2 0 5 51159.1 1068.18 5
-2 0 -5 53147.5 855.419 2
-2 0 -6 3853.61 365.124 37
-2 0 -6 3748.08 288.361 35
-2 0 -6 3450.57 314.465 32
2 0 6 3322.71 302.787 38
-2 0 -6 3892.15 259.836 2
2 0 6 3453.13 317.319 5
2 0 7 46766.9 1224.71 38
-2 0 -7 46139.7 1421.62 37
2 0 7 43296.3 1259.81 5
-2 0 -7 48040.2 992.815 2
2 0 8 202.229 98.7625 38
-2 0 -8 397.261 165.332 37
2 0 8 465.369 149.345 5
-2 0 -9 7397.29 685.592 37
-2 0 -9 6859.24 670.959 33
2 0 9 5912.87 565.504 5
2 0 10 73.8401 35.6826 16
-2 0 -10 -133.161 137.58 33
-2 0 -10 282.195 179.939 37
2 0 10 113.133 39.5377 9
2 0 10 93.384 36.547 65
2 0 10 74.0303 33.3802 46
2 0 10 99.6664 37.0719 7
2 0 10 101.994 35.4556 11
2 0 10 -80.734 87.7224 5
2 0 11 53.4739 34.1841 16
2 0 11 14.039 29.2516 11
-2 0 -11 40.4199 106.728 33
2 0 11 121.533 43.0617 65
2 0 11 98.4712 45.1075 7
2 0 11 46.4694 36.3512 46
-2 0 -12 215.968 174.852 43
2 0 12 85.3918 39.2289 65
2 0 12 91.4485 39.5596 7
2 0 12 90.3825 41.1047 16
2 0 13 81.1254 36.3427 18
2 0 13 21.5356 28.4582 65
2 0 13 10.7099 32.1833 7
2 0 14 1434.31 103.165 18
2 0 14 1383.93 101.853 7
-2 0 -15 5944.53 192.016 53
2 0 15 6161.58 175.004 18
-2 -1 13 69.8596 33.0521 7
2 1 -13 91.0253 36.2085 53
-2 -1 13 115.291 32.0019 65
2 1 -13 102.872 30.7704 14
-2 -1 13 84.4636 26.2847 18
2 1 -12 68.8064 36.1818 14
2 1 -12 95.9565 50.375 53
-2 -1 12 46.7493 38.3649 65
-2 -1 12 63.9874 36.3704 46
-2 -1 12 38.2257 33.3932 7
2 1 -11 2345.05 146.435 14
-2 -1 11 2306.85 136.229 46
2 1 -11 2311.95 157.92 59
-2 -1 11 2649.54 160.42 65
2 1 -11 2230 159.216 53
-2 -1 10 20333.3 444.234 65
2 1 -10 19443 475.021 59
-2 -1 10 19726.9 398.228 46
2 1 -10 19482.6 437.061 14
-2 -1 9 14091.1 363.963 65
2 1 -9 14106 405.149 59
-2 -1 9 13395.1 323.492 46
2 1 -9 13263.4 358.674 14
2 1 -9 13828.7 1003.64 43
-2 -1 8 16013.6 351.996 11
-2 -1 8 14951.8 323.78 46
2 1 -8 15377.3 370.678 14
2 1 -8 13963.6 848.637 3
2 1 -8 14731.6 396.575 59
-2 -1 8 14430.1 351.886 65
-2 -1 8 14030.4 913.098 5
-2 -1 8 15384.2 1020.26 38
2 1 -8 14708.4 984.742 43
2 1 -7 1337.73 261.98 33
-2 -1 7 1037.61 253.953 38
2 1 -7 785.319 216.513 43
-2 -1 7 922.198 226.93 24
-2 -1 7 884.559 216.56 5
2 1 -6 7601.94 698.556 37
-2 -1 6 7627.68 568.808 24
-2 -1 6 7136.02 555.103 34
2 1 -6 8001.29 582.878 33
2 1 -6 7706.81 606.504 43
-2 -1 6 7393.32 557.968 5
2 1 -5 279.592 119.853 33
2 1 -5 358.601 119.077 2
-2 -1 5 295.35 116.844 5
-2 -1 5 123.674 84.0859 34
2 1 -5 179.016 92.0339 43
-2 -1 5 199.203 111.365 24
2 1 -5 383.074 165.894 37
2 1 -4 24537.1 807.412 33
2 1 -4 24133.8 994.537 37
-2 -1 4 23902.8 826.813 34
-2 -1 4 22284.1 768.657 5
2 1 -4 21601.3 806.27 43
-2 -1 4 22481.8 828.882 24
2 1 -4 24300.4 804.293 2
2 1 -3 39215.3 875.855 33
-2 -1 3 38407.3 711.237 21
-2 -1 3 38992.7 1038.14 23
2 1 -3 39311.9 1143.81 37
2 1 -3 39525.1 926.159 2
-2 -1 3 39412.1 936.312 34
-2 -1 3 38558.4 986.373 24
2 1 -2 110066 1395.79 2
-2 -1 2 110874 1260.93 31
-2 -1 1 7269.97 353.33 23
2 1 -1 7230.7 317.609 2
2 1 0 102002 1031.31 2
-2 -1 0 101285 1125.9 23
2 1 1 43336.7 680.506 1
2 1 1 45123.4 617.635 3
2 1 2 17861.8 370.413 4
2 1 2 17789.3 359.825 3
-2 -1 -2 17232.1 395.334 22
2 1 2 18163.3 330.171 5
2 1 2 17756.7 454.229 1
2 1 3 29507.9 643.265 1
2 1 3 28412.5 521.632 3
2 1 3 28483.6 553.385 5
2 1 4 17888.6 578.19 1
-2 -1 -4 17208.7 310.795 2
-2 -1 -4 17196.2 645.511 28
2 1 4 16454.8 509.129 5
2 1 5 15076.7 475.986 4
-2 -1 -5 13744 329.87 2
2 1 5 12490.4 520.649 5
-2 -1 -5 13938.4 683.793 28
-2 -1 -5 13111.2 414.254 21
-2 -1 -5 13836.8 636.231 35
-2 -1 -5 12883.4 588.981 32
-2 -1 -6 16232 841.204 28
-2 -1 -6 14654.8 689.524 32
2 1 6 14285.2 629.474 5
-2 -1 -6 15661.4 409.285 2
-2 -1 -6 14709.6 640.553 36
2 1 6 15671.5 535.034 4
-2 -1 -6 15307.8 681.029 35
-2 -1 -7 2421.25 338.831 37
-2 -1 -7 2527.5 276.379 36
-2 -1 -7 2240.72 303.612 32
2 1 7 2100.1 272.185 5
-2 -1 -8 45725.2 1598.43 37
2 1 8 48540.5 1443.52 5
-2 -1 -9 3723.13 508.49 37
2 1 9 3410.95 423.309 5
-2 -1 -10 9289.39 864.312 37
-2 -1 -10 10348.7 881.209 33
2 1 10 9736.61 264.688 16
2 1 10 9553.59 772.074 5
2 1 10 10467.3 299.954 7
2 1 10 9872.99 271.872 46
2 1 10 9728.66 262.042 11
2 1 11 1876.2 123.905 9
2 1 11 1964.63 125.123 11
-2 -1 -11 1718.8 395.256 37
-2 -1 -11 2238.66 438.309 33
2 1 11 2007.89 132.753 46
2 1 11 1883.48 122.677 16
2 1 11 2078.52 138.944 7
2 1 12 41.0521 37.0209 16
2 1 12 75.8806 32.9509 11
2 1 12 45.6128 37.0108 7
2 1 12 30.5013 34.541 46
2 1 13 243.416 54.31 7
-2 -1 -13 177.254 51.0483 59
2 1 13 213.531 53.4592 18
2 1 14 62.6572 43.0199 18
2 1 14 68.6691 33.9793 7
-2 -1 -15 390.229 58.1311 53
2 1 15 385.588 52.4909 18
-2 -2 13 19.2591 24.1739 65
2 2 -13 11.6626 23.0558 14
2 2 -13 11.6702 28.6827 53
-2 -2 13 -5.96455 22.9313 7
2 2 -12 2103.83 123.288 52
2 2 -12 2071.58 122.286 14
-2 -2 12 2321.38 132.497 7
2 2 -12 2047.52 140.435 53
-2 -2 12 2144.71 127.162 65
-2 -2 12 2163.84 103.504 18
-2 -2 11 1206.65 110.725 65
2 2 -11 1088.27 101.852 14
2 2 -11 1116.54 116.374 53
-2 -2 11 1140.7 95.3606 46
2 2 -10 1249 125.416 53
-2 -2 10 1131.75 109.33 65
2 2 -10 1318.74 116.624 14
-2 -2 10 1293.76 105.513 46
2 2 -10 1161.1 114.123 59
2 2 -10 1419.32 340.061 43
-2 -2 9 44212.8 642.355 65
-2 -2 9 43030.3 571.021 46
2 2 -9 43144 641.964 14
2 2 -9 41697 1773.09 43
2 2 -9 43116.3 701.031 53
2 2 -9 44172.1 697.063 59
-2 -2 9 43645.1 1781.16 38
-2 -2 8 9787.75 844.013 38
2 2 -8 9406.48 289.509 14
-2 -2 8 9083.53 755.977 5
-2 -2 8 9412.95 285.323 65
2 2 -8 9243.02 311.574 59
-2 -2 8 9376.24 254.71 46
2 2 -8 9297.34 807.05 43
-2 -2 7 4264.64 532.107 38
-2 -2 7 3822.34 451.201 5
2 2 -7 3740.7 479.352 43
-2 -2 6 9224.41 624.857 24
2 2 -6 9659.92 670.825 33
-2 -2 6 9555.93 657.114 5
2 2 -6 9593.43 629.505 2
2 2 -6 9193.04 685.653 43
-2 -2 5 1231.08 219.728 5
-2 -2 5 1349.47 228.052 34
2 2 -5 1628.13 251.058 33
2 2 -5 1484.35 231.862 2
-2 -2 5 1289.13 227 24
2 2 -5 1330.94 239.405 43
2 2 -4 2312.55 282.611 43
2 2 -4 2549.47 282.831 33
-2 -2 4 2219.38 271.268 24
-2 -2 4 1907.47 238.871 34
-2 -2 4 2623.73 321.08 23
2 2 -4 2508.77 278.975 2
-2 -2 3 3958.44 298.319 34
2 2 -3 4086.23 323.09 2
-2 -2 3 4153.4 366.913 23
-2 -2 2 104778 897.546 27
-2 -2 2 112739 1690.9 23
-2 -2 2 100660 1343.95 21
-2 -2 2 100013 1573.34 39
2 2 -2 109596 1489.04 2
-2 -2 2 107156 1330.3 34
2 2 -1 989865 3976.42 2
-2 -2 1 983213 4112.36 21
-2 -2 0 788128 3836.97 25
2 2 0 765392 3043.13 2
-2 -2 -1 202117 1912.56 25
-2 -2 -1 198243 1738.12 22
-2 -2 -1 198495 1754.59 29
2 2 1 202171 1304.41 2
2 2 2 504660 2573.36 4
-2 -2 -2 516326 2975.62 31
-2 -2 -2 525278 2700.31 29
2 2 2 515219 1785.83 3
-2 -2 -2 527603 2988.21 21
2 2 2 531936 2710.86 1
-2 -2 -2 517452 2929.44 22
-2 -2 -3 6453.92 336.105 21
2 2 3 6258.85 187.967 3
2 2 3 6384.81 325.517 1
-2 -2 -4 437.945 92.0638 31
2 2 4 531.11 103.035 6
-2 -2 -4 535.549 105.055 21
-2 -2 -4 391.481 109.245 28
2 2 4 406.724 88.7164 5
2 2 4 454.573 99.157 1
2 2 5 38953.2 951.382 6
-2 -2 -5 38321.1 1127.08 35
-2 -2 -5 38814.2 845.308 31
2 2 5 40434.2 1006.63 1
-2 -2 -5 36339.9 1158.83 28
2 2 5 38939.6 924.568 5
2 2 5 40938.3 938.551 4
2 2 6 1925.95 225.934 4
-2 -2 -6 2082.22 292.344 35
-2 -2 -6 1822.83 279.401 32
-2 -2 -6 2084.33 342.653 28
2 2 6 1756.31 224.348 5
2 2 7 17519.3 711.246 4
-2 -2 -7 16820.1 803.838 36
-2 -2 -7 18452.1 871.937 35
-2 -2 -7 17145.2 875.279 32
2 2 7 17762.7 787.752 5
-2 -2 -8 282.345 142.145 37
-2 -2 -8 55.0651 98.2378 32
-2 -2 -8 366.046 125.223 36
2 2 8 80.1908 73.4267 5
-2 -2 -9 5446.89 613.172 37
2 2 9 4941.45 506.123 5
2 2 10 12090.6 293.248 9
-2 -2 -10 13191.1 1032.82 37
2 2 10 13108.3 876.451 6
2 2 10 14280.8 333.152 7
2 2 10 12957 312.68 46
2 2 10 13006.5 306.9 11
2 2 10 13155.2 895.412 5
2 2 10 13257.8 308.741 16
2 2 11 250.592 58.2939 46
2 2 11 202.172 41.8574 9
-2 -2 -11 156.78 147.792 33
2 2 11 291.831 56.7191 16
2 2 11 217.95 50.2206 11
2 2 11 234.727 53.0378 7
2 2 12 19760.4 403.722 7
2 2 12 19086 393.156 11
2 2 12 19006.4 407.505 46
2 2 12 18834 390.777 16
-2 -2 -13 2468.31 451.515 43
2 2 13 2864.58 150.31 16
2 2 13 2769.78 144.91 7
2 2 13 3080.06 153.73 11
2 2 14 2208.94 132.246 18
-2 -2 -14 2390.79 141.197 59
2 2 15 541.629 61.1041 18
2 3 -13 1374.26 76.584 14
-2 -3 13 1376.39 78.0736 65
-2 -3 13 1456.04 80.2923 7
2 3 -12 261.281 47.3745 14
-2 -3 12 312.109 53.5813 7
-2 -3 12 280.164 51.6035 65
2 3 -12 344.535 62.9162 53
2 3 -12 251.812 51.0724 52
2 3 -11 1117.05 99.6079 14
-2 -3 11 1129.74 102.441 7
2 3 -11 1019 109.255 53
-2 -3 11 1144.99 103.809 65
2 3 -10 5008.16 217.962 14
-2 -3 10 4210.36 550.478 38
-2 -3 10 5528.07 230.341 65
2 3 -10 5266.68 247.45 53
-2 -3 10 5153.75 195.531 46
2 3 -10 4485.03 611.511 43
-2 -3 9 889.711 271.508 38
2 3 -9 836.592 93.5934 14
2 3 -9 447.323 215.245 43
2 3 -9 1048.74 119.721 53
-2 -3 9 1013.89 101.125 54
-2 -3 9 950.062 100.12 65
-2 -3 9 876.119 83.8601 46
-2 -3 8 1500.29 118.572 65
-2 -3 8 950.965 284.617 38
2 3 -8 1362.71 114.283 14
2 3 -8 1500.88 124.607 59
-2 -3 8 1490.81 104.842 46
2 3 -8 1717.25 139.439 53
-2 -3 8 1915.7 355.136 5
-2 -3 8 1596.06 125.736 54
2 3 -8 1652.79 356.613 43
-2 -3 7 5860.67 644.539 38
-2 -3 7 6154.39 596.519 5
2 3 -7 5804.71 555.434 2
2 3 -7 6386.46 652.237 43
-2 -3 6 399.315 134.174 24
2 3 -6 356.489 157.434 43
2 3 -5 865.937 189.205 2
-2 -3 5 653.371 161.938 24
-2 -3 5 860.503 221.196 23
2 3 -5 1025.67 238.68 43
-2 -3 4 85912.7 1926.9 23
2 3 -4 82462.5 1678 2
-2 -3 4 78878.6 1617 24
2 3 -4 88777.8 1891.02 43
-2 -3 3 1376.97 150.859 27
-2 -3 3 1315.51 176.37 34
-2 -3 3 1305.14 222.838 23
2 3 -3 1054.86 188.46 2
2 3 -3 1560.35 237.768 43
-2 -3 2 70467.3 1070.81 34
-2 -3 2 70341.5 1487.87 23
2 3 -2 72363.4 1316.92 2
-2 -3 1 16038.9 421.403 34
-2 -3 1 16396 690.772 39
-2 -3 1 16206.1 643.993 25
2 3 -1 15481.3 549.208 2
-2 -3 0 463717 3273.69 21
-2 -3 0 469549 3386.43 25
2 3 1 283807 2266.72 4
2 3 1 285306 1801.22 2
2 3 2 168618 1872.48 4
-2 -3 -2 168263 1979.2 31
2 3 2 156450 1676.66 1
-2 -3 -2 157713 1895.85 21
2 3 2 160841 1080.82 2
-2 -3 -2 155752 1883.39 22
2 3 2 157752 1066.82 3
2 3 3 2855.29 234.173 6
2 3 3 2761.32 249.695 4
-2 -3 -3 2728.03 279.489 28
-2 -3 -3 2791.23 209.085 29
-2 -3 -3 2889.18 264.009 31
2 3 3 2820.79 234.206 1
-2 -3 -4 182.999 72.2817 41
-2 -3 -4 141.923 70.3228 31
2 3 4 83.0517 59.0272 1
2 3 4 111.142 61.6688 6
-2 -3 -4 156.212 114.052 28
2 3 4 80.9553 61.8906 4
-2 -3 -4 49.8769 30.19 29
2 3 5 19399.7 729.617 4
-2 -3 -5 18480.9 822.032 35
-2 -3 -5 19125 668.077 31
-2 -3 -5 18297.8 503.545 29
2 3 5 19895.9 732.784 1
2 3 5 20747.1 714.119 6
-2 -3 -5 19009.3 888.955 28
-2 -3 -5 17133.6 759.726 41
2 3 6 16434.6 727.945 1
2 3 6 16875.4 733.445 4
-2 -3 -6 16550.7 863.4 32
-2 -3 -6 18462.1 880.404 35
-2 -3 -6 15422.9 753.893 41
2 3 6 16968.1 704.743 6
2 3 7 1866.62 261.947 4
2 3 7 1736.35 247.709 6
-2 -3 -7 1839.6 298.086 36
-2 -3 -7 1630.52 300.798 32
-2 -3 -7 1986.12 312.506 35
2 3 7 1680.93 247.406 5
2 3 8 130.155 83.7866 5
2 3 8 107.924 80.9222 6
-2 -3 -8 -1.18325 170.221 32
-2 -3 -8 186.143 97.3068 36
-2 -3 -9 -150.507 107.346 36
-2 -3 -9 367.386 197.576 37
2 3 9 300.34 143.326 6
2 3 10 15591.5 946.52 6
-2 -3 -10 16220.4 1178.14 37
2 3 10 16134.5 352.244 11
2 3 10 15943.7 342.893 16
2 3 10 16193.8 351.886 46
2 3 11 14750.6 351.976 46
2 3 11 14450.6 344.999 11
2 3 11 14166.7 337.139 16
2 3 12 16119.4 373.482 46
-2 -3 -12 15881.2 1239.03 37
2 3 12 15814.3 361.642 11
2 3 12 15271.5 352.187 16
2 3 13 19819.4 388.117 11
2 3 13 19458.4 383.102 16
2 3 14 397.929 63.6785 18
-2 -3 -14 381.091 65.3359 59
-2 -3 -15 14.7991 25.3912 59
2 3 15 44.2074 30.2977 18
-2 -4 13 745.714 53.3407 65
-2 -4 13 745.772 51.4168 7
2 4 -12 -22.677 39.9619 53
2 4 -12 8.10197 26.5818 14
-2 -4 12 10.8871 27.6941 65
2 4 -12 7.18385 30.5454 52
-2 -4 12 -16.8904 26.3133 7
-2 -4 11 1868.17 120.099 7
2 4 -11 1689.79 117.827 14
2 4 -11 1875.75 141.992 53
2 4 -11 1789.01 128.346 52
-2 -4 11 1858 124.753 65
2 4 -10 3723.73 185.741 14
-2 -4 10 3942.08 186.102 54
-2 -4 10 3759.85 187.57 65
-2 -4 10 3522.18 504.764 38
2 4 -10 3787.56 208.533 53
-2 -4 9 2670.6 446.51 38
-2 -4 9 3106.75 172.506 65
-2 -4 9 2791.47 165.702 54
2 4 -9 2724.67 183.56 53
-2 -4 9 2848.75 142.623 46
2 4 -9 2627.7 160.252 14
2 4 -9 2666.85 485.803 43
2 4 -8 85.0119 40.2478 14
-2 -4 8 133.666 48.438 65
2 4 -8 178.94 56.7078 53
-2 -4 8 107.452 30.3772 46
-2 -4 8 101.265 41.5707 54
-2 -4 7 10277.6 859.029 38
2 4 -7 10254.1 295.217 14
-2 -4 7 9323.7 783.183 5
-2 -4 7 11440.7 333.833 54
2 4 -7 9310.33 741.307 2
-2 -4 7 11121.9 296.59 65
2 4 -7 11526.1 342.685 53
2 4 -7 11483.3 909.139 43
-2 -4 6 563.897 210.716 38
2 4 -6 326.879 139.997 2
2 4 -6 25.4506 92.3615 43
2 4 -5 773.675 193.573 2
2 4 -5 829.719 231.984 43
-2 -4 5 963.866 238.256 23
-2 -4 5 655.378 174.609 24
-2 -4 4 91629.6 2143.53 23
2 4 -4 91494.4 1902.94 2
-2 -4 3 3120.38 283.128 27
-2 -4 3 3031.13 371.921 23
2 4 -3 3375.16 345.85 2
2 4 -3 3626.32 403.545 43
-2 -4 2 2958.35 345.542 23
2 4 -2 2695.95 283.894 2
-2 -4 1 2185.84 266.044 25
2 4 -1 2552.77 254.78 2
2 4 0 382.995 96.2534 2
2 4 0 329.968 108.037 4
-2 -4 0 375.418 127.95 25
-2 -4 -1 13875.2 669.18 39
2 4 1 15290.8 630.347 4
2 4 1 14773.5 488.264 2
-2 -4 -1 15157.9 690.222 22
-2 -4 -2 3199.65 313.197 39
-2 -4 -2 2872.08 280.026 28
2 4 2 2980.48 189.337 2
2 4 2 2970.11 289.542 4
2 4 2 3175.51 277.056 1
-2 -4 -2 3024.46 300.294 22
2 4 3 36.5293 47.0272 1
-2 -4 -3 111.498 97.4416 41
-2 -4 -3 241.863 65.2755 39
2 4 3 71.1993 75.7489 4
2 4 3 152.375 33.4458 2
-2 -4 -3 64.9952 100.944 28
-2 -4 -3 89.714 88.8765 22
2 4 4 82348.4 1457.84 1
-2 -4 -4 81073.9 1713.99 35
2 4 4 84695.8 1585.29 4
-2 -4 -4 81226.9 1785.56 28
-2 -4 -5 2508.53 333.748 41
-2 -4 -5 3250.19 415.409 28
2 4 5 3055.88 295.894 6
-2 -4 -5 3065.17 359.819 35
2 4 5 2563.14 299.532 4
2 4 5 2772.66 295.226 1
2 4 6 35018.1 1045.75 6
-2 -4 -6 34126.8 1249.39 36
-2 -4 -6 33436 1239.51 35
-2 -4 -6 34082 1312.28 32
2 4 6 32745.2 1115.91 4
-2 -4 -6 32121.5 1172.73 41
2 4 6 32061.7 1070.47 1
-2 -4 -7 23324.5 994.957 41
-2 -4 -7 21206.1 1143.18 32
-2 -4 -7 22688.1 1098.54 36
-2 -4 -7 21467.7 1072.32 35
2 4 7 21230.1 883.371 6
2 4 7 20564.7 938.247 4
2 4 8 2565.54 360.557 4
-2 -4 -8 3241.28 450.256 36
-2 -4 -8 2858.94 465.222 32
2 4 8 2694.4 343.786 6
-2 -4 -9 8214.23 812.255 37
-2 -4 -9 8801.39 767.773 36
2 4 9 8959.09 668.225 6
-2 -4 -10 59358.3 2287.48 37
2 4 10 59334.8 699.573 11
2 4 10 59159.7 669.059 16
2 4 10 60471.6 679.478 46
2 4 11 17622.1 378.74 16
-2 -4 -11 17683.4 1307.04 37
2 4 11 18181.2 391.738 46
2 4 11 17883.2 393.981 11
-2 -4 -12 3363.32 575.04 37
2 4 12 3682.01 178.767 11
2 4 12 4434.07 194.304 46
2 4 12 3997.4 182.136 16
-2 -4 -13 932.289 95.2311 58
2 4 13 1002.55 91.6034 11
2 4 13 914.014 84.665 16
-2 -4 -14 86.0812 46.7019 59
2 4 14 1.24085 32.8069 18
2 4 14 46.4449 31.9361 11
-2 -4 -15 27.2328 25.4403 59
2 4 15 49.7765 28.4048 18
-2 -5 12 138.857 33.6267 65
2 5 -12 186.261 36.9025 14
-2 -5 12 194.326 34.5256 7
2 5 -12 104.78 32.0996 52
-2 -5 11 96.3938 35.6608 7
2 5 -11 91.3742 40.7944 14
-2 -5 11 79.1547 38.5832 65
2 5 -11 84.0817 45.3335 52
2 5 -11 51.3226 41.6767 53
2 5 -10 2163.7 139.169 14
2 5 -10 2071.19 152.951 53
-2 -5 10 2087.2 133.812 65
2 5 -10 2390.52 160.035 52
-2 -5 10 2187.4 131.324 7
2 5 -9 33.8981 35.4925 14
-2 -5 9 33.6936 38.3649 65
-2 -5 9 53.2264 36.3142 54
2 5 -9 94.5053 48.7804 52
2 5 -9 96.4357 48.4717 53
-2 -5 8 148.48 48.6694 65
2 5 -8 191.224 52.5427 14
-2 -5 8 109.229 44.2497 54
2 5 -8 163.308 61.0477 53
2 5 -8 36.1427 113.357 43
2 5 -7 2866.53 179.422 53
-2 -5 7 2670.18 444.155 38
2 5 -7 2092.93 379.603 2
2 5 -7 2720.7 158.467 14
-2 -5 7 2701.58 151.289 65
-2 -5 7 2946.44 172.717 54
2 5 -7 2275.96 425.664 43
-2 -5 6 38697.5 1621.58 38
2 5 -6 36636.9 1498.77 2
-2 -5 6 35837.6 1625 23
-2 -5 5 5844.29 628.747 23
-2 -5 5 6689.53 647.293 38
2 5 -5 6861.08 617.435 2
2 5 -5 6773.64 658.43 43
2 5 -4 1122.43 271.05 43
2 5 -4 907.514 210.335 2
-2 -5 4 844.697 236.536 23
2 5 -3 23576.3 993.205 2
-2 -5 3 21878.1 1076.14 23
2 5 -2 350.292 134.357 2
-2 -5 2 488.048 164.955 23
-2 -5 2 67.5482 80.7414 25
-2 -5 1 4350.07 412.177 25
-2 -5 1 4052.63 393.424 41
2 5 -1 4636.34 387.982 2
-2 -5 0 5353.33 451.436 41
2 5 0 5874.99 441.479 4
-2 -5 0 6070.96 494.418 25
-2 -5 0 5671.17 350.256 28
2 5 0 5114.88 375.04 2
2 5 1 3220.31 331.509 4
-2 -5 -1 2792.1 327.579 22
2 5 1 2875.45 259.896 2
-2 -5 -1 2611.61 333.304 41
-2 -5 -1 2988.55 286.572 28
-2 -5 -2 65980 1655.37 41
2 5 2 71016.2 1532.49 4
2 5 2 70378.4 1119.86 2
2 5 2 69060.2 1378.48 1
-2 -5 -2 71044.2 1568.85 22
-2 -5 -2 70739 1512.31 28
2 5 3 13670.3 681.626 4
-2 -5 -3 13498.5 686.974 22
2 5 3 13427 622.614 1
-2 -5 -3 12699.1 694.046 35
-2 -5 -3 14103.7 741.785 28
-2 -5 -4 25968.4 1036.57 35
2 5 4 24280.9 940.892 4
-2 -5 -4 27046.7 1106 28
-2 -5 -4 26739.2 1003.09 22
-2 -5 -4 22894.8 1043.87 41
2 5 4 24742.9 869.036 1
2 5 5 34276.4 1177.86 4
-2 -5 -5 35136.2 1270.04 35
-2 -5 -5 37640.7 1301.76 32
-2 -5 -5 34066.8 1280.11 41
2 5 5 34827.8 1098.22 1
-2 -5 -6 4175.37 444.364 41
-2 -5 -6 3845.2 449.611 35
-2 -5 -6 3707.7 457.434 32
2 5 6 3523.67 403.797 4
-2 -5 -6 4113.71 467.032 36
2 5 6 3471.85 377.576 1
-2 -5 -7 1058 259.677 35
-2 -5 -7 922.046 252.51 32
2 5 7 976.434 197.212 6
-2 -5 -7 798.252 203.29 41
-2 -5 -7 839.749 220.372 36
2 5 7 975.805 222.172 4
-2 -5 -8 1372.64 341.19 32
-2 -5 -8 1992.89 359.515 36
2 5 8 1812.2 289.739 6
2 5 8 1944.31 325.016 4
-2 -5 -9 4207.27 571.177 36
2 5 9 4581.98 194.246 11
-2 -5 -10 1656.11 424.345 37
2 5 10 1867.43 130.413 11
-2 -5 -11 3535.44 596.292 37
2 5 11 3698.58 185.792 11
2 5 11 3606.02 174.327 16
2 5 12 50.2509 35.2595 16
-2 -5 -12 60.2695 45.6982 45
-2 -5 -13 326.247 61.568 58
2 5 13 365.197 59.6221 11
2 5 13 464.942 61.3673 16
-2 -5 -14 760.694 72.5899 58
-2 -5 -14 894.876 95.9898 59
2 5 14 755.884 69.254 11
2 5 14 730.089 71.5582 18
-2 -5 -15 2746.79 123.054 59
2 5 15 2371.56 96.3915 18
2 6 -12 170.182 31.3773 52
-2 -6 12 130.6 28.1646 19
2 6 -11 78.8726 36.0423 14
-2 -6 11 54.4576 31.7361 65
2 6 -11 24.9026 33.0015 52
-2 -6 11 45.5064 26.3476 7
-2 -6 10 72.7102 33.3977 7
-2 -6 10 52.0677 34.031 65
2 6 -10 65.9975 41.2446 14
2 6 -10 52.3936 45.1187 52
-2 -6 9 1960.43 372.381 38
2 6 -9 2407.1 151.629 14
-2 -6 9 2444.22 144.844 65
2 6 -9 2128.14 157.078 53
-2 -6 9 2289.92 131.648 7
-2 -6 9 2351.02 149.609 54
2 6 -9 2075.35 153.146 52
-2 -6 8 15570.3 367.107 65
2 6 -8 15181.9 380.394 14
2 6 -8 15264.9 418.361 53
-2 -6 8 15555.1 392.203 54
-2 -6 8 15803.4 1089.56 38
-2 -6 8 16491.7 357.137 7
2 6 -8 15898 427.096 52
2 6 -7 4701.74 212.706 14
-2 -6 7 4888.93 203.402 65
-2 -6 7 5011.42 225.44 54
2 6 -7 4975.19 240.534 52
2 6 -7 4956.15 238.238 53
2 6 -6 18558.7 405.008 14
-2 -6 6 19333.1 1162.27 38
2 6 -6 16757.1 1104.35 2
-2 -6 6 19439.9 433.512 54
2 6 -6 19647.8 451.898 53
-2 -6 6 18926.6 379.259 65
-2 -6 6 18159.7 390.533 12
-2 -6 6 15350.9 1127.59 23
2 6 -6 20295.4 464.719 52
-2 -6 5 81.6497 112.228 23
-2 -6 5 -158.842 128.718 38
-2 -6 4 5493.63 572.249 38
2 6 -4 5191.62 555.013 2
-2 -6 4 4813.02 582.733 23
-2 -6 3 4842.73 511.256 38
2 6 -3 5679.55 546.606 2
-2 -6 3 5205.23 575.012 23
-2 -6 2 9201.75 637.72 38
2 6 -2 8385.84 629.715 2
-2 -6 2 9911.19 762.791 23
-2 -6 2 9311.04 659.85 25
-2 -6 1 1562.41 257.271 41
-2 -6 1 1495.96 269.268 25
2 6 -1 1424.2 243.37 2
-2 -6 0 6366.75 451.829 35
2 6 0 6523.6 482.002 2
-2 -6 0 6190.26 532.642 25
2 6 0 5961.83 494.56 4
-2 -6 0 6065.37 538.653 41
-2 -6 -1 1625.08 293.729 41
2 6 1 1999.98 291.118 4
2 6 1 2057.6 259.485 1
2 6 1 2479.95 275.868 2
-2 -6 -1 2103.33 258.346 28
-2 -6 -1 2043.94 272.404 35
-2 -6 -1 1901.19 289.063 22
2 6 2 18783.8 865.003 4
-2 -6 -2 21129.6 890.569 28
-2 -6 -2 20198 883.933 35
2 6 2 19829.3 695.409 2
2 6 2 18134.6 763.604 1
-2 -6 -2 18348.4 967.695 41
-2 -6 -2 19335 897.666 22
-2 -6 -3 4004.74 461.693 41
2 6 3 4482.35 433.303 4
2 6 3 4278.1 376.944 1
-2 -6 -3 4008.16 412.489 22
-2 -6 -3 4054.89 420.434 35
2 6 4 38161.8 1297.44 4
2 6 4 37440.6 1149.34 1
-2 -6 -4 38755.7 1309.69 22
-2 -6 -4 39843.5 1466.19 41
-2 -6 -4 39390.7 1354.22 35
-2 -6 -5 79.3781 94.0207 36
-2 -6 -5 1.01299 107.037 35
2 6 5 303.31 129.688 4
-2 -6 -5 91.8485 102.478 32
-2 -6 -5 259.013 123.475 22
-2 -6 -5 170.189 122.071 41
2 6 5 141.897 83.7743 1
-2 -6 -6 103710 2392.16 41
-2 -6 -6 97595.6 2051.16 26
-2 -6 -6 98026.4 2364.3 36
-2 -6 -6 96071.6 2346.67 35
-2 -6 -6 99856.3 2373.52 32
2 6 6 92209.3 2200.36 4
2 6 6 94978.7 2056.24 1
-2 -6 -7 7878.25 669.287 41
-2 -6 -7 7763.27 704.584 36
-2 -6 -7 6782.51 671.745 32
2 6 7 6608.92 624.153 4
-2 -6 -8 20355.4 1084.9 41
2 6 8 17897 1059.13 4
-2 -6 -8 21114.5 1220.35 36
-2 -6 -8 20709.7 1244.37 32
2 6 9 1602.99 117.463 61
-2 -6 -9 1499.39 354.772 36
2 6 9 1900 134.747 11
2 6 10 198.006 48.8083 11
-2 -6 -10 305.305 200.941 36
-2 -6 -10 276.105 55.2236 56
2 6 11 342.679 59.9204 16
-2 -6 -11 184.676 145.283 37
2 6 11 395.044 65.8986 11
2 6 12 63.5752 40.4222 11
-2 -6 -12 55.4582 41.066 45
2 6 12 84.7677 30.3143 16
2 6 13 3101.61 155.433 11
-2 -6 -13 3192.54 170.797 58
-2 -6 -13 3387.38 161.389 45
-2 -6 -14 841.287 75.2034 58
2 6 14 849.195 71.8109 11
-2 -6 -14 958.913 93.4703 59
2 6 14 676.24 61.3717 18
-2 -6 -15 2057.72 96.4347 59
-2 -7 11 119.711 30.0191 19
2 7 -11 117.223 35.6829 52
-2 -7 10 46.7569 25.2963 7
-2 -7 10 70.4955 30.7213 65
2 7 -10 44.4799 33.826 14
2 7 -10 54.7725 43.7362 52
2 7 -9 17391.1 412.377 52
2 7 -9 16929.3 385.605 14
-2 -7 9 17487.4 314.156 7
-2 -7 9 17079.5 342.16 65
-2 -7 8 1461.4 121.339 54
2 7 -8 1369.8 118.421 14
-2 -7 8 1459.43 109.402 65
2 7 -8 1373.93 128.916 52
2 7 -7 2341.14 168.797 52
-2 -7 7 2304.47 417.621 38
2 7 -7 2430.37 157.599 14
-2 -7 7 2458.66 140.087 65
-2 -7 7 2394.67 155.952 54
2 7 -6 -12.8964 32.1144 14
-2 -7 6 -1.5418 47.9316 54
-2 -7 6 76.3338 41.446 12
-2 -7 6 43.6522 101.639 38
2 7 -6 -41.3165 46.1782 52
-2 -7 6 -81.3189 37.0274 65
2 7 -5 904.856 260.772 2
-2 -7 5 1473.02 318.456 38
2 7 -5 1375.36 116.204 14
-2 -7 5 1496.85 113.917 12
-2 -7 5 1594.54 123.598 54
-2 -7 5 1457.88 347.669 23
2 7 -5 1754.92 141.816 52
2 7 -4 7520.53 711.024 2
-2 -7 4 8422.1 723.527 38
-2 -7 4 7474.77 777.529 23
-2 -7 3 23753.6 1135.32 38
2 7 -3 21909.5 1146.4 2
-2 -7 3 24980.7 1143.94 26
-2 -7 3 21806.8 1277.69 23
-2 -7 2 23097.2 1258.28 23
-2 -7 2 25895.7 1101.16 38
2 7 -2 24128.2 1127.9 2
-2 -7 2 25305.3 1163.05 26
-2 -7 1 2782.54 379.182 25
-2 -7 1 3029.86 383.191 41
-2 -7 1 3128.02 346.777 38
2 7 -1 2453.37 342.577 2
2 7 0 60119.4 1686.61 4
2 7 0 62402.9 1594.93 2
-2 -7 0 62042 1767.71 25
-2 -7 -1 8106.07 667.597 41
2 7 1 6632.63 486.562 2
2 7 1 6791.53 508.427 1
2 7 1 6536.28 559.173 4
-2 -7 -1 8060.64 558.333 35
-2 -7 -1 6871.84 579.541 25
-2 -7 -2 764.073 202.388 35
-2 -7 -2 531.819 188.364 41
2 7 2 841.74 174.646 1
-2 -7 -2 723.609 195.914 22
2 7 3 9224.81 677.14 4
-2 -7 -3 10286.2 700.432 35
-2 -7 -3 10554.5 789.439 41
2 7 3 8887.65 567.358 1
-2 -7 -3 9152.51 680.387 22
-2 -7 -4 3539.66 411.594 32
-2 -7 -4 3875.18 486.971 41
2 7 4 3479.91 438.453 4
-2 -7 -4 3412.55 435.91 36
-2 -7 -4 3335.7 426.281 22
-2 -7 -4 3485.37 429.939 35
-2 -7 -5 30214.2 1356.35 41
2 7 5 27082.4 1241.33 4
-2 -7 -5 30876 1344.16 36
-2 -7 -5 30707.5 1274.57 26
-2 -7 -5 28270.1 1275.34 35
-2 -7 -5 31621 1297.94 32
-2 -7 -5 27377.7 1253.34 22
-2 -7 -6 2917.05 447.853 36
2 7 6 2179.24 365.099 4
-2 -7 -6 2843.85 422.939 32
-2 -7 -6 2979.59 389.492 26
-2 -7 -6 2842.63 429.356 22
-2 -7 -6 2600.88 406.145 41
2 7 7 7961.31 728.224 4
-2 -7 -7 8473.48 775.391 36
-2 -7 -7 7441.99 722.305 32
-2 -7 -7 6857.5 689.658 22
-2 -7 -7 8649.08 745.955 41
-2 -7 -8 3007.06 465.65 41
2 7 8 2633.42 174.381 15
-2 -7 -8 2748.48 476.755 36
2 7 8 2718.4 434.235 4
2 7 8 2701.44 150.065 61
-2 -7 -8 3359.67 507.265 22
2 7 8 2963.36 173.531 11
2 7 8 3021.41 161.27 17
2 7 9 57.3505 29.2621 61
2 7 9 123.722 52.1046 15
-2 -7 -9 115.128 152.178 36
-2 -7 -9 118.009 49.9577 50
2 7 9 159.199 53.9246 11
-2 -7 -10 49.5817 139.294 37
-2 -7 -10 251.964 151.027 36
-2 -7 -10 58.538 42.8533 56
2 7 10 -3.21782 41.9013 11
-2 -7 -11 575.77 226.26 36
-2 -7 -11 654.888 85.2201 56
2 7 11 541.385 79.79 11
2 7 11 610.656 75.2704 16
-2 -7 -12 910.272 97.4428 45
2 7 12 814.727 88.2276 11
-2 -7 -13 563.192 76.016 58
2 7 13 489.442 64.5693 11
-2 -7 -13 570.38 69.3211 45
2 7 14 16.3426 22.1535 11
-2 -7 -14 21.0002 31.8784 59
-2 -7 -14 68.1105 27.7542 58
-2 -8 11 3296.42 97.8044 19
2 8 -11 3144.23 108.456 52
2 8 -10 871.134 77.5982 52
-2 -8 10 829.043 64.8658 19
-2 -8 9 2422.15 114.302 65
-2 -8 9 2380.25 124.244 19
2 8 -9 2248.86 140.213 52
2 8 -9 2354.34 133.825 14
-2 -8 8 87.9843 28.9857 65
2 8 -8 123.099 43.8637 14
2 8 -8 87.0492 53.9154 52
-2 -8 7 586.637 67.4753 12
2 8 -7 597.049 81.2853 14
-2 -8 7 588.791 79.5614 54
2 8 -7 641.423 93.8866 52
-2 -8 6 13824.6 985.151 38
2 8 -6 13515.4 365.305 14
-2 -8 6 13649.9 329.048 12
-2 -8 6 14033.3 365.916 54
2 8 -6 13145 384.627 52
-2 -8 5 111.306 42.5852 12
2 8 -5 158.584 50.1238 14
2 8 -5 137.9 55.7607 52
-2 -8 5 220.559 150.168 38
-2 -8 5 143.974 49.1963 54
-2 -8 4 804.04 83.9239 62
-2 -8 4 277.672 155.654 23
-2 -8 4 730.641 80.768 12
2 8 -4 762.141 97.1512 52
2 8 -4 807.617 91.7783 14
-2 -8 4 794.603 88.3636 54
2 8 -4 482.446 187.151 2
-2 -8 4 785.537 258.443 38
-2 -8 3 3564.59 455.337 26
2 8 -3 3904.5 187.119 14
-2 -8 3 4212.1 204.572 64
-2 -8 3 4178.08 186.827 12
-2 -8 3 3958.39 557.252 23
2 8 -3 3909.09 199.359 52
2 8 -3 3465.77 467.868 2
-2 -8 3 3728.7 446.28 38
2 8 -2 13876.8 906.265 2
-2 -8 2 14843.2 958.361 26
-2 -8 2 14971.4 857.66 38
-2 -8 2 13201.4 1002.63 23
2 8 -1 1502.43 277.117 2
-2 -8 1 1443.04 301.58 26
-2 -8 1 1465.02 281.645 41
-2 -8 0 48123.8 1743.09 26
-2 -8 0 46697.9 1618.2 41
2 8 0 41963.2 1401.71 2
-2 -8 0 42900.4 1533.47 25
2 8 0 41953.8 1391.47 1
2 8 1 2858.41 397.375 4
-2 -8 -1 3367.02 394.068 36
-2 -8 -1 2765.75 418.216 26
-2 -8 -1 3029.96 434.161 41
2 8 1 2675.62 332.02 1
-2 -8 -1 2657.77 391.946 25
2 8 2 8873 705.862 4
-2 -8 -2 10130.8 703.314 36
-2 -8 -2 10024.4 689.874 35
-2 -8 -2 9182.5 740.671 22
-2 -8 -2 9987.73 791.277 41
-2 -8 -2 8594.61 744.597 26
-2 -8 -3 51296.4 1829.12 41
2 8 3 46139 1646.51 4
-2 -8 -3 49519.6 1617.86 35
-2 -8 -3 47561.7 1481.31 32
-2 -8 -3 50502.2 1671.77 36
-2 -8 -3 48108 1746.69 26
-2 -8 -3 45198.4 1644.78 22
-2 -8 -4 16488.6 1016.47 26
2 8 4 14685.3 956.14 4
-2 -8 -4 16729.1 1007.37 36
-2 -8 -4 17130.2 1002.34 35
-2 -8 -4 15954.3 906.072 32
-2 -8 -4 15863.7 986.801 22
-2 -8 -4 17424.3 1082.84 41
-2 -8 -5 15181.4 1030.48 41
-2 -8 -5 13560.3 912.246 26
-2 -8 -5 14895.4 986.184 36
-2 -8 -5 12474.2 904.051 22
-2 -8 -5 13747.3 894.426 32
2 8 5 13714.6 953.994 4
-2 -8 -6 279.118 201.73 41
2 8 6 126.327 52.5009 15
2 8 6 116.735 90.0217 4
-2 -8 -6 210.743 142.257 32
-2 -8 -6 102.828 107.407 22
2 8 6 140.945 46.1997 17
2 8 6 37.1384 29.7723 47
-2 -8 -7 8810.37 791.903 41
2 8 7 8239.16 788.759 4
-2 -8 -7 7903.28 780.51 36
2 8 7 8540.99 259.494 61
-2 -8 -7 8722.37 798.565 32
2 8 7 8340.61 310.17 15
2 8 7 8789.53 279.885 17
2 8 8 1170.74 102.282 61
-2 -8 -8 963.631 295.693 36
2 8 8 1228.89 120.427 11
2 8 8 1159.99 125.169 15
2 8 8 1221.66 107.783 17
2 8 9 5297.77 251.171 15
-2 -8 -9 6099.51 731.924 37
-2 -8 -9 6646.76 730.597 36
2 8 9 5754.02 253.254 11
-2 -8 -9 5942.89 236.516 50
2 8 9 5391.75 217.356 61
-2 -8 -10 381.616 193.657 36
-2 -8 -10 179.354 49.3208 50
2 8 10 29.7827 35.4715 15
-2 -8 -10 251.228 62.1955 56
2 8 10 196.749 53.2117 11
2 8 11 8535.23 288.455 11
-2 -8 -11 8947.66 283.832 56
2 8 12 1257.01 106.063 11
-2 -8 -12 1332.19 95.3866 20
-2 -8 -12 1356.52 97.7373 56
-2 -8 -12 1297.6 106.888 45
2 8 13 784.748 71.9588 11
-2 -8 -13 805.498 71.5737 45
-2 -8 -13 770.881 78.5014 58
-2 -8 -14 1133.59 73.3601 59
2 9 -10 6094.24 164.144 52
-2 -9 10 5861.23 132 19
-2 -9 9 4002.95 133.989 19
2 9 -9 4082.84 165.688 52
2 9 -8 710.729 85.8825 52
-2 -9 8 718.156 67.6417 19
-2 -9 7 2681.38 131.836 12
2 9 -7 2641.33 165.802 52
-2 -9 7 2935.27 140.892 19
-2 -9 6 2287.29 133.087 12
-2 -9 6 1752.51 340.715 38
-2 -9 6 2098.37 139.671 54
2 9 -6 2051.09 153.204 52
-2 -9 6 2150.06 126.548 19
2 9 -5 1031.99 113.837 52
-2 -9 5 956.02 91.7863 12
-2 -9 5 1067.43 101.684 54
-2 -9 5 1070.16 89.802 19
-2 -9 4 119.088 42.135 12
-2 -9 4 58.6108 31.9855 62
-2 -9 4 108.762 39.2 54
2 9 -4 46.6011 45.6759 52
-2 -9 3 724.715 211.658 38
-2 -9 3 997.632 99.406 62
-2 -9 3 1029.83 97.3009 12
2 9 -3 1024.73 99.8214 51
-2 -9 3 1096.89 99.9888 54
2 9 -3 979.551 94.9638 49
2 9 -3 965.552 103.69 52
-2 -9 2 820.548 243.815 26
-2 -9 2 1146.55 101.009 12
-2 -9 2 1124.48 102.507 63
-2 -9 2 1207.5 108.276 62
2 9 -2 1111.16 99.8387 49
2 9 -2 1184.99 112.46 52
2 9 -2 632.158 206.993 2
2 9 -2 1073.62 98.8538 51
-2 -9 2 1370.54 334.083 23
2 9 -1 587.662 185.663 2
-2 -9 1 492.244 189.646 41
-2 -9 1 830.93 94.1283 64
-2 -9 1 902.309 87.6396 12
-2 -9 1 909.993 94.5621 63
-2 -9 1 1014.85 274.66 26
2 9 -1 905.959 99.0094 52
2 9 -1 866.278 88.3287 49
-2 -9 1 898.015 94.8028 62
-2 -9 0 920.46 274.652 26
-2 -9 0 993.216 98.8376 62
-2 -9 0 996.781 265.424 41
2 9 0 981.896 100.711 52
-2 -9 0 936.22 87.8891 12
-2 -9 0 1113.07 105.174 63
2 9 1 2200.19 368.086 4
-2 -9 -1 2821.35 425.335 25
-2 -9 -1 2517.85 416.221 41
-2 -9 -1 3732.47 518.469 26
-2 -9 -2 222.841 122.724 25
2 9 2 367.574 157.413 4
-2 -9 -2 368.256 171.996 26
-2 -9 -2 104.207 101.727 36
-2 -9 -2 58.998 110.152 41
2 9 3 23437.6 493.315 15
-2 -9 -3 24090.4 1319.3 26
2 9 3 22972.5 1249.37 4
-2 -9 -3 23934.4 1204.95 36
-2 -9 -3 24273.7 1326.19 41
-2 -9 -3 25062.1 482.849 63
-2 -9 -3 22331.1 1244.81 22
2 9 3 23483.5 469.692 52
2 9 3 23858.4 446.243 47
-2 -9 -4 4516.11 569.843 22
-2 -9 -4 4541.6 590.264 41
2 9 4 4721.11 571.31 4
-2 -9 -4 5399.93 607.092 36
2 9 4 4895.44 207.998 47
-2 -9 -4 4796.33 592.661 26
2 9 4 5085.35 234.949 15
-2 -9 -4 5066.83 218.549 63
2 9 4 4987.34 219.871 52
-2 -9 -4 4834.85 197.222 62
-2 -9 -5 -188.106 127.112 26
-2 -9 -5 -96.8862 79.5546 36
-2 -9 -5 -58.5239 133.825 41
2 9 5 66.8577 53.2302 15
2 9 5 41.7616 51.3317 52
-2 -9 -5 26.4557 33.3529 63
2 9 5 23.2989 31.6776 47
-2 -9 -5 -219.685 158.092 22
-2 -9 -6 14513.4 1055.78 41
2 9 6 14886.1 417.152 15
-2 -9 -6 14337.6 1043.5 36
-2 -9 -6 14815.5 358.832 63
-2 -9 -6 13575.4 959.498 32
2 9 6 14105.6 367.582 47
2 9 6 14513.1 361.724 17
-2 -9 -7 3081.3 492.582 41
2 9 7 3685.65 183.679 17
2 9 7 3502.67 209.712 15
2 9 7 3679.61 202.478 11
-2 -9 -7 3199.9 505.837 36
-2 -9 -8 1750.65 135.812 50
2 9 8 1744.82 150.102 15
2 9 8 1737.6 124.112 17
2 9 8 1502.51 110.963 61
-2 -9 -8 1272.87 336.078 36
2 9 8 1774.81 143.744 11
-2 -9 -9 12533.3 1017.35 36
2 9 9 11485.9 359.16 15
-2 -9 -9 12005.6 974.49 37
2 9 9 11661.3 304.298 61
-2 -9 -9 12345.3 337.119 50
2 9 9 11796.7 353.459 11
2 9 10 258.982 60.0535 15
-2 -9 -10 259.625 61.3116 56
-2 -9 -10 315.273 55.9201 50
2 9 10 213.042 54.9329 11
2 9 11 4814.18 203.561 11
-2 -9 -11 5276.96 215.102 45
-2 -9 -11 5231.75 203.713 56
-2 -9 -12 40.9772 27.2325 56
-2 -9 -12 49.4173 29.4208 45
2 9 12 59.1841 35.0039 11
-2 -9 -12 87.9384 32.859 20
2 9 13 478.806 49.2472 11
-2 -9 -13 633.582 61.3893 59
-2 -9 -13 577.035 58.5224 58
-2 -9 -13 500.703 49.9068 45
2 10 -9 177.577 37.1024 52
-2 -10 9 203.896 26.4229 19
2 10 -8 668.17 72.7813 52
-2 -10 8 637.627 52.7911 19
2 10 -7 2224.37 116.397 51
-2 -10 7 2055.46 104.902 12
2 10 -7 2238.15 138.721 52
-2 -10 7 2130.22 103.224 19
-2 -10 6 1198.8 91.3982 12
-2 -10 6 1129.47 80.9476 19
2 10 -6 892.188 86.7966 51
2 10 -6 1211.31 113.569 52
-2 -10 5 2524.29 139.903 12
2 10 -5 2420.08 139.147 51
2 10 -5 2644.64 166.426 52
2 10 -4 1161.69 100.876 51
2 10 -4 1103.32 113.311 52
-2 -10 4 1325.05 106.815 12
-2 -10 3 72.5192 41.0732 62
2 10 -3 54.1987 30.6716 51
-2 -10 3 11.1801 32.1585 63
-2 -10 3 36.0968 32.6468 12
2 10 -3 -7.81744 43.3352 52
2 10 -3 6.14856 31.3406 49
2 10 -2 6674.17 242.51 49
-2 -10 2 6606.66 237.559 12
-2 -10 2 6227.32 242.435 63
-2 -10 2 6270.82 246.487 62
2 10 -2 6219.05 255.395 52
-2 -10 1 4281.43 192.27 12
-2 -10 1 4244.91 205.078 63
-2 -10 1 4454.28 210.565 62
2 10 -1 4586.13 218.554 52
-2 -10 0 2385.3 399.068 41
-2 -10 0 2872.41 170.287 63
-2 -10 0 2957.49 156.323 12
-2 -10 0 3022.22 174.142 62
2 10 0 2997.73 175.876 52
2 10 0 2932.29 160.42 47
-2 -10 -1 1203.93 323.922 41
-2 -10 -1 1215.84 98.6029 12
-2 -10 -1 1317.49 118.34 63
-2 -10 -1 1191.55 111.208 62
2 10 1 1283.69 116.358 15
2 10 1 1305.89 120.432 52
2 10 1 1221.88 106.202 47
2 10 2 173.852 60.018 15
-2 -10 -2 155.03 49.6576 62
2 10 2 279.115 60.5248 47
-2 -10 -2 111.386 35.6723 12
-2 -10 -2 207.27 58.9545 63
-2 -10 -2 89.0061 133.05 41
2 10 2 228.577 58.657 52
2 10 3 196.574 62.5532 15
-2 -10 -3 164.64 45.2302 62
-2 -10 -3 196.028 58.2726 63
-2 -10 -3 140.027 145.351 41
-2 -10 -3 203.753 46.4099 12
2 10 3 133.292 43.4304 47
2 10 3 177.053 52.9968 52
-2 -10 -4 4966.31 647.638 41
-2 -10 -4 5081.95 210.12 62
-2 -10 -4 4410.51 567.67 36
2 10 4 4988.63 216.258 47
-2 -10 -4 5032.82 224.914 63
2 10 4 5415.07 235.126 52
2 10 4 5058.59 241.644 15
-2 -10 -5 8947.91 856.442 41
-2 -10 -5 8687.24 804.565 36
-2 -10 -5 8772.57 289.709 63
2 10 5 8810.81 300.695 52
2 10 5 8796.25 324.079 15
2 10 5 8238.92 281.948 47
2 10 6 2242.23 167.165 15
-2 -10 -6 2241.88 415.872 36
-2 -10 -6 2478.32 149.787 63
2 10 6 2336.43 144.185 17
2 10 7 2256.38 168.953 15
-2 -10 -7 2040.33 420.442 36
2 10 7 2127.7 152.601 11
-2 -10 -7 2259.1 156.313 50
2 10 7 2114.75 134.632 17
2 10 8 1637.74 141.226 15
-2 -10 -8 1867.05 383.402 36
-2 -10 -8 1669.73 130.333 50
2 10 8 1665.65 114.631 17
2 10 8 1691.17 136.241 11
2 10 9 3685.32 196.655 15
-2 -10 -9 4055.21 197.837 56
2 10 9 3800.37 192.166 11
-2 -10 -9 3813.74 182.1 50
-2 -10 -10 40.3159 39.4332 56
2 10 10 53.2923 41.8565 11
-2 -10 -10 77.5097 36.9699 50
2 10 11 2818.46 140.051 11
-2 -10 -11 3169.72 144.738 56
-2 -10 -11 3240.37 152.502 45
-2 -10 -12 776.088 70.3354 58
-2 -10 -12 695.84 55.8732 56
2 10 12 746.968 63.2882 11
-2 -10 -12 707.193 54.6897 20
-2 -10 -12 798.273 67.5252 45
2 11 -8 1878.97 92.0787 52
2 11 -7 8109.93 221.232 52
-2 -11 7 7489.66 167.227 12
-2 -11 6 21.4398 21.9497 12
2 11 -6 -3.73591 38.5449 52
-2 -11 5 964.998 83.541 12
2 11 -5 843.003 91.0706 52
-2 -11 4 120.535 39.9143 12
2 11 -4 192.441 57.2885 52
-2 -11 3 6014.83 219.634 12
-2 -11 3 5756.79 214.617 63
2 11 -3 6077.03 243.665 52
-2 -11 2 18.7659 37.3992 63
-2 -11 2 28.1341 31.6281 12
2 11 -2 34.4488 40.7842 52
2 11 -2 45.5901 33.2178 47
2 11 -1 80.7428 50.0572 52
-2 -11 1 67.4637 41.1868 63
-2 -11 1 51.074 36.2637 62
2 11 -1 76.2873 40.5166 47
-2 -11 1 -10.9174 32.7485 12
-2 -11 0 5896.02 243.069 62
-2 -11 0 5816.55 243.557 63
-2 -11 0 5877.81 221.541 12
2 11 0 5710.28 221.921 47
2 11 0 5790.69 241.838 52
-2 -11 -1 6765.98 266.607 63
-2 -11 -1 6721.75 258.347 62
2 11 1 6706.3 255.057 15
-2 -11 -1 6666.11 231.172 12
2 11 1 6975.17 266.441 52
2 11 1 6815 245.807 47
2 11 2 1524.48 129.928 15
2 11 2 1492.31 126.841 52
-2 -11 -2 1472.79 129.416 63
-2 -11 -2 1423.79 106.816 12
-2 -11 -2 1360.13 119.473 62
-2 -11 -2 1488.81 119.772 50
2 11 2 1329.72 113.167 47
2 11 3 13149.7 345.665 47
-2 -11 -3 13571.7 361.738 50
-2 -11 -3 13425.9 311.401 12
-2 -11 -3 13160.9 368.258 63
2 11 3 13236.4 364 52
2 11 3 13281.7 380.45 15
2 11 4 12.4788 36.2833 47
2 11 4 -1.32463 51.1857 15
-2 -11 -4 84.5965 41.4397 63
-2 -11 -4 58.4319 41.0933 50
2 11 4 25.8121 37.927 52
-2 -11 -5 184.302 59.7099 50
2 11 5 223.794 65.5446 15
2 11 5 238.541 60.5874 52
-2 -11 -5 181.991 50.0542 63
2 11 5 169.488 50.2465 47
2 11 5 233.096 51.2931 17
2 11 6 1083.72 118.926 15
-2 -11 -6 1147.47 298.189 36
2 11 6 1138.05 96.232 17
-2 -11 -6 1068.9 98.5198 63
-2 -11 -6 1126.1 111.843 50
2 11 7 922.214 100.916 11
2 11 7 855.304 104.543 15
-2 -11 -7 852.33 98.8763 50
2 11 7 861.403 80.2064 17
2 11 8 5112.13 227.503 15
-2 -11 -8 4898.22 210.946 56
2 11 8 4900.49 210.088 11
-2 -11 -8 4821.52 204.639 50
-2 -11 -9 168.588 50.1956 56
2 11 9 137.569 48.3692 11
2 11 9 148.163 45.9342 15
-2 -11 -9 119.749 42.4202 50
-2 -11 -10 48.5833 31.76 56
2 11 10 93.572 38.3879 11
-2 -11 -10 78.3058 31.8176 50
-2 -11 -10 61.0654 34.605 45
-2 -11 -11 439.164 48.1738 56
2 11 11 425.646 49.6224 11
-2 -11 -11 440.225 47.6368 20
-2 -11 -11 415.811 50.5034 45
2 12 -7 2257.22 92.7212 52
2 12 -6 9.80765 26.9854 52
-2 -12 6 2.9624 17.2596 12
-2 -12 5 3586.32 133.784 12
2 12 -5 3634.74 153.686 52
-2 -12 4 3879.7 153.712 12
2 12 -4 3964.01 172.519 52
2 12 -3 27.4193 39.2122 52
-2 -12 3 80.0768 35.0419 12
2 12 -3 14.4299 26.0868 47
-2 -12 2 6002.49 209.867 12
2 12 -2 5630.16 221.358 52
-2 -12 2 5179 202.753 63
2 12 -2 5547.28 194.587 47
2 12 -1 2297.78 145.604 52
-2 -12 1 2256.43 132.57 12
2 12 -1 2214.66 129.419 47
-2 -12 1 2242.17 143.325 63
-2 -12 0 2761.72 163.083 63
-2 -12 0 2948.88 151.074 12
2 12 0 2711.41 160.045 52
2 12 0 2771.87 148.988 47
-2 -12 -1 865.4 83.3174 12
-2 -12 -1 916.892 101.105 63
2 12 1 940.101 98.6351 52
2 12 1 873.817 88.0141 47
2 12 2 6083.79 237.796 15
-2 -12 -2 5884.55 218.527 50
-2 -12 -2 5769.12 239.359 63
-2 -12 -2 6004.16 208.064 12
2 12 2 5868.25 220.916 47
2 12 2 6029.6 235.7 52
2 12 3 -30.2306 43.7174 15
-2 -12 -3 17.8705 37.1659 50
-2 -12 -3 12.8006 39.7371 63
-2 -12 -3 51.5464 22.5796 12
2 12 3 8.78731 33.6619 52
2 12 3 -6.83962 33.2496 47
2 12 4 381.381 64.5443 52
2 12 4 445.579 76.9234 15
-2 -12 -4 438.224 70.939 50
-2 -12 -4 492.414 75.1733 63
2 12 4 476.861 69.1586 47
-2 -12 -5 262.705 61.303 50
2 12 5 246.727 63.6148 15
-2 -12 -5 236.969 54.4683 63
2 12 5 231.971 48.5059 17
2 12 6 817.265 97.0652 15
-2 -12 -6 949.472 97.7619 50
2 12 6 908.008 92.9755 11
-2 -12 -6 904.567 84.6917 63
2 12 6 896.886 78.5989 17
2 12 7 977.559 102.59 15
-2 -12 -7 833.36 88.395 56
-2 -12 -7 803.447 87.1576 50
2 12 7 857.332 88.386 11
2 12 8 3859.09 175.022 15
2 12 8 3829.41 164.016 11
-2 -12 -8 4133.91 171.452 50
-2 -12 -8 3881.37 167.752 56
-2 -12 -8 3826.35 157.513 45
-2 -12 -9 72.487 27.3568 50
2 12 9 101.035 34.4577 11
-2 -12 -9 88.9083 34.3249 56
-2 -12 -9 87.7977 30.2256 45
-2 -12 -10 127.425 30.2771 20
-2 -12 -10 236.29 39.7356 56
2 12 10 201.169 34.6599 11
-2 -12 -10 166.583 29.3611 50
-2 -12 -10 184.98 31.9687 45
2 13 -5 7176.51 168.573 52
-2 -13 5 6411.6 141.36 12
-2 -13 4 564.41 52.5176 12
2 13 -4 636.457 61.3975 52
-2 -13 3 -7.78687 21.7106 12
2 13 -3 -12.577 31.6942 52
2 13 -2 12438.5 245.059 47
-2 -13 2 12914.8 272.377 12
2 13 -2 13119.8 289.299 52
-2 -13 1 329.873 51.5236 12
2 13 -1 264.649 44.6885 47
2 13 -1 344.615 58.0011 52
2 13 0 659.786 74.9779 52
-2 -13 0 657.588 68.7551 12
-2 -13 0 610.124 74.4577 63
2 13 0 566.224 64.4624 47
2 13 1 1518.14 108.53 52
-2 -13 -1 1486.12 115.338 63
2 13 1 1367.14 97.5701 47
-2 -13 -1 1418.56 96.3718 12
2 13 2 2276.26 127.773 15
-2 -13 -2 2361.66 143.06 63
-2 -13 -2 2316.46 119.384 12
2 13 2 2349.09 134.329 52
2 13 2 2258.62 125.588 47
-2 -13 -2 2294.96 120.723 50
2 13 3 1183.08 100.021 15
-2 -13 -3 1186.59 102.592 63
2 13 3 1124.67 95.6853 52
-2 -13 -3 1273.46 85.0181 12
2 13 3 1270.61 95.8477 47
-2 -13 -3 1161.94 91.6352 50
2 13 4 8594.83 259.033 15
-2 -13 -4 8576.23 234.38 56
-2 -13 -4 8403.37 250.585 63
-2 -13 -4 8364.95 243.32 50
2 13 4 8642.64 219.156 17
2 13 5 7361.17 237.645 15
-2 -13 -5 7104.66 215.978 56
2 13 5 7135.49 185.284 17
2 13 5 7300.91 224.066 11
-2 -13 -5 7196.11 226.632 50
2 13 6 4269.41 177.345 15
-2 -13 -6 4240.93 164.061 56
2 13 6 4340.22 167.313 11
-2 -13 -6 4089.32 164.781 50
-2 -13 -7 1672.92 100.1 56
-2 -13 -7 1720.35 102.275 50
2 13 7 1786.85 101.231 11
-2 -13 -8 207.625 38.4885 56
-2 -13 -8 228.233 38.5191 50
2 13 8 200.355 35.8861 11
-2 -13 -9 68.6823 21.2404 50
-2 -13 -9 71.8713 21.4844 56
2 13 9 80.9351 23.2212 11
-2 -13 -9 95.6524 23.3167 20
-2 -14 3 571.024 44.1865 12
2 14 -3 630.032 48.1833 52
-2 -14 2 376.829 40.9077 12
2 14 -2 450.526 45.6018 52
-2 -14 1 37.2595 20.8728 12
2 14 -1 55.642 19.9285 47
2 14 -1 75.5986 27.7249 52
2 14 0 734.061 63.2382 52
-2 -14 0 770.719 60.1505 12
2 14 0 664.906 53.1403 47
-2 -14 -1 2849.84 111.361 12
2 14 1 2545.78 105.732 47
2 14 1 2774.09 118.387 52
-2 -14 -2 6678.65 163.048 12
2 14 2 6786.69 182.285 52
2 14 2 6483.1 160.44 17
2 14 3 10543.7 192.554 17
-2 -14 -3 10121.9 203.795 50
2 14 4 527.731 55.0253 11
-2 -14 -4 442.434 49.4795 50
-2 -14 -5 3.888 20.5294 50
2 14 5 7.70425 22.4096 11
-2 -14 -5 22.5484 16.0149 56
-2 -14 -6 207.41 30.2817 56
-2 -14 -6 288.26 39.2578 50
2 14 6 230.124 34.5492 11
2 14 7 266.563 31.7591 11
-2 -14 -7 277.141 34.7107 50
3 -13 -3 178.029 31.7919 8
3 -13 -2 152.145 32.992 8
-3 13 2 149.586 25.9713 61
3 -13 -1 1292.53 81.1135 8
-3 13 1 1020.05 58.6147 61
-3 13 0 249.09 31.5735 61
3 -13 0 265.759 40.3987 8
-3 13 0 285.505 39.6632 47
3 -13 0 309.216 40.4563 12
3 -13 1 4358.67 139.3 8
3 -13 1 4436.46 140.754 12
-3 13 -1 4524.45 140.542 47
3 -13 2 -6.36771 19.1629 12
3 -13 2 -14.1475 16.927 8
-3 13 -2 13.2744 22.0443 47
3 -13 3 862.045 60.3228 12
-3 13 -3 885.346 63.3117 47
3 -13 4 165.455 26.952 12
-3 13 -4 211.348 32.8815 47
-3 13 -5 915.908 54.002 47
-3 12 6 308.376 31.8775 61
-3 12 5 299.205 38.744 61
3 -12 -5 316.933 40.8233 8
3 -12 -5 297.808 36.1459 20
-3 12 4 318.917 44.4445 61
3 -12 -4 251.037 34.7884 20
3 -12 -4 303.813 45.6393 8
3 -12 -3 1218.94 92.141 8
-3 12 3 1094.8 77.5442 61
-3 12 2 232.293 42.2252 61
3 -12 -2 249.588 47.7361 8
-3 12 2 202.197 41.9987 47
3 -12 -1 3801.66 167.631 8
-3 12 1 3695.79 145.316 61
-3 12 1 3927.89 158.08 47
3 -12 -1 3907.31 152.873 12
3 -12 0 529.643 62.3471 12
3 -12 0 614.336 70.2843 8
-3 12 0 590.147 67.4048 47
-3 12 0 556.311 60.3872 61
3 -12 1 1551.73 106.177 8
-3 12 -1 1424.86 90.6947 61
3 -12 1 1448.88 98.9709 12
-3 12 -1 1485.9 102.443 47
-3 12 -2 176.602 38.2642 61
-3 12 -2 169.988 44.9484 47
3 -12 2 162.389 40.0067 12
3 -12 2 203.886 43.1298 8
3 -12 3 2155.3 108.921 8
-3 12 -3 2211.44 104.433 61
-3 12 -3 2456.47 125.155 47
3 -12 3 2282.75 116.779 12
-3 12 -4 -11.9629 22.2707 61
3 -12 4 5.31469 20.0768 12
-3 12 -4 24.1259 32.8768 47
3 -12 4 23.2968 20.0978 19
3 -12 5 236.546 38.2431 12
3 -12 5 247.233 32.5433 19
-3 12 -5 267.027 45.3617 47
3 -12 6 1334.94 65.1612 19
-3 12 -6 1497.77 84.9863 47
3 -12 6 1344.68 68.293 12
-3 12 -7 458.671 43.4414 47
-3 11 7 76.8736 26.5581 61
3 -11 -7 87.95 26.83 20
3 -11 -6 1327.05 82.5787 8
3 -11 -6 1286.19 86.582 20
-3 11 6 1200.44 83.1477 61
-3 11 5 424.637 56.8162 61
3 -11 -5 390.736 52.9424 20
-3 11 4 6714.47 212.846 61
3 -11 -4 6501.17 210.149 20
3 -11 -3 1895.89 114.452 20
-3 11 3 1795.79 115.717 47
-3 11 3 1860.51 119.02 61
3 -11 -2 1379.8 101.021 12
-3 11 2 1392.39 106.335 61
-3 11 2 1425.52 108.533 47
3 -11 -1 1635.34 113.331 12
-3 11 1 1615.92 117.489 47
-3 11 1 1692.35 116.357 61
-3 11 0 1106.14 99.0884 47
-3 11 0 1018.72 90.5814 61
3 -11 0 1086.32 95.4832 12
-3 11 -1 4041.04 174.357 61
3 -11 1 4338.37 196.611 8
-3 11 -1 4131.92 185.891 47
3 -11 1 4231.3 182.435 12
3 -11 2 12093.8 304.39 12
3 -11 2 11696.3 312.413 8
3 -11 2 11684.7 257.303 19
-3 11 -2 11829.9 290.964 61
-3 11 -2 11472.7 305.774 47
-3 11 -3 6140.18 204.483 61
3 -11 3 6132.27 216.098 8
3 -11 3 6421.8 217.834 12
3 -11 3 6188.54 189.332 19
-3 11 -3 6570.38 230.545 47
3 -11 4 9762.98 236.389 19
-3 11 -4 10045.7 251.946 61
3 -11 4 10165.5 265.533 12
-3 11 -5 249.978 44.4249 61
3 -11 5 335.208 52.3604 12
-3 11 -5 366.492 63.9953 49
3 -11 5 276.233 43.1525 19
-3 11 -6 2816.95 143.224 49
3 -11 6 2796.5 121.191 12
3 -11 6 2682.39 117.854 19
-3 11 -6 2794.74 119.096 61
3 -11 7 20.248 23.3458 19
-3 11 -7 14.3814 33.5506 49
3 -11 8 59.2564 21.4211 19
-3 11 -8 34.7455 28.4247 49
3 -11 9 7.50112 12.4555 19
3 -10 -9 123.442 25.5198 20
-3 10 8 14.4354 23.8448 61
3 -10 -8 8.03293 23.8578 20
3 -10 -7 140.41 39.8678 20
-3 10 7 139.634 38.1862 61
-3 10 6 1362.01 103.014 61
3 -10 -6 1337.99 103.902 20
3 -10 -6 1320.29 98.2291 45
3 -10 -5 1727.13 124.968 56
-3 10 5 1847.34 125.06 61
3 -10 -5 1900.54 127.635 20
3 -10 -5 1733.66 115.157 45
3 -10 -4 1361.67 117.223 50
-3 10 4 1366.29 112.188 61
3 -10 -4 1394.91 110.63 20
3 -10 -4 1422.15 115.401 56
3 -10 -3 4965.81 194.075 12
-3 10 3 5416.06 218.825 61
-3 10 3 5343.99 213.189 47
3 -10 -3 4977.79 209.862 56
3 -10 -3 5117.67 208.743 20
3 -10 -3 4955.6 221.116 50
3 -10 -2 1823.27 122.503 20
3 -10 -2 1902.41 138.359 50
-3 10 2 2130.39 140.768 61
3 -10 -2 1612.48 118.701 56
-3 10 2 1743.64 127.198 47
3 -10 -2 1770.84 122.326 12
-3 10 1 392.264 66.472 61
-3 10 1 405.818 70.2816 47
3 -10 -1 372.483 66.3979 50
3 -10 -1 280.195 52.3216 12
3 -10 0 6.47244 27.1771 12
3 -10 0 31.2593 30.5362 50
-3 10 0 36.3237 40.089 47
-3 10 0 41.0541 39.2593 61
-3 10 -1 6960.95 245.554 61
3 -10 1 7081.47 245.347 12
3 -10 1 6739.5 210.198 19
-3 10 -1 6827.41 251.407 47
3 -10 2 2511.71 131.041 19
3 -10 2 2730.3 162.473 8
3 -10 2 2600.72 149.285 12
-3 10 -2 2402.71 145.63 61
3 -10 3 972.737 97.3115 8
3 -10 3 907.349 90.7718 12
-3 10 -3 873.611 92.1306 61
-3 10 -3 822.288 96.8995 49
3 -10 3 964.374 83.771 19
-3 10 -4 372.263 62.659 61
3 -10 4 306.793 54.6149 12
-3 10 -4 391.486 70.5311 49
3 -10 4 418.209 56.6854 19
3 -10 4 344.362 56.77 8
3 -10 5 3029.74 149.726 12
-3 10 -5 3024.63 170.421 49
-3 10 -5 2723.48 145.025 61
3 -10 5 2895.6 140.451 19
3 -10 6 1089.87 87.0045 12
-3 10 -6 1131.1 92.4688 61
3 -10 6 1055.13 85.1244 19
-3 10 -6 1026.01 101.344 49
3 -10 7 7859.09 217.63 19
-3 10 -7 7564.33 248.958 49
-3 10 -7 7191.66 208.984 61
-3 10 -8 146.207 38.3947 61
-3 10 -8 216.492 52.8356 49
3 -10 8 197.623 38.3505 19
3 -10 9 101.902 28.9891 19
-3 10 -9 52.9867 33.765 49
3 -10 10 64.3791 20.409 19
-3 10 -10 66.632 27.2688 49
3 -9 -9 4.93782 19.7887 58
-3 9 9 -8.38698 15.5056 11
3 -9 -9 17.391 23.8413 20
-3 9 8 62.6845 28.7768 11
3 -9 -8 61.9504 31.5351 58
-3 9 8 26.1042 31.2071 61
3 -9 -8 70.2073 37.0986 20
-3 9 7 1521.69 113.404 61
3 -9 -7 1455.76 107.367 58
3 -9 -7 1275.49 105.281 45
3 -9 -7 1516.07 116.619 20
-3 9 7 1519.72 102.793 11
-3 9 6 16.7482 38.7079 61
3 -9 -6 57.0969 35.7888 58
3 -9 -6 1.6944 38.4953 56
3 -9 -6 44.8228 34.8674 20
-3 9 6 1.04885 27.3482 11
3 -9 -6 7.15287 33.9229 45
3 -9 -5 10301.1 318.893 50
3 -9 -5 10799.2 315.144 45
3 -9 -5 10473.3 317.381 20
-3 9 5 10506.3 313.962 61
-3 9 5 10038.7 283.454 11
3 -9 -5 10410.7 323.958 56
-3 9 4 3135.1 175.061 61
3 -9 -4 3081.85 179.037 56
3 -9 -4 3163.31 176.763 20
3 -9 -4 3015.52 178.63 50
-3 9 4 3040.72 167.298 47
3 -9 -4 3108.46 167.932 45
3 -9 -4 2523.37 451.851 36
3 -9 -3 1997.65 129.134 12
3 -9 -3 2022.69 143.909 56
3 -9 -3 1990.35 139.008 20
-3 9 3 2176.83 147.585 61
3 -9 -3 1990.51 148.986 50
-3 9 3 1845.51 131.979 47
3 -9 -3 1785.28 381.241 36
3 -9 -2 16431.5 372.589 12
3 -9 -2 15895.8 383.6 56
-3 9 2 17089.7 399.662 61
3 -9 -2 16110.5 406.796 50
-3 9 2 16915.3 393.945 47
3 -9 -1 3757.21 179.915 12
3 -9 -1 3756.76 194.058 50
-3 9 1 3914.8 192.231 61
-3 9 1 3801.02 188.737 47
3 -9 0 124.801 41.0137 12
-3 9 0 83.8121 41.7164 47
-3 9 0 120.445 47.556 61
3 -9 0 84.852 30.9525 19
3 -9 0 89.8311 43.054 50
3 -9 1 10194.8 264.3 19
-3 9 -1 10604 305.678 61
3 -9 1 10899.1 304.365 12
3 -9 1 9975.41 297.117 50
-3 9 -2 5737.93 224.538 61
3 -9 2 6138.51 227.788 12
-3 9 -2 6365.41 252.068 49
3 -9 2 5841.38 202.457 19
3 -9 3 120.606 45.3268 8
-3 9 -3 231.966 60.2006 61
-3 9 -3 85.034 44.3381 49
3 -9 3 136.183 41.7772 12
3 -9 3 136.899 37.7247 19
-3 9 -4 7376.58 272.34 49
3 -9 4 7309.9 257.45 8
3 -9 4 7249.82 242.625 12
3 -9 4 7453.19 231.264 19
3 -9 5 121.633 38.9377 19
3 -9 5 139.367 41.7086 12
-3 9 -5 205.368 61.874 49
-3 9 -5 22.2794 79.4032 44
3 -9 6 6486.43 217.515 12
3 -9 6 6891.6 224.267 19
-3 9 -6 6489.77 254.274 49
-3 9 -6 6497.37 667.139 44
-3 9 -7 183.706 56.3427 49
3 -9 7 234.083 48.5058 19
-3 9 -7 185.703 44.8696 52
-3 9 -8 614.087 83.2846 49
-3 9 -8 682.659 76.2598 52
3 -9 8 712.135 73.414 19
-3 9 -9 284.287 58.5101 49
-3 9 -9 306.464 54.4918 52
3 -9 9 311.956 49.9369 19
-3 9 -10 40.2113 34.4379 49
3 -9 10 52.5767 26.8442 19
-3 9 -10 54.6909 32.1515 52
-3 9 -11 224.9 36.0072 52
-3 9 -11 138.21 35.1535 49
3 -9 11 198.711 31.0576 19
3 -8 -10 28.4293 25.7106 58
-3 8 10 60.3964 22.0589 11
3 -8 -10 33.9831 23.4944 20
-3 8 9 1065.18 89.3344 61
-3 8 9 1127.92 84.2036 11
3 -8 -9 970.296 87.2065 58
3 -8 -9 1126.32 94.1789 20
-3 8 8 838.885 90.8599 61
3 -8 -8 896.653 94.1588 58
-3 8 8 881.249 83.7227 11
3 -8 -8 911.138 94.9 20
3 -8 -8 851.57 91.0482 45
-3 8 8 896.649 76.7202 46
3 -8 -7 981.029 107.087 56
3 -8 -7 1030.75 104.521 45
-3 8 7 990.539 101.185 61
3 -8 -7 1055.24 103.477 58
3 -8 -7 1047.7 107.469 20
-3 8 7 989.668 94.5259 11
-3 8 7 964.25 83.7998 46
3 -8 -6 1895.06 140.17 50
3 -8 -6 2193.54 439.552 36
-3 8 6 1879.18 139.483 61
3 -8 -6 2045.38 144.693 58
3 -8 -6 2152.82 156.512 56
-3 8 6 2130.9 141.368 11
3 -8 -6 2008.99 146.227 45
3 -8 -6 2028.89 147.931 20
3 -8 -5 8583.32 846.367 36
-3 8 5 9021.35 300.727 61
3 -8 -5 9280.58 299.194 58
3 -8 -5 8950.6 313.659 56
3 -8 -5 9030.46 306.291 20
-3 8 5 8830.84 284.42 11
3 -8 -5 8600.46 301.376 50
3 -8 -5 9009.35 302.764 45
3 -8 -4 55234.8 2129.76 36
-3 8 4 54311.5 726.33 61
3 -8 -4 54434.7 758.257 56
3 -8 -4 53097.5 747.116 50
-3 8 4 54009.7 700.433 47
3 -8 -4 53379 721.017 45
3 -8 -3 1795.77 130.137 45
-3 8 3 1859.29 138.4 61
3 -8 -3 1862.21 139.404 56
3 -8 -3 1598.34 119.463 12
3 -8 -3 1778.53 363.3 36
3 -8 -3 1917.41 144.737 50
-3 8 3 1745.3 130.756 47
3 -8 -2 19606.6 406.045 12
-3 8 2 16640 1075.95 4
3 -8 -2 19579 425.539 56
-3 8 2 20457.1 431.735 61
-3 8 2 19632.4 417.663 47
3 -8 -2 16168.2 1072.87 36
3 -8 -2 19552.8 441.082 50
3 -8 -1 12568.2 285.924 19
3 -8 -1 13454.4 332.577 12
3 -8 -1 12325.3 886.773 36
-3 8 1 11790.9 872.641 2
-3 8 1 13150.4 914.852 4
3 -8 -1 13097 353.778 50
-3 8 1 13952.9 351.193 61
-3 8 1 13538.4 344.114 47
3 -8 0 899.264 87.2943 12
-3 8 0 876.901 89.8039 61
-3 8 0 901.66 92.4095 47
3 -8 0 811.583 256.641 26
3 -8 0 847.083 77.2185 19
3 -8 0 856.626 92.5732 50
-3 8 0 858.973 276.976 2
-3 8 -1 3352.89 473.444 2
3 -8 1 2558.55 438.359 26
-3 8 -1 3460.92 172.472 61
3 -8 1 3401.42 149.411 19
3 -8 1 3547.58 175.846 50
-3 8 -1 3549.08 181.993 49
3 -8 1 3422.46 166.506 12
-3 8 -2 8979.28 273.533 61
3 -8 2 8850.9 812.741 26
-3 8 -2 7851.21 737.229 2
3 -8 2 9217.12 269.589 12
3 -8 2 8773.14 240.745 19
-3 8 -2 9209.36 293.026 49
-3 8 -3 10532.2 315.428 49
-3 8 -3 10493.8 874.145 2
3 -8 3 10533 288.134 12
3 -8 3 10500.7 267.546 19
-3 8 -3 10919.3 877.53 44
-3 8 -4 158.247 130.747 44
3 -8 4 153.017 45.9853 8
3 -8 4 340.59 54.5708 12
3 -8 4 226.401 44.9031 19
-3 8 -4 151.308 56.2689 49
3 -8 5 1078.93 92.2057 12
3 -8 5 1019.67 89.0435 19
-3 8 -5 771.263 249.034 44
-3 8 -5 1027.42 108.763 49
3 -8 6 4448.21 181.398 12
3 -8 6 4555.91 186.223 19
-3 8 -6 4360.39 213.336 49
-3 8 -7 555.219 203.6 44
-3 8 -7 400.996 65.9809 52
3 -8 7 421.282 63.4084 19
-3 8 -8 23032.3 454.693 52
-3 8 -8 21613.1 1220.86 44
-3 8 -9 3970.78 184.769 52
3 -8 9 4299.43 174.04 19
3 -8 10 5062.66 177.221 19
-3 8 -10 4789.05 192.036 52
-3 8 -10 4810.69 201.46 49
3 -8 11 -6.03711 22.2119 19
-3 8 -11 34.5863 29.9536 52
-3 8 -11 -5.61722 34.7203 49
-3 8 -12 891.377 63.5317 52
-3 8 -12 912.079 69.0416 49
3 -8 12 962.618 60.4332 19
3 -7 -10 1632.65 99.6058 59
3 -7 -10 1735.9 107.37 20
-3 7 10 1570.37 98.7792 11
3 -7 -10 1624.45 112.617 58
-3 7 10 1580.34 89.6801 46
-3 7 9 1114.25 96.9982 11
3 -7 -9 1041.35 103.579 58
3 -7 -9 926.223 89.2188 59
3 -7 -9 969.46 95.7599 20
-3 7 9 1006.52 96.4151 61
-3 7 9 958.187 82.0387 46
3 -7 -9 1003.16 99.9067 45
3 -7 -8 308.292 59.6858 59
-3 7 8 184.345 50.195 11
3 -7 -8 164.715 56.3379 58
3 -7 -8 210.866 58.8242 20
-3 7 8 180.923 48.0953 46
3 -7 -8 153.644 50.8502 45
-3 7 8 191.52 57.6428 61
-3 7 7 11004.8 299.986 46
3 -7 -7 11196.4 347.787 45
-3 7 7 10703.4 327.3 61
3 -7 -7 11204.5 354.246 58
3 -7 -7 11388.3 1016.21 36
3 -7 -7 11407.2 356.434 20
3 -7 -7 11501.5 366.266 56
-3 7 7 11529.9 336.415 11
-3 7 6 341.843 70.4862 61
3 -7 -6 227.315 58.631 58
3 -7 -6 290.887 66.6959 20
3 -7 -6 204.488 56.4199 45
3 -7 -6 222.311 59.7135 56
-3 7 6 268.288 58.211 11
3 -7 -6 224.655 56.4741 50
3 -7 -5 2783.31 174.113 45
3 -7 -5 2310.35 446.429 36
-3 7 5 2546 162.076 61
3 -7 -5 2987.59 186.949 56
-3 7 5 2991.28 172.076 11
3 -7 -5 2898.13 179.359 20
3 -7 -5 2869.35 176.718 50
3 -7 -4 48144.8 1973.14 36
3 -7 -4 48547.5 641.28 12
3 -7 -4 50514.4 731.284 56
3 -7 -4 48939.3 709.933 50
-3 7 4 47444.6 613.231 48
-3 7 4 48890 652.901 47
3 -7 -4 47870.2 689.148 45
-3 7 4 48434.9 680.797 61
-3 7 3 4692.6 594.305 4
-3 7 3 4280.44 196.642 61
3 -7 -3 3926.74 520.757 36
3 -7 -3 4176 203.532 56
3 -7 -3 4106.14 187.901 12
3 -7 -3 4287.07 206.458 50
-3 7 3 4206.74 190.66 47
3 -7 -3 3971.3 190.163 45
-3 7 2 5936.13 624.501 4
3 -7 -2 5906.06 636.516 36
3 -7 -2 5502.98 556.089 22
3 -7 -1 17674.9 1027.27 36
-3 7 1 19231.2 1049.7 4
3 -7 -1 18847.4 1135.14 26
-3 7 0 16353.3 912.776 4
3 -7 0 14891.2 887.126 36
-3 7 0 16845.4 890.211 42
3 -7 0 15547.6 1026.06 26
-3 7 -1 767.146 187.399 42
3 -7 1 693.972 227.296 26
-3 7 -1 636.09 194.856 2
-3 7 -2 5295.03 499.608 42
-3 7 -2 5149.11 554.283 2
-3 7 -2 5726.89 603.791 44
3 -7 2 5574.28 615.639 26
-3 7 -3 3803.94 432.6 42
-3 7 -3 3987.43 507.182 2
3 -7 3 2836.96 431.616 26
-3 7 -3 3432.47 469.431 44
-3 7 -4 44.2983 107.343 44
3 -7 4 1.73895 84.8858 27
-3 7 -4 -121.154 100.078 2
3 -7 5 4108.09 617.106 27
-3 7 -5 3571 500.727 2
3 -7 5 3444.72 158.354 12
3 -7 5 3803.31 161.917 19
-3 7 -5 3804 509.808 44
-3 7 -6 20457.4 1073.2 30
-3 7 -6 21621 1221.03 44
3 -7 6 22941.4 408.511 19
3 -7 7 52093.3 628.291 19
-3 7 -7 51496.4 1914.44 44
-3 7 -7 47812 1667.73 30
-3 7 -7 49315.3 681.296 52
-3 7 -8 6885.5 260.535 52
3 -7 8 6298.97 223.864 19
-3 7 -8 5990.12 661.945 44
-3 7 -9 19509.7 436.656 52
3 -7 9 19555.6 386.046 19
-3 7 -9 18512 1138.58 44
-3 7 -10 4755.38 210.262 52
3 -7 10 4740.49 183.953 19
-3 7 -10 4192.67 510.48 44
3 -7 11 40.7353 31.4912 19
-3 7 -11 89.9876 44.7355 52
-3 7 -12 797.585 77.587 52
3 -7 12 740.367 62.376 19
-3 7 -13 1120.62 69.9033 52
3 -7 13 1132.6 59.8978 19
-3 7 -13 1165.66 73.5657 49
3 -6 -11 1642.37 99.9759 59
3 -6 -11 1747.44 112.186 58
-3 6 11 1549.34 86.1719 46
-3 6 11 1779.57 100.074 11
-3 6 10 571.299 71.4696 11
3 -6 -10 554.662 72.7102 59
3 -6 -10 565.524 79.2138 58
3 -6 -10 574.898 71.0788 20
-3 6 10 605.29 68.1835 46
3 -6 -9 19.7196 42.6835 45
3 -6 -9 84.7058 45.3763 59
3 -6 -9 15.3857 40.9626 58
3 -6 -9 16.1659 34.9176 20
-3 6 9 56.5556 40.9561 11
-3 6 9 24.8597 34.1124 61
-3 6 9 5.23019 32.7688 46
-3 6 8 3762.18 184.275 46
-3 6 8 3906.93 196.128 61
3 -6 -8 4233.6 232.784 58
3 -6 -8 4123.79 644.898 36
3 -6 -8 3954.6 206.69 59
-3 6 8 4289.89 203.656 11
3 -6 -8 4024.42 217.216 45
3 -6 -8 4143.15 218.495 20
3 -6 -7 4188.01 231.759 56
3 -6 -7 4550.59 666.448 36
-3 6 7 4514.92 214.186 61
3 -6 -7 4446.5 218.881 59
-3 6 7 4059.34 199.136 11
3 -6 -7 4262.1 233.812 58
3 -6 -7 4397.76 233.022 20
3 -6 -7 4151.24 222.997 45
3 -6 -6 2155.05 449.59 36
-3 6 6 1587.47 122.845 11
3 -6 -6 1896.42 152.363 20
-3 6 6 1727.54 134.135 61
3 -6 -6 1751.38 140.985 50
3 -6 -6 1705.27 143.236 45
3 -6 -6 1885.17 157.321 56
3 -6 -5 978.424 293.293 36
-3 6 5 1014.99 268.66 4
-3 6 5 1399.99 320.875 34
-3 6 5 1044.78 97.5075 11
-3 6 5 1214.69 112.455 61
3 -6 -5 1419.56 134.101 56
3 -6 -5 1269.31 117.082 50
3 -6 -5 1227.01 116.203 45
-3 6 4 472.3 177.07 4
3 -6 -4 293.13 182.167 36
3 -6 -3 48133.4 1843.85 36
-3 6 3 49244 1707.23 4
3 -6 -2 3766.69 491.208 36
-3 6 2 3744.78 453.593 4
3 -6 -1 3377.3 438.257 36
3 -6 -1 3710.5 407.561 22
3 -6 -1 3145.75 446.735 26
-3 6 1 3049.71 397.336 4
3 -6 -1 3675.21 363.867 3
3 -6 0 -39.4279 57.0701 3
3 -6 0 315.214 153.555 26
3 -6 0 30.0923 59.3851 36
-3 6 0 329.599 129.188 4
3 -6 0 149.346 75.8961 22
-3 6 0 -124.529 101.381 42
-3 6 -1 738.701 179.334 4
3 -6 1 573.927 153.908 3
3 -6 1 879.599 237.945 26
-3 6 -1 879.473 201.844 42
-3 6 -2 5894.31 502.662 42
3 -6 2 4800.25 532.772 26
-3 6 -2 5403.47 545.08 44
-3 6 -2 5543.98 548.061 2
-3 6 -3 4752.21 511.138 2
3 -6 3 5019.16 540.638 26
-3 6 -3 4787.89 518.25 44
-3 6 -4 152.118 101.409 30
3 -6 4 35.6679 79.0789 27
-3 6 -4 -63.7069 83.5547 2
-3 6 -5 5753.01 600.628 2
-3 6 -5 6969.46 590.747 30
-3 6 -5 7019.54 649.736 44
3 -6 5 8183.23 838.545 27
-3 6 -6 1228.15 259.156 30
-3 6 -6 1108.83 270.736 44
-3 6 -6 1269.16 289.183 2
3 -6 6 812.956 290.838 27
-3 6 -7 5659.97 622.02 44
-3 6 -7 5889.37 589.336 30
3 -6 7 5959.14 760.431 27
-3 6 -7 5527.86 227.018 52
-3 6 -7 5048.01 596.755 2
3 -6 7 5678.8 206.442 19
-3 6 -8 6661.08 640.086 30
-3 6 -8 7173.52 265.273 52
3 -6 8 7153.89 237.106 19
-3 6 -8 7921.44 754.294 44
-3 6 -9 14582.9 943.633 30
-3 6 -9 16158.1 406.221 52
3 -6 9 15613.2 352.622 19
-3 6 -9 15743.8 1069.74 44
-3 6 -10 7913.76 746.488 44
3 -6 10 8345 254.821 19
-3 6 -10 8667.06 299.642 52
-3 6 -11 2674.1 163.014 52
3 -6 11 2643.24 136.286 19
-3 6 -12 93.4645 47.7016 52
3 -6 12 86.8687 29.9282 19
3 -6 13 2108 93.0625 19
-3 6 -13 2076.34 114.983 52
-3 6 -14 181.596 30.1252 49
-3 5 12 867.691 59.6431 46
3 -5 -12 985.915 70.9256 14
-3 5 11 57.5578 37.6812 11
3 -5 -11 -1.38815 36.2863 59
3 -5 -11 -15.9419 39.1428 58
-3 5 11 16.8184 29.735 46
3 -5 -10 1835.25 149.969 58
3 -5 -10 1634.89 134.25 59
3 -5 -10 1637.84 117.027 20
-3 5 10 1566.79 113.599 46
-3 5 10 1735.36 122.043 11
-3 5 9 22722 449.611 46
3 -5 -9 23877.7 552.189 58
3 -5 -9 23670.3 523.674 45
-3 5 9 21862.6 448.007 11
3 -5 -9 23468 524.982 59
3 -5 -9 22486.2 467.486 20
-3 5 9 21979.2 437.009 61
-3 5 8 4927.47 214.269 61
3 -5 -8 5500.57 264.524 45
-3 5 8 4465.78 574.468 34
-3 5 8 4599.41 209.213 11
3 -5 -8 4727.75 675.17 36
3 -5 -8 5045.75 251.299 59
3 -5 -8 5109.62 264.036 58
-3 5 8 5089.5 221.19 46
3 -5 -8 4597.15 224.294 20
-3 5 7 4648.75 207.82 61
-3 5 7 4969.77 585.969 34
-3 5 7 4599.07 204.998 11
3 -5 -7 4972.6 256.088 58
3 -5 -7 4784.51 238.273 56
3 -5 -7 4808.71 232.141 20
3 -5 -7 5074.29 249.375 59
3 -5 -7 5733.44 748.244 36
3 -5 -7 4967.7 252.4 45
3 -5 -6 3942.18 604.422 36
-3 5 6 3196.41 458.603 34
-3 5 6 3727 183.77 61
-3 5 6 3371.58 169.633 11
3 -5 -6 3732.35 203.672 20
3 -5 -6 3377.3 180.935 50
3 -5 -6 3909.75 218.637 45
3 -5 -6 3607.42 204.988 56
-3 5 6 3806.82 504.62 4
-3 5 5 243.644 135.309 4
3 -5 -5 478.56 224.082 36
-3 5 5 536.391 178.936 34
3 -5 -4 3637.51 536.951 36
-3 5 4 3475.17 442.189 4
3 -5 -3 11277.8 870.087 36
-3 5 3 11178.2 734.58 4
-3 5 2 854.671 197.534 4
3 -5 -2 1004.38 246.945 36
3 -5 -2 1018.91 168.107 3
-3 5 1 32867 1187.14 42
3 -5 -1 31516 1266.11 36
3 -5 -1 30542.8 969.899 3
3 -5 -1 32149 1261.49 26
-3 5 1 32440.5 1125.11 4
-3 5 0 605.014 162.072 42
3 -5 0 335.166 108.337 3
3 -5 0 458.92 144.68 36
-3 5 0 627.313 156.445 4
3 -5 0 459.89 163.36 26
3 -5 0 678.641 159.5 22
-3 5 -1 15279.7 709.662 4
3 -5 1 15701.6 880.325 26
3 -5 1 14324.7 747.787 36
-3 5 -1 14180.4 740.468 42
3 -5 1 14497.5 639.658 22
3 -5 1 15699.2 720.254 3
-3 5 -1 13771.6 816.314 44
-3 5 -2 10403.3 532.249 4
-3 5 -2 9938.09 690.984 44
3 -5 2 10754.4 615.929 3
3 -5 2 9467.7 685.251 26
-3 5 -3 101410 2172.09 2
-3 5 -3 101682 2205.15 44
-3 5 -3 97979 1970.36 30
3 -5 4 24485 1266 27
-3 5 -4 23028.6 1060.93 2
-3 5 -4 24375 1006.56 30
-3 5 -4 25684.5 1132.47 44
-3 5 -5 374.225 145.849 44
-3 5 -5 605.138 168.71 30
3 -5 5 530.059 214.399 27
-3 5 -5 527.8 192.5 2
-3 5 -5 639.732 194.388 43
-3 5 -6 21777 1128.54 2
-3 5 -6 24959.2 1088.44 30
3 -5 6 21201.7 1294.21 27
-3 5 -6 25702.1 1190.5 44
-3 5 -6 23901.8 1193.87 43
-3 5 -7 365.504 135.818 30
-3 5 -7 514.428 212.594 43
3 -5 7 795.229 128.622 27
-3 5 -7 198.273 116.839 2
3 -5 8 17273.7 1268.9 27
-3 5 -8 18497.5 1028.11 30
-3 5 -8 19506.5 1202.7 43
-3 5 -8 17184.3 1086.39 2
3 -5 8 18537.8 376.923 19
-3 5 -9 8061.1 709.673 30
3 -5 9 7556.57 245.429 19
-3 5 -9 6948.56 758.714 43
3 -5 10 813.47 84.9892 19
3 -5 10 750.107 78.0735 18
-3 5 -10 877.024 258.761 43
-3 5 -11 -27.5336 94.8883 43
3 -5 11 53.6525 32.4854 19
3 -5 12 21.6738 29.7601 19
-3 5 -12 16.9086 37.0389 52
-3 5 -12 -20.9056 117.284 43
-3 5 -13 34.5402 42.4447 52
3 -5 13 30.9141 23.1585 19
-3 5 -14 1047.79 79.4284 52
3 -5 14 1014.75 56.762 19
3 -4 -12 1400.48 89.1846 14
3 -4 -12 1492.75 103.174 59
-3 4 12 1360.95 85.278 46
3 -4 -11 4774.46 194.342 14
3 -4 -11 5101.89 223.457 59
3 -4 -11 4916.6 215.08 58
-3 4 11 5152.55 193.748 11
-3 4 11 4754.13 186.064 46
-3 4 10 226.532 55.0958 11
3 -4 -10 201.653 57.6891 59
3 -4 -10 248.595 66.8164 58
3 -4 -10 149.978 40.3271 20
-3 4 10 186.617 50.8709 46
3 -4 -9 3393.94 195.85 45
-3 4 9 3501.27 180.555 11
3 -4 -9 3723.56 229.102 59
3 -4 -9 3411.57 180.157 20
3 -4 -9 3516.38 213.055 58
-3 4 9 3825.64 192.875 46
-3 4 8 3932.08 189.544 11
3 -4 -8 3230.4 536.197 37
3 -4 -8 3646.44 583.922 36
-3 4 8 3210.22 498.966 34
-3 4 8 4055.9 188.089 61
3 -4 -8 4574.37 253.122 59
3 -4 -8 3967 201.154 20
3 -4 -8 4152.27 232.723 58
-3 4 8 4045.15 200.463 46
3 -4 -8 4247.46 224.262 45
-3 4 7 396.956 62.5111 61
3 -4 -7 707.344 251.446 37
-3 4 7 562.273 224.084 34
3 -4 -7 435.946 72.6271 56
3 -4 -7 743.262 108.021 59
3 -4 -7 501.152 77.4024 20
-3 4 7 456.21 67.4372 11
3 -4 -7 491.819 83.9636 58
3 -4 -7 622.54 259.308 36
3 -4 -7 521.226 83.4799 45
3 -4 -6 20654.4 1231.15 37
3 -4 -6 21819.2 1322.56 36
-3 4 6 21156.3 1195.45 34
3 -4 -6 21057.6 457.309 56
3 -4 -6 22056.2 492.757 58
3 -4 -6 21000.5 446.405 20
-3 4 6 21131.8 1142.16 4
3 -4 -6 21954.3 485.244 45
-3 4 6 20526.2 400.454 61
-3 4 5 121.26 79.87 4
3 -4 -5 283.18 175.784 36
-3 4 5 383.93 168.329 34
-3 4 4 643.297 172.898 4
3 -4 -4 838.903 235.002 36
3 -4 -3 9804.63 758.101 36
3 -4 -3 9883.35 510.07 3
-3 4 3 8237.5 582.125 4
3 -4 -2 6465.06 580.181 36
-3 4 2 5746.14 452.799 4
3 -4 -2 5708.3 382.139 3
-3 4 1 1291.9 231.878 42
-3 4 1 1010.12 185.191 4
3 -4 -1 810.431 200.95 36
3 -4 -1 1331.98 186.21 3
-3 4 0 1672.13 256.201 42
3 -4 0 1424.23 243.035 36
3 -4 0 1534.3 256.381 26
3 -4 0 1683.3 213.29 3
-3 4 0 1850.42 234.319 4
-3 4 -1 145670 2209.38 42
3 -4 1 143295 2207.53 36
3 -4 1 156507 1891.08 22
3 -4 1 148382 2406.03 26
3 -4 1 143218 1958.26 3
-3 4 -1 153985 1977.41 4
-3 4 -1 147627 2420.37 44
-3 4 -2 2696.53 245.375 4
3 -4 2 2597.75 327.132 26
3 -4 2 2719.11 296.685 3
3 -4 2 1959.54 235.739 36
-3 4 -2 2252.24 311.232 44
-3 4 -3 35804 1114.59 30
3 -4 3 37735.4 1110.39 3
-3 4 -3 37727.6 1237.9 44
-3 4 -4 -31.404 113.161 30
-3 4 -4 -169.825 106.174 2
3 -4 4 -5.30522 91.1418 27
-3 4 -4 9.74997 93.5164 44
-3 4 -5 13670.3 782.347 2
-3 4 -5 14861 812.033 43
-3 4 -5 15427.1 769.154 30
3 -4 5 14728.6 945.363 27
-3 4 -6 3969.46 451.202 2
3 -4 6 3950.38 511.458 27
-3 4 -6 3518.93 392.003 30
-3 4 -6 3441.3 416.413 43
-3 4 -7 8394.72 687.968 2
3 -4 7 7466.18 760.101 27
-3 4 -7 8731.95 718.353 43
-3 4 -8 4723.55 529.793 2
3 -4 8 3927.59 575.163 27
-3 4 -8 3546.75 498.5 43
3 -4 9 1713.57 119.833 65
3 -4 9 1927.43 122.19 7
3 -4 9 1740.52 115.367 18
-3 4 -9 1813.29 392.525 43
3 -4 10 2919.85 154.435 7
3 -4 10 2642.43 147.238 19
3 -4 10 2757.11 148.355 18
-3 4 -10 2907.3 508.293 43
3 -4 11 52.2282 34.3263 7
3 -4 11 132.895 42.4285 19
3 -4 11 44.5802 31.0135 18
3 -4 12 1958.88 119.118 19
3 -4 12 1921.31 116.977 18
-3 4 -12 1822.36 404.427 43
3 -4 13 1036.64 78.2962 19
3 -4 13 1037.8 79.0026 18
3 -4 14 8.17098 19.8801 19
-3 4 -14 -1.05785 32.4446 52
-3 4 -15 -1.2759 20.6268 52
3 -3 -12 229.808 42.6414 14
3 -3 -12 182.206 48.2945 59
-3 3 12 280.802 48.3533 46
3 -3 -11 1503.71 114.594 14
-3 3 11 1509.25 112.27 46
3 -3 -11 1601.98 135.063 59
3 -3 -10 1107.57 124.435 59
3 -3 -10 1162.57 121.905 58
-3 3 10 1088.21 99.1624 11
-3 3 10 992.917 99.009 46
-3 3 9 28.7192 39.2655 46
3 -3 -9 36.7466 39.015 58
-3 3 9 28.6272 33.1753 11
3 -3 -9 6.55764 22.4041 20
3 -3 -9 61.7193 54.5837 59
3 -3 -8 521.404 233.152 37
-3 3 8 292.366 55.4513 61
-3 3 8 285.987 59.2027 11
3 -3 -8 310.767 160.294 36
3 -3 -8 309.503 74.7886 59
3 -3 -8 321.135 71.6894 58
3 -3 -8 341.227 62.712 20
-3 3 8 295.294 62.9589 46
3 -3 -8 292.591 63.6638 45
3 -3 -7 155.104 147.245 37
-3 3 7 -340.698 148.65 4
3 -3 -7 -92.0673 112.395 36
-3 3 7 -239.001 161.159 34
3 -3 -7 -6.84032 30.539 20
-3 3 7 56.2998 34.7653 61
3 -3 -7 8.60726 39.5794 58
3 -3 -7 -5.27416 38.163 59
-3 3 7 -4.24989 27.9789 11
3 -3 -7 34.7804 34.3481 45
-3 3 6 27527.4 1331.52 34
3 -3 -6 27578.3 1394.74 37
3 -3 -6 27770.2 1409.84 36
-3 3 6 25790.6 1197.45 4
3 -3 -5 53010.2 1755.66 37
3 -3 -5 53399.9 1848.02 36
-3 3 5 53153.5 1740.82 34
-3 3 5 51509.2 1570.38 4
3 -3 -4 661.828 205.948 37
-3 3 4 448.847 148.051 4
3 -3 -4 474.106 176.226 36
3 -3 -4 396.642 123.363 3
3 -3 -3 6924.76 515.133 37
3 -3 -3 6390.03 568.406 36
3 -3 -3 7421.35 434.369 3
-3 3 3 6448.99 477.328 4
-3 3 2 4224.9 360.595 40
3 -3 -2 4123.2 433.61 36
-3 3 2 4319.76 361.095 4
3 -3 -2 4524.18 325.098 3
-3 3 2 4971.01 400.717 24
-3 3 1 202.686 97.787 42
3 -3 -1 183.103 116.76 36
-3 3 1 172.761 93.4511 4
-3 3 1 185.621 91.9225 24
3 -3 -1 149.112 63.9185 3
-3 3 0 72451.3 1513.32 42
-3 3 0 74104.5 1247.51 24
-3 3 0 72004.1 1247.91 4
3 -3 0 74412.4 1256.23 3
-3 3 -1 127714 1957.74 42
3 -3 1 124517 1896.26 36
-3 3 -1 131406 1543.18 4
-3 3 -1 126498 2042.15 44
3 -3 1 130594 1692.45 3
3 -3 2 9659.05 363.121 22
-3 3 -2 8822.7 508.729 30
3 -3 2 9197.8 475.581 3
-3 3 -2 9414.76 555.166 44
-3 3 -2 9886.78 399.255 4
-3 3 -3 2131.22 151.388 4
-3 3 -3 2245.03 267.43 30
3 -3 3 2048.92 247.204 3
3 -3 3 1766.06 273.952 27
-3 3 -3 2279.08 275.99 44
3 -3 4 25.6161 87.5657 3
-3 3 -4 82.7873 96.1378 30
3 -3 4 41.0833 98.6757 27
-3 3 -4 -123.55 77.4458 43
-3 3 -4 -146.745 90.7266 2
-3 3 -5 48.4834 77.3855 43
-3 3 -5 110.055 93.1171 2
3 -3 6 1560.36 305.911 27
-3 3 -6 2093.32 309.841 2
-3 3 -6 1668.22 276.993 43
-3 3 -7 15750.8 856.796 2
3 -3 7 13998.1 958.962 27
-3 3 -7 14180.3 859.608 43
3 -3 8 13102.5 985.204 27
-3 3 -8 12560.4 787.28 2
-3 3 -8 13036.7 897.117 43
3 -3 9 7990.28 243.752 7
3 -3 9 7736.37 246.486 65
3 -3 9 6762.88 658.716 5
-3 3 -9 7486.2 732.77 43
3 -3 10 341.789 59.1118 7
3 -3 10 218.211 45.8069 18
3 -3 10 271.945 54.9302 65
-3 3 -10 163.858 174.508 43
3 -3 11 474.398 71.6061 65
3 -3 11 465.243 66.4949 7
3 -3 11 446.916 67.5575 18
-3 3 -12 63.5653 143.17 43
3 -3 12 22.5126 36.1783 7
3 -3 12 33.2084 25.6997 19
3 -3 12 19.3355 31.0253 18
-3 3 -13 3684.4 547.658 43
3 -3 13 3655.39 148.181 19
3 -3 13 3841.56 162.309 18
3 -3 14 1715.17 95.7645 18
-3 3 -15 700.351 67.4634 52
3 -2 -13 92.3944 21.8826 14
3 -2 -12 10.1919 26.8493 14
3 -2 -12 -21.3863 28.8697 53
-3 2 12 41.1094 25.4041 7
-3 2 12 0.11612 31.7802 46
3 -2 -11 1051.81 99.0319 14
3 -2 -11 891.595 101.902 59
3 -2 -11 1153.82 103.491 53
-3 2 11 1094.57 97.8627 46
-3 2 10 107.018 45.9289 46
3 -2 -10 13.2481 47.1996 59
3 -2 -10 19.2586 37.6597 58
-3 2 10 102.602 42.5632 65
-3 2 10 146.851 46.0224 11
-3 2 9 836.196 91.4852 65
3 -2 -9 994.794 120.811 59
3 -2 -9 814.872 104.919 58
-3 2 9 838.46 91.7981 11
-3 2 9 851.51 92.5532 46
-3 2 8 932.109 97.3757 65
3 -2 -8 801.863 92.8281 45
-3 2 8 887.257 90.6274 11
-3 2 8 953.415 96.9351 46
3 -2 -8 983.317 117.176 59
3 -2 -8 975.394 112.369 58
3 -2 -8 852.609 89.9081 20
-3 2 8 1281.41 315.557 34
3 -2 -7 11746.9 969.052 37
3 -2 -7 14157.6 992.009 36
-3 2 7 13539.4 964.045 34
-3 2 7 12564.4 292.992 61
-3 2 7 13167.8 316.417 11
3 -2 -7 13260.8 390.172 59
3 -2 -7 13624.4 384.581 58
-3 2 7 11652.8 836.238 4
3 -2 -7 12869.5 350.672 45
-3 2 7 13539.4 327.561 46
3 -2 -6 2320.04 395.413 37
-3 2 6 1990.35 320.154 4
3 -2 -6 2209.33 392.193 36
-3 2 6 2488.37 397.389 34
-3 2 5 7005.99 591.174 24
3 -2 -5 6381.64 603.123 37
-3 2 5 6372.57 574.377 34
3 -2 -5 6892.96 472.407 3
3 -2 -5 6461.12 607.031 36
3 -2 -4 1566.2 280.668 37
3 -2 -4 1727.37 308.976 36
3 -2 -4 1691.5 218.565 3
-3 2 4 1586.81 257.052 24
3 -2 -3 -14.5627 53.2202 37
3 -2 -3 117.636 101.36 36
-3 2 3 -13.5552 68.0895 24
3 -2 -3 173.863 78.4379 3
-3 2 2 821.437 169.772 40
3 -2 -2 487.629 120.021 37
3 -2 -2 582.946 154.427 36
-3 2 2 598.462 142.689 24
-3 2 2 720.156 122.61 29
3 -2 -2 647.409 126.379 3
-3 2 1 14476.7 641.555 42
-3 2 1 14376.3 605.748 40
3 -2 -1 14931.9 703.239 36
3 -2 -1 14700.4 544.189 3
-3 2 1 14462.2 586.98 24
3 -2 0 66959.4 1396.82 36
-3 2 0 70489.8 1142.75 24
3 -2 0 71035.6 1147.18 3
-3 2 0 71356.4 1386.56 42
-3 2 -1 1251.36 182.37 42
-3 2 -1 1221.4 133.898 4
-3 2 -1 1376.32 143.739 24
3 -2 1 1183.02 153.426 3
3 -2 1 1093.11 171.408 36
3 -2 2 19948.6 630.732 3
3 -2 2 19518.1 455.066 6
-3 2 -2 20468.9 437.624 24
-3 2 -2 19339.1 688.321 30
3 -2 2 19566.6 744.109 27
3 -2 2 20235.5 394.289 22
-3 2 -2 20252.7 464.667 4
-3 2 -3 12123.5 263.81 4
3 -2 3 12079.9 629.768 27
-3 2 -3 12373.3 554.652 30
3 -2 3 12624.2 539.458 3
-3 2 -4 8300 489.518 33
3 -2 4 7598.36 540.974 27
3 -2 4 8004.95 472.744 3
-3 2 -5 43254.9 1181.37 2
-3 2 -5 42176 1194.05 33
3 -2 5 45052.9 1394.56 27
-3 2 -6 2554.03 319.384 43
-3 2 -6 3209.26 336.804 2
-3 2 -6 3056.68 356.735 33
3 -2 6 2663.22 378.916 27
-3 2 -7 6439.21 570.043 33
-3 2 -7 6407.91 482.141 2
3 -2 7 6440.87 615.826 27
-3 2 -7 5540.56 514.159 43
-3 2 -8 14069.9 915.466 33
-3 2 -8 13585.8 723.193 2
-3 2 -8 12972.3 859.298 43
-3 2 -9 4429.64 569.93 33
3 -2 9 4854.07 534.731 5
-3 2 -9 5123.16 589.456 43
3 -2 10 6984.83 239.197 7
-3 2 -10 6363.48 717.524 33
3 -2 10 6543.9 228.613 16
3 -2 10 6077.13 645.445 5
-3 2 -10 6022.76 690.638 43
3 -2 10 6490.47 234.177 65
3 -2 10 6122.84 222.293 18
3 -2 11 832.586 88.0899 65
-3 2 -11 1242.2 336.984 33
3 -2 11 830.135 89.1456 7
3 -2 11 860.28 91.1149 18
-3 2 -11 649.932 257.53 43
3 -2 12 212.637 49.6517 18
3 -2 12 267.663 57.7563 7
3 -2 12 264.163 51.2233 19
3 -2 13 5017.58 199.324 7
-3 2 -13 4878.2 206.482 53
3 -2 13 4653.72 189.055 18
-3 2 -13 5403.04 661.825 43
3 -2 14 13.5498 31.6502 18
-3 2 -14 10.3822 27.1868 53
-3 2 -15 1292.82 76.7766 53
3 -2 15 1193.42 72.7961 18
3 -1 -13 1085.03 65.8286 14
-3 1 12 751.028 64.7055 65
-3 1 12 1007.04 81.1847 7
3 -1 -12 844.997 79.7933 53
-3 1 12 851.393 76.8305 46
3 -1 -12 859.798 78.7295 14
-3 1 11 4205.4 181.812 65
3 -1 -11 4148.58 189.367 14
3 -1 -11 4067.93 194.499 53
3 -1 -11 3923.39 204.758 59
-3 1 11 4302.26 180.74 46
3 -1 -10 5577.52 235.251 14
-3 1 10 5500.37 228.649 65
3 -1 -10 5065.03 249.561 59
3 -1 -10 5447.87 239.868 53
-3 1 10 5483.41 216.659 46
-3 1 9 150.084 48.6638 46
-3 1 9 177.514 49.1969 65
3 -1 -9 278.714 74.3945 59
-3 1 9 126.474 47.2539 11
3 -1 -9 137.366 50.1312 58
3 -1 -8 26746.3 570.947 59
3 -1 -8 27402.4 560.257 58
-3 1 8 27207.7 473.479 11
-3 1 8 28178.5 514.987 65
-3 1 8 27195.4 471.8 46
3 -1 -7 8280.33 815.258 37
-3 1 7 8523.65 748.001 34
3 -1 -7 9243.77 312.329 58
3 -1 -7 8978.1 316.954 59
-3 1 7 8212.64 248.014 46
-3 1 7 8648.97 700.716 4
3 -1 -6 36.3813 92.6495 37
-3 1 6 46.999 89.3985 34
3 -1 -6 -31.021 51.828 3
-3 1 6 73.5611 81.118 24
3 -1 -6 103.024 88.1921 36
-3 1 6 111.832 78.1103 5
3 -1 -5 8985.44 712.065 37
-3 1 5 7946.43 619.706 34
3 -1 -5 8910.23 552.069 3
-3 1 5 9286.71 659.032 24
-3 1 5 9329.17 581.042 5
3 -1 -5 7839.26 636.199 36
3 -1 -4 14239.1 642.514 3
3 -1 -4 14031.5 808.377 37
3 -1 -4 13824.5 787.4 36
-3 1 4 13151.8 719.691 24
-3 1 4 13995.2 632.537 5
3 -1 -3 59888.2 1486.4 37
3 -1 -3 60817.6 1543.17 36
3 -1 -3 60993.7 1237.02 3
-3 1 3 59770.1 1406.35 24
-3 1 2 149.579 78.8172 40
3 -1 -2 121.278 74.26 37
3 -1 -2 187.207 91.8115 36
-3 1 2 81.4605 89.5482 24
3 -1 -2 140.835 70.2381 3
-3 1 1 23308.2 752.374 40
3 -1 -1 23481.1 664.862 3
-3 1 1 23279.5 722.804 24
3 -1 -1 22957.3 824.28 36
-3 1 1 23537.8 677.083 29
-3 1 1 24012.9 761.251 42
-3 1 0 11323.4 495.678 42
3 -1 0 10761.7 429.37 3
-3 1 0 9889.01 424.746 24
3 -1 0 10867.2 275.265 1
3 -1 0 10598.8 525.417 36
3 -1 1 1461.01 159.174 3
-3 1 -1 1446.34 144.849 24
3 -1 1 1649.98 116.342 1
3 -1 2 16894 430.216 1
-3 1 -2 14719.1 557.045 30
3 -1 2 15526.6 583.16 27
3 -1 2 15934.3 512.42 3
3 -1 2 15574 424.062 6
-3 1 -3 51072.6 958.529 33
3 -1 3 52487.1 1178.68 27
3 -1 3 52415.5 990.309 3
3 -1 3 54290.9 897.149 1
3 -1 4 23692.5 864.537 27
-3 1 -4 22745.4 726.302 33
3 -1 4 23886.4 741.488 3
-3 1 -5 3130.66 283.61 2
-3 1 -5 3148.04 264.929 37
-3 1 -5 2618.31 285.408 33
-3 1 -5 3044.73 230.513 32
3 -1 5 3093.04 297.77 3
3 -1 5 2610.73 323.326 27
-3 1 -6 50533.2 1217.83 37
-3 1 -6 52303.4 1153.21 2
-3 1 -6 47485.6 1324.44 33
-3 1 -6 51320.5 1049.45 32
-3 1 -6 51032.7 1255.97 28
3 -1 6 52990.8 1523.55 27
-3 1 -7 49826.1 1372.64 37
-3 1 -7 53670.8 1557.24 33
-3 1 -7 51569.9 1180.63 2
3 -1 7 49794.9 1368.99 5
-3 1 -8 1289.14 237.559 37
-3 1 -8 1665.68 315.578 33
3 -1 8 1704.27 276.044 5
-3 1 -9 -94.7096 81.4354 37
-3 1 -9 361.94 182.071 33
3 -1 9 463.221 158.666 5
3 -1 10 806.504 81.7609 9
-3 1 -10 567.453 283.494 33
-3 1 -10 405.614 210.18 43
3 -1 10 841.613 87.3853 65
3 -1 10 810.099 83.435 7
3 -1 10 784.604 221.657 5
3 -1 10 662.259 75.1639 18
3 -1 10 848.18 83.2413 16
-3 1 -11 3968.59 538.615 37
-3 1 -11 3925.57 594.571 33
3 -1 11 3940.35 188.081 7
3 -1 11 3820.33 183.018 65
3 -1 11 3652.27 177.724 18
3 -1 11 3832.54 178.34 16
-3 1 -11 3495.7 554.37 43
3 -1 12 97.0796 42.523 65
3 -1 12 101.279 40.0432 18
3 -1 12 96.3063 42.3167 7
-3 1 -12 101.106 139.968 43
3 -1 13 5615.3 215.197 7
3 -1 13 5359.3 209.571 18
-3 1 -13 6036.92 706.869 43
-3 1 -14 4060.97 182.003 53
3 -1 14 4127.1 169.46 18
-3 1 -15 1963.7 105.733 53
3 -1 15 1953.01 100.848 18
3 0 -13 17.9083 17.034 14
-3 0 13 13.5658 18.4027 7
3 0 -13 37.1378 21.7811 53
3 0 -12 300.757 52.1241 14
3 0 -12 235.393 50.6108 53
-3 0 12 274.228 48.1747 7
-3 0 12 200.298 42.442 65
-3 0 12 257.137 46.1562 46
3 0 -11 613.733 78.3256 14
3 0 -11 558.084 83.2419 59
-3 0 11 429.472 66.3384 65
3 0 -11 625.769 83.739 53
-3 0 11 614.615 74.2048 46
3 0 -10 7786.61 304.822 59
3 0 -10 8201.48 283.291 14
-3 0 10 8295.28 282.872 65
3 0 -10 7792.56 290.065 53
-3 0 10 7882.93 252.328 46
-3 0 9 2974.94 174.015 65
3 0 -9 2861.74 171.898 14
-3 0 9 2895.87 157.893 46
3 0 -9 2867.21 192.113 59
-3 0 9 3093.69 166.505 11
3 0 -9 2924.45 185.168 58
-3 0 8 1541.56 115.048 11
3 0 -8 1529.27 140.393 59
3 0 -8 1411.6 130.366 58
-3 0 8 1419.6 108.018 46
-3 0 8 1726.12 131.018 65
-3 0 7 62.6548 88.6441 34
-3 0 7 32.3886 92.5893 24
-3 0 7 -35.1394 64.3464 5
3 0 -7 232.441 115.024 3
-3 0 6 13204.7 836.092 34
3 0 -6 12369.3 719.871 3
-3 0 6 13568.3 850.68 24
-3 0 6 12411.8 734.746 5
-3 0 5 913.972 225.284 24
3 0 -5 966.447 256.213 37
-3 0 5 767.378 196.432 34
3 0 -5 997.672 197.047 3
-3 0 5 1145.24 198.722 5
3 0 -4 5003.38 454.294 36
-3 0 4 4824.82 436.246 24
3 0 -4 5001.46 491.385 37
-3 0 4 5395.28 447.312 34
-3 0 4 5205.1 379.525 5
3 0 -4 5349.39 408.502 3
3 0 -3 27190.1 981.529 36
3 0 -3 25601.5 993.251 37
3 0 -3 26326 841.312 3
-3 0 3 27986 768.896 5
-3 0 3 25274.6 915.831 24
3 0 -2 120588 1922.19 36
3 0 -2 125224 1668.44 3
-3 0 2 125884 1848.79 24
-3 0 1 11109.9 488.911 29
-3 0 1 11104.3 498.764 24
3 0 -1 11663.8 471.679 3
-3 0 1 11673.6 539.416 40
-3 0 1 12083.5 353.874 5
3 0 0 69.7374 28.3118 27
3 0 0 61.1967 51.2569 3
3 0 1 80209.3 919.727 1
3 0 1 77615.3 1068.92 3
-3 0 -2 460.112 94.5869 30
3 0 2 393.146 76.6734 1
3 0 2 417.239 83.8652 6
3 0 2 370.341 88.775 27
3 0 2 553.064 94.8509 3
-3 0 -3 27206.2 563.667 25
3 0 3 26721.1 638.626 1
3 0 3 24307.6 743.511 27
3 0 3 26351.3 631.108 3
3 0 3 25047.2 631.437 6
3 0 4 9197.51 515.586 27
-3 0 -4 9696.31 337.828 25
3 0 4 10226.4 440.369 3
3 0 4 10137.1 441.525 1
-3 0 -5 14405.6 485.143 2
3 0 5 13176.3 523.424 5
3 0 5 13524.8 568.075 3
-3 0 -6 230841 2500.62 32
3 0 6 229787 2484.69 5
-3 0 -7 6326.64 501.445 37
-3 0 -7 6223.17 452.604 32
3 0 7 5825.96 448.796 5
-3 0 -7 5729.88 505.105 28
-3 0 -8 3357.17 401.107 37
-3 0 -8 3301.59 431.313 33
3 0 8 3223.96 370.838 5
-3 0 -9 11366.7 823.28 37
-3 0 -9 11219.7 847.632 33
3 0 9 10451.1 732.116 5
3 0 10 2.01911 26.9486 16
3 0 10 20.6762 32.9798 7
-3 0 -10 -177.54 156.05 37
3 0 10 53.1988 32.4177 9
-3 0 -10 -23.6487 126.653 33
3 0 10 -38.6979 66.4985 5
3 0 11 5912.56 217.187 9
-3 0 -11 5761.78 687.802 37
3 0 11 6208.65 232.622 65
-3 0 -11 6412.88 727.207 33
3 0 11 5737.62 222.318 18
3 0 11 6279.14 237.422 7
3 0 11 5659.3 214.293 16
3 0 12 2357.11 143.908 65
3 0 12 2282.59 148.719 7
-3 0 -12 1582.21 388.043 37
3 0 12 2249.75 142.712 18
-3 0 -12 1754.59 392.66 43
3 0 12 2297.48 143.352 16
3 0 13 1985.01 133.035 7
3 0 13 1812.09 128.579 18
3 0 14 747.321 83.4115 18
-3 0 -15 365.495 55.6233 53
3 0 15 366.777 51.7535 18
3 0 16 238.204 31.8233 18
3 1 -13 561.565 47.1836 14
-3 -1 13 601.75 49.3822 7
-3 -1 12 75.9024 32.9166 7
3 1 -12 31.324 29.817 14
-3 -1 12 58.2217 31.1347 65
3 1 -12 37.5008 33.576 53
[truncated: 1,918,695 more chars]
